# Supplementary material for: Perturbed cholesterol and vesicular trafficking associated with dengue blocking in Wolbachia-infected Aedes aegypti cells
Source: Nat Commun. 2017 Sep 13;8:526. doi: 10.1038/s41467-017-00610-8 (PMC5597582; doi:10.1038/s41467-017-00610-8)
Supplement: Supplementary file 2 — Supplementary Dataset 1 [file 41467_2017_610_MOESM2_ESM.xlsx]

## Sheet: Limma_-ve_Pop
All identified and quantified proteins, Aag2 cells.
A (average log2 intensity)	Coef (log2 fold change Pop/-ve)	Fold change Pop/-ve	t (moderated t-statistic)	p.value	p.value.adj	F (moderated F statistic)	F.p.value (F statistic p value)	Genes.Protein.Group.Accessions	Genes.Protein.Descriptions
31.94	7.694	207.074	19.46	0	0.002678	378.65	0	Q73G97	Surface antigen Wsp OS=Wolbachia pipientis wMel GN=WD_1063 PE=4 SV=1 - [Q73G97_WOLPM]
28.41	7.577	190.943	9.94	0.00047	0.020852	98.78	0.00047	Q73IT4	DNA-binding protein, HU family OS=Wolbachia pipientis wMel GN=WD_0065 PE=3 SV=1 - [Q73IT4_WOLPM]
28.06	6.85	115.36	5.89	0.00365	0.048305	34.73	0.00365	Q73HS8	Putative uncharacterized protein OS=Wolbachia pipientis wMel GN=WD_0465 PE=4 SV=1 - [Q73HS8_WOLPM]
29.78	6.295	78.5206	9.7	0.00052	0.022296	94.02	0.00052	Q73FT8	Cold-shock domain family protein OS=Wolbachia pipientis wMel GN=WD_1235 PE=3 SV=1 - [Q73FT8_WOLPM]
31.97	6.252	76.2148	10.4	0.00012	0.01028	108.23	0.00012	Q73I71	60 kDa chaperonin OS=Wolbachia pipientis wMel GN=groL PE=3 SV=1 - [CH60_WOLPM]
28.78	6.063	66.8567	4.31	0.01153	0.080715	18.54	0.01153	Q73H52	Putative uncharacterized protein OS=Wolbachia pipientis wMel GN=WD_0722 PE=4 SV=1 - [Q73H52_WOLPM]
30.71	5.683	51.3752	12.24	5e-05	0.006392	149.74	5e-05	Q73H30	Putative uncharacterized protein OS=Wolbachia pipientis wMel GN=WD_0745 PE=4 SV=1 - [Q73H30_WOLPM]
28.96	4.63	24.761	5.44	0.00258	0.043851	29.57	0.00258	Q73IX7	Elongation factor G OS=Wolbachia pipientis wMel GN=fusA PE=3 SV=1 - [EFG_WOLPM]
30.17	4.629	24.7439	7.25	0.00068	0.026169	52.61	0.00068	Q73IW9	Bifunctional DNA-directed RNA polymerase subunit beta-beta' OS=Wolbachia pipientis wMel GN=rpoBC PE=3 SV=1 - [RPOBC_WOLPM]
26.34	4.524	23.007	21.13	2e-05	0.004022	446.32	2e-05	Q73G77	Outer membrane protein assembly factor BamA OS=Wolbachia pipientis wMel GN=bamA PE=3 SV=1 - [Q73G77_WOLPM]
27.32	4.226	18.7134	8.12	0.00105	0.030001	65.86	0.00105	P61189	Chaperone protein HtpG OS=Wolbachia pipientis wMel GN=htpG PE=3 SV=1 - [HTPG_WOLPM]
28.66	2.867	7.29547	6	0.00342	0.0483	35.95	0.00342	Q17NJ4	AAEL000636-PA OS=Aedes aegypti GN=AAEL000636 PE=4 SV=1 - [Q17NJ4_AEDAE]
28.98	2.612	6.11351	10.5	0.00038	0.019747	110.33	0.00038	Q17IM5	AAEL002309-PA OS=Aedes aegypti GN=TPX4 PE=4 SV=1 - [Q17IM5_AEDAE]
29.42	2.55	5.85634	11.71	6e-05	0.007432	137.1	6e-05	Q16HF4	AAEL014045-PA OS=Aedes aegypti GN=AAEL014045 PE=4 SV=1 - [Q16HF4_AEDAE]
29.18	2.489	5.61389	22.9	0	0.002564	524.41	0	Q1HQR5	AAEL008489-PA OS=Aedes aegypti GN=AAEL008489 PE=2 SV=1 - [Q1HQR5_AEDAE]
31.41	2.439	5.42266	24	1e-05	0.003759	575.89	1e-05	Q16IR4	AAEL013574-PB OS=Aedes aegypti GN=AAEL013574 PE=3 SV=1 - [Q16IR4_AEDAE]
32.65	2.429	5.3852	20.76	0	0.002564	430.98	0	Q16M07	AAEL012457-PA OS=Aedes aegypti GN=AAEL012457 PE=4 SV=1 - [Q16M07_AEDAE]
31.04	2.367	5.15867	12.25	5e-05	0.006392	149.98	5e-05	Q17D36	AAEL004335-PA OS=Aedes aegypti GN=AAEL004335 PE=4 SV=1 - [Q17D36_AEDAE]
29.88	2.352	5.10532	1.6	0.18172	0.365475	2.56	0.18172	Q17DM9	AAEL004118-PA OS=Aedes aegypti GN=AAEL004118 PE=4 SV=1 - [Q17DM9_AEDAE]
29.21	2.271	4.82658	3.99	0.01508	0.090284	15.89	0.01508	Q73G72	30S ribosomal protein S1 OS=Wolbachia pipientis wMel GN=WD_1090 PE=3 SV=1 - [Q73G72_WOLPM]
33.85	2.199	4.59161	17.78	1e-05	0.003302	316.02	1e-05	Q16Y70	AAEL008646-PA (Fragment) OS=Aedes aegypti GN=AAEL008646 PE=4 SV=1 - [Q16Y70_AEDAE]
28.14	2.125	4.36203	6.99	0.00081	0.027453	48.93	0.00081	Q1RMK2	TREMBL:Q1RMK2 (Bos taurus) IGHM protein
28.21	2.095	4.27226	7.58	0.00138	0.033601	57.51	0.00138	Q16WQ7	AAEL009127-PA OS=Aedes aegypti GN=CYP6M11 PE=3 SV=2 - [Q16WQ7_AEDAE]
31.39	2.046	4.12959	25.15	0	0.002564	632.65	0	Q16YM8	AAEL008473-PA OS=Aedes aegypti GN=AAEL008473 PE=4 SV=1 - [Q16YM8_AEDAE]
30.13	2.015	4.04181	20.23	0	0.002564	409.13	0	Q3ZBS7	TREMBL:Q3ZBS7 (Bos taurus) Vitronectin
31.63	2.012	4.03341	14.83	2e-05	0.003929	219.89	2e-05	Q17IP0	AAEL002280-PA (Fragment) OS=Aedes aegypti GN=AAEL002280 PE=4 SV=1 - [Q17IP0_AEDAE]
30.14	1.944	3.84771	22.38	0	0.002564	500.71	0	Q17FE2	AAEL003439-PA OS=Aedes aegypti GN=CASPS18 PE=3 SV=1 - [Q17FE2_AEDAE]
27.83	1.93	3.81055	17.18	5e-05	0.006392	295.13	5e-05	Q16SC8	AAEL010623-PA OS=Aedes aegypti GN=AAEL010623 PE=4 SV=1 - [Q16SC8_AEDAE]
29.87	1.895	3.71922	18.81	1e-05	0.002788	353.68	1e-05	Q17FE3	AAEL003444-PA OS=Aedes aegypti GN=CASPS19 PE=3 SV=1 - [Q17FE3_AEDAE]
30.42	1.778	3.4295	3.81	0.01181	0.081276	14.48	0.01181	Q17IN0	AAEL002292-PA OS=Aedes aegypti GN=AAEL002292 PE=4 SV=1 - [Q17IN0_AEDAE]
30.47	1.775	3.42238	2.31	0.06705	0.205354	5.35	0.06705	P61311	Ribosome-recycling factor OS=Wolbachia pipientis wMel GN=frr PE=3 SV=1 - [RRF_WOLPM]
29.98	1.772	3.41527	2.19	0.07854	0.223172	4.79	0.07854	Q172Y9	AAEL007229-PA OS=Aedes aegypti GN=AAEL007229 PE=4 SV=1 - [Q172Y9_AEDAE]
28.05	1.719	3.29208	3.83	0.01733	0.097194	14.64	0.01733	Q173A6	AAEL007215-PA OS=Aedes aegypti GN=AAEL007215 PE=4 SV=1 - [Q173A6_AEDAE]
28.5	1.716	3.28524	9.76	0.0005	0.021934	95.33	0.0005	Q16HV0	AAEL013895-PA OS=Aedes aegypti GN=AAEL013895 PE=4 SV=1 - [Q16HV0_AEDAE]
30.58	1.708	3.26708	5.84	0.00378	0.048917	34.08	0.00378	P81644	SWISS-PROT:P81644 (Bos taurus) Apolipoprotein A-II precursor
29.11	1.683	3.21095	6.26	0.00136	0.033601	39.13	0.00136	Q173V5	AAEL006992-PA OS=Aedes aegypti GN=CYP6AG6 PE=3 SV=1 - [Q173V5_AEDAE]
27.08	1.617	3.06737	12.76	0.00017	0.013025	162.69	0.00017	Q17AV0	AAEL005179-PA OS=Aedes aegypti GN=AAEL005179 PE=4 SV=1 - [Q17AV0_AEDAE]
30.05	1.586	3.00216	2.17	0.08031	0.226328	4.71	0.08031	Q16LR1	AAEL012554-PA OS=Aedes aegypti GN=AAEL012554 PE=4 SV=1 - [Q16LR1_AEDAE]
32.39	1.584	2.998	13.77	3e-05	0.004517	189.72	3e-05	Q28065	SWISS-PROT:Q28065 (Bos taurus) C4b-binding protein alpha chain precursor
28.04	1.573	2.97523	5.37	0.00519	0.055541	28.79	0.00519	Q16T57	AAEL010381-PA OS=Aedes aegypti GN=AAEL010381 PE=3 SV=1 - [Q16T57_AEDAE]
30.97	1.555	2.93834	7.84	0.00047	0.020852	61.49	0.00047	Q170C8	AAEL007948-PA OS=Aedes aegypti GN=GSTE7 PE=3 SV=1 - [Q170C8_AEDAE]
27.86	1.551	2.9302	2.04	0.10822	0.268598	4.16	0.10822	Q179F4	AAEL005663-PA OS=Aedes aegypti GN=AAEL005663 PE=4 SV=1 - [Q179F4_AEDAE]
28.55	1.537	2.9019	14.47	2e-05	0.004022	209.41	2e-05	Q17KJ7	AAEL001650-PA OS=Aedes aegypti GN=AAEL001650 PE=4 SV=1 - [Q17KJ7_AEDAE]
28.91	1.532	2.89186	2	0.10039	0.258657	3.99	0.10039	Q17E95	AAEL003893-PA OS=Aedes aegypti GN=AAEL003893 PE=4 SV=1 - [Q17E95_AEDAE]
29.8	1.512	2.85205	15.36	2e-05	0.003928	235.91	2e-05	Q17NZ1	AAEL000551-PA OS=Aedes aegypti GN=AAEL000551 PE=4 SV=1 - [Q17NZ1_AEDAE]
32.76	1.506	2.84021	15.53	2e-05	0.003928	241.29	2e-05	Q16LB5	AAEL012701-PA OS=Aedes aegypti GN=AAEL012701 PE=3 SV=1 - [Q16LB5_AEDAE]
29.73	1.498	2.82451	10.33	0.00012	0.010419	106.65	0.00012	Q16M53	AAEL012420-PA OS=Aedes aegypti GN=AAEL012420 PE=4 SV=1 - [Q16M53_AEDAE]
31.03	1.497	2.82255	5.14	0.00331	0.048059	26.44	0.00331	Q16KV1	AAEL012863-PA OS=Aedes aegypti GN=AAEL012863 PE=4 SV=1 - [Q16KV1_AEDAE]
28.03	1.489	2.80694	8.77	0.00077	0.026907	76.91	0.00077	Q0IFP1	Kynurenine formamidase OS=Aedes aegypti GN=AAEL004509 PE=3 SV=1 - [Q0IFP1_AEDAE]
37	1.462	2.7549	6.25	0.00137	0.033601	39.06	0.00137	P12763	SWISS-PROT:P12763 (Bos taurus) Alpha-2-HS-glycoprotein precursor
30.71	1.445	2.72263	9.62	0.00017	0.013025	92.53	0.00017	Q16R90	AAEL011038-PA OS=Aedes aegypti GN=AAEL011038 PE=3 SV=1 - [Q16R90_AEDAE]
30.69	1.442	2.71697	5.77	0.00197	0.038344	33.3	0.00197	Q0C746	AAEL000055-PA OS=Aedes aegypti GN=AAEL000055 PE=4 SV=1 - [Q0C746_AEDAE]
28.53	1.41	2.65737	5.03	0.00365	0.048305	25.31	0.00365	Q176W6	AAEL006240-PA OS=Aedes aegypti GN=AAEL006240 PE=4 SV=1 - [Q176W6_AEDAE]
29.58	1.407	2.65185	16.54	1e-05	0.003759	273.51	1e-05	Q16EJ0	AAEL015146-PA (Fragment) OS=Aedes aegypti GN=AAEL015146 PE=3 SV=1 - [Q16EJ0_AEDAE]
28.45	1.405	2.64818	2.96	0.03946	0.149733	8.77	0.03946	Q16R44	AAEL011081-PB OS=Aedes aegypti GN=AAEL011081 PE=4 SV=1 - [Q16R44_AEDAE]
31.14	1.391	2.6226	7.19	0.00071	0.026718	51.71	0.00071	Q16S90	AAEL010661-PA OS=Aedes aegypti GN=AAEL010661 PE=4 SV=1 - [Q16S90_AEDAE]
28.75	1.39	2.62079	1.37	0.23878	0.42174	1.89	0.23878	Q175C9	AAEL006688-PA OS=Aedes aegypti GN=AAEL006688 PE=4 SV=1 - [Q175C9_AEDAE]
32.36	1.383	2.6081	7.9	0.00045	0.020825	62.33	0.00045	Q17D57	AAEL004317-PA OS=Aedes aegypti GN=AAEL004317 PE=4 SV=1 - [Q17D57_AEDAE]
33.75	1.365	2.57576	14.83	2e-05	0.003929	219.95	2e-05	P15497	SWISS-PROT:P15497 (Bos taurus) Apolipoprotein A-I precursor
31.37	1.355	2.55797	13.59	0.00013	0.011082	184.74	0.00013	Q17HJ3	AAEL002658-PB OS=Aedes aegypti GN=AAEL002658 PE=4 SV=1 - [Q17HJ3_AEDAE]
29.09	1.342	2.53503	13.56	3e-05	0.004627	183.79	3e-05	Q172A0	AAEL007473-PA OS=Aedes aegypti GN=CYP6AH1 PE=3 SV=1 - [Q172A0_AEDAE]
28.72	1.307	2.47426	2.8	0.04642	0.162919	7.86	0.04642	P13645	SWISS-PROT:P13645 Tax_Id=9606 Gene_Symbol=KRT10 Keratin, type I cytoskeletal 10
29.1	1.297	2.45717	16.12	1e-05	0.003759	259.91	1e-05	Q17LU1	AAEL001232-PA OS=Aedes aegypti GN=AAEL001232 PE=3 SV=1 - [Q17LU1_AEDAE]
29.06	1.28	2.42839	5.74	0.00203	0.038344	32.91	0.00203	P00735	SWISS-PROT:P00735 (Bos taurus) Prothrombin precursor (Fragment)
31.76	1.278	2.42503	11.26	8e-05	0.008055	126.81	8e-05	Q16VZ6	AAEL009398-PA OS=Aedes aegypti GN=AAEL009398 PE=4 SV=1 - [Q16VZ6_AEDAE]
27.26	1.217	2.32463	2.05	0.10657	0.266417	4.21	0.10657	Q175Q9	AAEL006574-PA OS=Aedes aegypti GN=AAEL006574 PE=4 SV=1 - [Q175Q9_AEDAE]
27.23	1.209	2.31177	6.61	0.00105	0.030001	43.71	0.00105	Q17A21	AAEL005432-PA OS=Aedes aegypti GN=AAEL005432 PE=4 SV=1 - [Q17A21_AEDAE]
34.72	1.195	2.28945	13.9	3e-05	0.004498	193.28	3e-05	Q171F3	AAEL007669-PA OS=Aedes aegypti GN=AAEL007669 PE=3 SV=1 - [Q171F3_AEDAE]
29.37	1.195	2.28945	5.41	0.00505	0.055232	29.22	0.00505	Q0IF57	AAEL006535-PA OS=Aedes aegypti GN=AAEL006535 PE=4 SV=1 - [Q0IF57_AEDAE]
29.52	1.191	2.28311	4.08	0.0089	0.071396	16.66	0.0089	Q16RY8	AAEL010783-PA OS=Aedes aegypti GN=AAEL010783 PE=3 SV=1 - [Q16RY8_AEDAE]
28.7	1.184	2.27206	3.29	0.02064	0.10601	10.84	0.02064	Q176Z6	AAEL006190-PA OS=Aedes aegypti GN=AAEL006190 PE=4 SV=1 - [Q176Z6_AEDAE]
28.21	1.172	2.25324	15.34	2e-05	0.003928	235.37	2e-05	Q173X0	AAEL007018-PA OS=Aedes aegypti GN=AAEL007018 PE=3 SV=1 - [Q173X0_AEDAE]
33.03	1.163	2.23923	6.95	0.00083	0.027776	48.32	0.00083	ENSEMBL:ENSBTAP00000034412	(Bos taurus) similar to C4b-binding protein alpha chain
27.13	1.158	2.23148	3.13	0.02492	0.115735	9.78	0.02492	Q0IFN8	AAEL004486-PA OS=Aedes aegypti GN=AAEL004486 PE=4 SV=1 - [Q0IFN8_AEDAE]
34.41	1.142	2.20687	1.7	0.14748	0.323608	2.9	0.14748	Q16K91	AAEL013075-PA OS=Aedes aegypti GN=AAEL013075 PE=4 SV=1 - [Q16K91_AEDAE]
25.97	1.137	2.19923	4.95	0.00698	0.064001	24.53	0.00698	Q0IFN0	AAEL004496-PA OS=Aedes aegypti GN=AAEL004496 PE=4 SV=1 - [Q0IFN0_AEDAE]
29.9	1.135	2.19619	2.75	0.04895	0.168189	7.58	0.04895	P04264	SWISS-PROT:P04264 Tax_Id=9606 Gene_Symbol=KRT1 Keratin, type II cytoskeletal 1
30.2	1.128	2.18556	2.37	0.06272	0.19618	5.59	0.06272	Q0IEU2	AAEL008000-PA OS=Aedes aegypti GN=AAEL008000 PE=4 SV=1 - [Q0IEU2_AEDAE]
28.39	1.118	2.17046	1.43	0.22372	0.4068	2.04	0.22372	Q16NG4	Ubiquitin carboxyl-terminal hydrolase (Fragment) OS=Aedes aegypti GN=AAEL011975 PE=3 SV=1 - [Q16NG4_AEDAE]
33.94	1.11	2.15846	7.27	0.00067	0.026109	52.89	0.00067	Q17NL7	AAEL000647-PA OS=Aedes aegypti GN=AAEL000647 PE=4 SV=1 - [Q17NL7_AEDAE]
32.63	1.109	2.15696	7.41	0.00151	0.034755	54.95	0.00151	Q16FV9	AAEL014605-PA OS=Aedes aegypti GN=AAEL014605 PE=3 SV=1 - [Q16FV9_AEDAE]
29.13	1.108	2.15547	9.29	0.0002	0.01486	86.32	0.0002	Q16YZ0	Histone H2A OS=Aedes aegypti GN=AAEL008385 PE=3 SV=1 - [Q16YZ0_AEDAE]
26.7	1.108	2.15547	5.77	0.00197	0.038344	33.34	0.00197	Q16FJ2	AAEL014739-PA OS=Aedes aegypti GN=AAEL014739 PE=4 SV=1 - [Q16FJ2_AEDAE]
33.97	1.101	2.14503	12.12	5e-05	0.006442	146.94	5e-05	Q17GR8	AAEL002900-PA OS=Aedes aegypti GN=AAEL002900 PE=4 SV=1 - [Q17GR8_AEDAE]
30.22	1.092	2.13169	3.32	0.02006	0.104153	11.01	0.02006	Q1DGM6	AAEL015572-PA OS=Aedes aegypti GN=AAEL015572 PE=4 SV=1 - [Q1DGM6_AEDAE]
32.21	1.081	2.1155	11.48	7e-05	0.007963	131.78	7e-05	Q16GW8	AAEL014244-PA OS=Aedes aegypti GN=AAEL014244 PE=3 SV=1 - [Q16GW8_AEDAE]
34.65	1.063	2.08927	8.07	0.00041	0.020014	65.12	0.00041	Q17AS8	AAEL005187-PA OS=Aedes aegypti GN=AAEL005187 PE=4 SV=1 - [Q17AS8_AEDAE]
31.3	1.061	2.08638	4.54	0.00569	0.058026	20.63	0.00569	Q16Z33	AAEL008328-PA OS=Aedes aegypti GN=AAEL008328 PE=4 SV=1 - [Q16Z33_AEDAE]
35.04	1.058	2.08204	13.49	3e-05	0.004627	182.05	3e-05	Q17EW2	AAEL003658-PA OS=Aedes aegypti GN=AAEL003658 PE=4 SV=1 - [Q17EW2_AEDAE]
28.06	1.052	2.0734	6.45	0.00118	0.031933	41.57	0.00118	Q16JZ2	AAEL013166-PA (Fragment) OS=Aedes aegypti GN=AAEL013166 PE=4 SV=1 - [Q16JZ2_AEDAE]
30.49	1.044	2.06194	1.99	0.10174	0.260363	3.95	0.10174	Q0IF28	AAEL007091-PA (Fragment) OS=Aedes aegypti GN=AAEL007091 PE=4 SV=1 - [Q0IF28_AEDAE]
28.01	1.042	2.05908	2.82	0.04581	0.162824	7.93	0.04581	Q17Q73	AAEL000128-PA (Fragment) OS=Aedes aegypti GN=AAEL000128 PE=4 SV=1 - [Q17Q73_AEDAE]
33.18	1.04	2.05623	11.27	8e-05	0.008055	127.11	8e-05	Q3SX09	TREMBL:Q3SX09 (Bos taurus) similar to HBG protein
28.36	1.03	2.04202	5.42	0.00498	0.054805	29.43	0.00498	Q16GK3	AAEL014349-PA OS=Aedes aegypti GN=CLIPB15 PE=3 SV=2 - [Q16GK3_AEDAE]
31.29	1.023	2.03214	7.31	0.00065	0.025806	53.38	0.00065	Q17LB1	AAEL001394-PA OS=Aedes aegypti GN=AAEL001394 PE=4 SV=1 - [Q17LB1_AEDAE]
28.65	1.017	2.02371	5.94	0.00354	0.048305	35.27	0.00354	Q176I3	AAEL006361-PA OS=Aedes aegypti GN=SCRC2 PE=4 SV=1 - [Q176I3_AEDAE]
29	1.014	2.0195	3.76	0.01244	0.082626	14.11	0.01244	Q16TQ8	AAEL010151-PA OS=Aedes aegypti GN=CYP6N16 PE=3 SV=2 - [Q16TQ8_AEDAE]
31.54	0.996	1.99446	8.27	0.00036	0.01964	68.44	0.00036	J9HIH5	AAEL007383-PC OS=Aedes aegypti GN=AaeL_AAEL007383 PE=4 SV=1 - [J9HIH5_AEDAE]
30.21	0.996	1.99446	1.46	0.20112	0.383059	2.14	0.20112	Q16FU7	AAEL014630-PA OS=Aedes aegypti GN=AAEL014630 PE=4 SV=1 - [Q16FU7_AEDAE]
30.89	0.986	1.98069	5.92	0.00175	0.036556	35.04	0.00175	Q179S1	Adenosylhomocysteinase OS=Aedes aegypti GN=AAEL005524 PE=3 SV=1 - [Q179S1_AEDAE]
31.26	0.983	1.97657	5.29	0.00292	0.045277	27.97	0.00292	Q17K53	AAEL001816-PA OS=Aedes aegypti GN=AAEL001816 PE=3 SV=1 - [Q17K53_AEDAE]
31.57	0.975	1.96564	11.06	9e-05	0.008359	122.33	9e-05	Q17NG8	Phosphorylase OS=Aedes aegypti GN=AAEL000703 PE=3 SV=1 - [Q17NG8_AEDAE]
30.12	0.974	1.96428	10.45	0.00011	0.01028	109.25	0.00011	Q16XE6	AAEL008898-PA OS=Aedes aegypti GN=AAEL008898 PE=4 SV=1 - [Q16XE6_AEDAE]
29.67	0.963	1.94936	7.97	0.00043	0.020659	63.51	0.00043	Q170I4	AAEL007898-PA OS=Aedes aegypti GN=AAEL007898 PE=4 SV=1 - [Q170I4_AEDAE]
33.02	0.961	1.94666	4.08	0.00887	0.071396	16.69	0.00887	Q1HRQ3	AAEL002183-PA OS=Aedes aegypti GN=AAEL002183 PE=4 SV=1 - [Q1HRQ3_AEDAE]
29.68	0.949	1.93053	2.87	0.03377	0.137367	8.23	0.03377	Q1HQH4	AAEL006144-PA OS=Aedes aegypti GN=AAEL006144 PE=2 SV=1 - [Q1HQH4_AEDAE]
28.61	0.949	1.93053	1.84	0.12399	0.291843	3.37	0.12399	Q16RL3	AAEL010913-PA (Fragment) OS=Aedes aegypti GN=AAEL010913 PE=4 SV=1 - [Q16RL3_AEDAE]
32.82	0.938	1.91587	3.03	0.02777	0.12295	9.21	0.02777	Q16FE9	AAEL014799-PB OS=Aedes aegypti GN=AAEL014799 PE=4 SV=1 - [Q16FE9_AEDAE]
31.9	0.933	1.90924	7.9	0.00045	0.020825	62.45	0.00045	J9HT77	AAEL017373-PA (Fragment) OS=Aedes aegypti GN=AaeL_AAEL017373 PE=4 SV=1 - [J9HT77_AEDAE]
28.8	0.929	1.90396	11.4	7e-05	0.008002	130.01	7e-05	Q1RMN8	TREMBL:Q1RMN8 (Bos taurus) Similar to Immunoglobulin lambda-like polypeptide 1
32.51	0.928	1.90264	8.64	0.00029	0.017067	74.72	0.00029	Q16ZP7	AAEL008134-PA OS=Aedes aegypti GN=AAEL008134 PE=3 SV=1 - [Q16ZP7_AEDAE]
29.88	0.917	1.88818	3.3	0.02044	0.10529	10.9	0.02044	Q17EU1	AAEL003684-PA OS=Aedes aegypti GN=AAEL003684 PE=4 SV=1 - [Q17EU1_AEDAE]
29.65	0.915	1.88557	2.39	0.07291	0.215435	5.7	0.07291	Q16SY9	AAEL010460-PA OS=Aedes aegypti GN=AAEL010460 PE=4 SV=1 - [Q16SY9_AEDAE]
31.21	0.901	1.86736	1.56	0.19158	0.375522	2.43	0.19158	Q17IC4	AAEL002375-PA OS=Aedes aegypti GN=AAEL002375 PE=4 SV=1 - [Q17IC4_AEDAE]
27.24	0.896	1.8609	5.4	0.00506	0.055242	29.17	0.00506	Q16EF7	AAEL015217-PA (Fragment) OS=Aedes aegypti GN=AAEL015217 PE=4 SV=1 - [Q16EF7_AEDAE]
30.16	0.885	1.84676	1.58	0.17326	0.354855	2.49	0.17326	Q1HQU3	AAEL013620-PA OS=Aedes aegypti GN=AAEL013620 PE=2 SV=1 - [Q1HQU3_AEDAE]
27.12	0.884	1.84548	1.86	0.12063	0.28643	3.45	0.12063	Q17NF9	AAEL000687-PA OS=Aedes aegypti GN=AAEL000687 PE=3 SV=1 - [Q17NF9_AEDAE]
31.2	0.876	1.83528	3.56	0.01538	0.090389	12.66	0.01538	Q16JL8	AAEL013287-PA OS=Aedes aegypti GN=AAEL013287 PE=4 SV=1 - [Q16JL8_AEDAE]
34.55	0.874	1.83274	4.61	0.00534	0.056129	21.24	0.00534	P01966	SWISS-PROT:P01966 (Bos taurus) Hemoglobin subunit alpha
30.38	0.873	1.83147	2.77	0.03811	0.147481	7.66	0.03811	Q17F54	AAEL003569-PA OS=Aedes aegypti GN=AAEL003569 PE=4 SV=1 - [Q17F54_AEDAE]
31.11	0.871	1.82893	7.1	0.00075	0.026718	50.46	0.00075	Q17AI0	AAEL005289-PA OS=Aedes aegypti GN=AAEL005289 PE=3 SV=1 - [Q17AI0_AEDAE]
32.01	0.869	1.8264	10.51	0.00011	0.010264	110.4	0.00011	Q16UA2	AAEL009967-PA OS=Aedes aegypti GN=AAEL009967 PE=4 SV=1 - [Q16UA2_AEDAE]
30.76	0.865	1.82134	4.54	0.00572	0.058173	20.58	0.00572	Q17MV4	AAEL000898-PA (Fragment) OS=Aedes aegypti GN=AAEL000898 PE=4 SV=2 - [Q17MV4_AEDAE]
30.34	0.862	1.81756	4.35	0.00681	0.063345	18.95	0.00681	Q16N40	AAEL012099-PA OS=Aedes aegypti GN=AAEL012099 PE=4 SV=1 - [Q16N40_AEDAE]
30.72	0.855	1.80876	2.25	0.07229	0.214947	5.08	0.07229	Q17MQ5	AAEL000958-PA OS=Aedes aegypti GN=AAEL000958 PE=4 SV=1 - [Q17MQ5_AEDAE]
26.61	0.851	1.80375	1.12	0.32383	0.502534	1.25	0.32383	Q17JC1	AAEL002084-PA (Fragment) OS=Aedes aegypti GN=AAEL002084 PE=4 SV=1 - [Q17JC1_AEDAE]
29.73	0.847	1.79876	6.87	0.00088	0.028435	47.15	0.00088	P17690	SWISS-PROT:P17690 (Bos taurus) Beta-2-glycoprotein 1 precursor
31.46	0.846	1.79751	7.41	0.00061	0.024892	54.93	0.00061	Q16QE7	Annexin OS=Aedes aegypti GN=AAEL011302 PE=3 SV=1 - [Q16QE7_AEDAE]
37.11	0.837	1.78633	10.63	0.0001	0.009933	112.98	0.0001	Q0IGB5	AAEL003046-PA OS=Aedes aegypti GN=AAEL003046 PE=4 SV=1 - [Q0IGB5_AEDAE]
34.39	0.837	1.78633	10.07	0.00014	0.011273	101.48	0.00014	Q1HRP8	AAEL008802-PA OS=Aedes aegypti GN=AAEL008802 PE=4 SV=1 - [Q1HRP8_AEDAE]
36.43	0.835	1.78386	7.05	0.00077	0.026907	49.77	0.00077	Q16K94	AAEL013071-PA OS=Aedes aegypti GN=AAEL013071 PE=4 SV=1 - [Q16K94_AEDAE]
25.6	0.835	1.78386	4.19	0.01266	0.083171	17.58	0.01266	Q17F77	AAEL003499-PA OS=Aedes aegypti GN=AAEL003499 PE=4 SV=1 - [Q17F77_AEDAE]
30.75	0.834	1.78262	2.77	0.03823	0.147632	7.65	0.03823	Q179C9	AAEL005538-PA OS=Aedes aegypti GN=AAEL005538 PE=4 SV=1 - [Q179C9_AEDAE]
31.38	0.831	1.77892	3.64	0.01401	0.088451	13.28	0.01401	Q16GK6	AAEL014348-PB OS=Aedes aegypti GN=CASPS8 PE=3 SV=1 - [Q16GK6_AEDAE]
28.29	0.83	1.77769	4.42	0.00641	0.061803	19.5	0.00641	Q178Q1	AAEL005799-PA (Fragment) OS=Aedes aegypti GN=AAEL005799 PE=3 SV=1 - [Q178Q1_AEDAE]
31.47	0.829	1.77645	3.61	0.01462	0.089501	13	0.01462	Q17FH9	Sorting nexin OS=Aedes aegypti GN=AAEL003416 PE=3 SV=1 - [Q17FH9_AEDAE]
28.89	0.824	1.77031	6.64	0.00103	0.02995	44.15	0.00103	Q16X21	AAEL009020-PA OS=Aedes aegypti GN=GSTT3 PE=3 SV=2 - [Q16X21_AEDAE]
35.42	0.821	1.76663	8.23	0.00037	0.019706	67.69	0.00037	P02769	SWISS-PROT:P02769 (Bos taurus) Bovine serum albumin precursor
34.2	0.818	1.76296	2.39	0.06104	0.192566	5.7	0.06104	Q8WQK7	40S ribosomal protein S24 OS=Aedes aegypti GN=AAEL014292 PE=2 SV=1 - [Q8WQK7_AEDAE]
31.68	0.815	1.7593	2.22	0.07575	0.219659	4.91	0.07575	Q16KY5	AAEL012833-PA OS=Aedes aegypti GN=AAEL012833 PE=4 SV=1 - [Q16KY5_AEDAE]
31.69	0.814	1.75808	1.46	0.20343	0.385965	2.12	0.20343	Q16VB1	AAEL009601-PA OS=Aedes aegypti GN=AAEL009601 PE=4 SV=1 - [Q16VB1_AEDAE]
31.27	0.812	1.75564	3.24	0.02988	0.128538	10.5	0.02988	Q16M31	AAEL012439-PA OS=Aedes aegypti GN=AAEL012439 PE=4 SV=1 - [Q16M31_AEDAE]
36.34	0.805	1.74715	8.73	0.00028	0.017067	76.19	0.00028	Q17I04	AAEL002501-PA OS=Aedes aegypti GN=AAEL002501 PE=4 SV=1 - [Q17I04_AEDAE]
29.68	0.797	1.73748	5.67	0.00214	0.038948	32.15	0.00214	Q17Q55	AAEL000102-PB OS=Aedes aegypti GN=AAEL000102 PE=4 SV=1 - [Q17Q55_AEDAE]
25.28	0.794	1.73388	4.61	0.00533	0.056129	21.27	0.00533	Q16ML3	AAEL012268-PA OS=Aedes aegypti GN=AAEL012268 PE=4 SV=1 - [Q16ML3_AEDAE]
30.93	0.793	1.73267	5.46	0.00253	0.043851	29.81	0.00253	Q16PI3	AAEL011641-PA OS=Aedes aegypti GN=AAEL011641 PE=4 SV=1 - [Q16PI3_AEDAE]
27.85	0.791	1.73027	3.55	0.02224	0.109877	12.61	0.02224	Q16VF0	AAEL009589-PA OS=Aedes aegypti GN=AAEL009589 PE=4 SV=1 - [Q16VF0_AEDAE]
30.19	0.79	1.72907	5.74	0.00202	0.038344	32.98	0.00202	Q17B31	AAEL005112-PA (Fragment) OS=Aedes aegypti GN=AAEL005112 PE=4 SV=2 - [Q17B31_AEDAE]
31.1	0.786	1.72429	2.2	0.07758	0.221626	4.83	0.07758	Q17FD8	AAEL003409-PA OS=Aedes aegypti GN=AAEL003409 PE=3 SV=1 - [Q17FD8_AEDAE]
29.08	0.784	1.7219	6.37	0.00271	0.045151	40.61	0.00271	Q1DGF7	AAEL015651-PA OS=Aedes aegypti GN=AAEL015651 PE=4 SV=1 - [Q1DGF7_AEDAE]
28.44	0.781	1.71832	4.83	0.00438	0.051975	23.29	0.00438	Q16IM6	AAEL013609-PA (Fragment) OS=Aedes aegypti GN=AAEL013609 PE=4 SV=1 - [Q16IM6_AEDAE]
28.35	0.778	1.71475	5.05	0.0036	0.048305	25.48	0.0036	Q16Z91	AAEL008259-PA OS=Aedes aegypti GN=AAEL008259 PE=4 SV=1 - [Q16Z91_AEDAE]
30.44	0.777	1.71356	4.34	0.00687	0.06374	18.87	0.00687	Q16JK7	AAEL013290-PA OS=Aedes aegypti GN=AAEL013290 PE=4 SV=1 - [Q16JK7_AEDAE]
28.73	0.774	1.71	4.51	0.00589	0.058626	20.3	0.00589	Q16RI0	AAEL010951-PA OS=Aedes aegypti GN=AAEL010951 PE=3 SV=1 - [Q16RI0_AEDAE]
30.91	0.77	1.70527	5.54	0.00237	0.042105	30.71	0.00237	Q0IF62	AAEL006514-PA OS=Aedes aegypti GN=AAEL006514 PE=4 SV=1 - [Q0IF62_AEDAE]
29	0.77	1.70527	3.01	0.02855	0.12508	9.06	0.02855	Q17FT8	AAEL003288-PA OS=Aedes aegypti GN=AAEL003288 PE=3 SV=1 - [Q17FT8_AEDAE]
29.74	0.765	1.69937	8.71	0.00028	0.017067	75.8	0.00028	Q17A28	AAEL005401-PC OS=Aedes aegypti GN=AAEL005401 PE=4 SV=1 - [Q17A28_AEDAE]
30.11	0.763	1.69702	5.65	0.00216	0.039172	31.98	0.00216	Q17GX0	AAEL002861-PA OS=Aedes aegypti GN=AAEL002861 PE=4 SV=1 - [Q17GX0_AEDAE]
30.36	0.753	1.68529	9.45	0.00019	0.013971	89.22	0.00019	Q6GW02	AAEL001627-PA OS=Aedes aegypti GN=UAP PE=2 SV=1 - [Q6GW02_AEDAE]
31.74	0.748	1.67946	7.6	0.00054	0.023007	57.8	0.00054	Q179M3	AAEL005561-PA OS=Aedes aegypti GN=AAEL005561 PE=3 SV=1 - [Q179M3_AEDAE]
27.43	0.746	1.67714	6.81	0.00209	0.038707	46.4	0.00209	Q172X4	AAEL007235-PA OS=Aedes aegypti GN=AAEL007235 PE=3 SV=1 - [Q172X4_AEDAE]
34.36	0.745	1.67597	5.29	0.00291	0.045277	28.02	0.00291	Q17E64	AAEL003903-PA OS=Aedes aegypti GN=AAEL003903 PE=4 SV=1 - [Q17E64_AEDAE]
29.25	0.742	1.67249	1.59	0.17072	0.351561	2.53	0.17072	Q17AJ9	AAEL005276-PA OS=Aedes aegypti GN=AAEL005276 PE=4 SV=1 - [Q17AJ9_AEDAE]
34.87	0.738	1.66786	8.41	0.00033	0.018725	70.74	0.00033	Q16KB1	AAEL012801-PA OS=Aedes aegypti GN=AAEL012801 PE=4 SV=1 - [Q16KB1_AEDAE]
29.91	0.737	1.66671	3.41	0.02546	0.116586	11.6	0.02546	Q16QK9	Innexin OS=Aedes aegypti GN=AAEL011248 PE=3 SV=1 - [Q16QK9_AEDAE]
36.95	0.736	1.66555	9.04	0.00023	0.015297	81.77	0.00023	Q16QU2	AAEL011180-PA OS=Aedes aegypti GN=AAEL011180 PE=4 SV=1 - [Q16QU2_AEDAE]
30.4	0.731	1.65979	5.89	0.00179	0.037097	34.71	0.00179	Q17EC8	Galectin OS=Aedes aegypti GN=GALE5 PE=4 SV=1 - [Q17EC8_AEDAE]
28.5	0.729	1.65749	3.08	0.03493	0.139771	9.5	0.03493	Q17P56	AAEL000505-PA OS=Aedes aegypti GN=AAEL000505 PE=4 SV=1 - [Q17P56_AEDAE]
25.93	0.729	1.65749	1.24	0.28084	0.464537	1.53	0.28084	Q16K85	AAEL013082-PA OS=Aedes aegypti GN=AAEL013082 PE=4 SV=1 - [Q16K85_AEDAE]
27.67	0.724	1.65176	1.59	0.18333	0.367151	2.54	0.18333	Q0IGA9	AAEL003044-PA OS=Aedes aegypti GN=AAEL003044 PE=4 SV=1 - [Q0IGA9_AEDAE]
29.48	0.716	1.64262	1.89	0.12817	0.296462	3.59	0.12817	Q17IU3	AAEL002225-PA OS=Aedes aegypti GN=AAEL002225 PE=4 SV=1 - [Q17IU3_AEDAE]
28.7	0.714	1.64035	3.83	0.01733	0.097194	14.64	0.01733	Q17II8	AAEL002349-PA OS=Aedes aegypti GN=AAEL002349 PE=4 SV=1 - [Q17II8_AEDAE]
34.32	0.708	1.63354	6.83	0.0009	0.028582	46.7	0.0009	Q16T56	AAEL010386-PA (Fragment) OS=Aedes aegypti GN=AAEL010386 PE=3 SV=1 - [Q16T56_AEDAE]
28.28	0.704	1.62902	2.13	0.08427	0.233491	4.55	0.08427	Q16Y84	AAEL008635-PA OS=Aedes aegypti GN=AAEL008635 PE=3 SV=1 - [Q16Y84_AEDAE]
31.19	0.702	1.62676	3.73	0.01273	0.083506	13.95	0.01273	Q17FV0	AAEL003306-PA (Fragment) OS=Aedes aegypti GN=AAEL003306 PE=4 SV=1 - [Q17FV0_AEDAE]
30.88	0.699	1.62338	5.3	0.00289	0.045277	28.13	0.00289	Q16TB5	AAEL010280-PA OS=Aedes aegypti GN=AAEL010280 PE=4 SV=1 - [Q16TB5_AEDAE]
27.65	0.698	1.62225	4.23	0.00769	0.067419	17.88	0.00769	Q17LP0	AAEL001289-PA OS=Aedes aegypti GN=AAEL001289 PE=4 SV=1 - [Q17LP0_AEDAE]
32.1	0.695	1.61888	1.51	0.18942	0.373911	2.28	0.18942	Q174M7	AAEL006835-PA OS=Aedes aegypti GN=AAEL006835 PE=4 SV=1 - [Q174M7_AEDAE]
29.13	0.694	1.61776	7.07	0.00182	0.037317	49.93	0.00182	Q5PY76	AAEL009017-PA (Fragment) OS=Aedes aegypti GN=GSTt1 PE=2 SV=1 - [Q5PY76_AEDAE]
28.92	0.694	1.61776	6.47	0.00256	0.043851	41.84	0.00256	Q17KW6	AAEL001557-PA OS=Aedes aegypti GN=AAEL001557 PE=4 SV=1 - [Q17KW6_AEDAE]
32.27	0.694	1.61776	4.67	0.00865	0.070387	21.78	0.00865	Q16T78	AAEL010361-PA OS=Aedes aegypti GN=AAEL010361 PE=4 SV=1 - [Q16T78_AEDAE]
32.35	0.692	1.61552	7.37	0.00063	0.025333	54.27	0.00063	Q0IEM7	AAEL009501-PA OS=Aedes aegypti GN=AAEL009501 PE=3 SV=1 - [Q0IEM7_AEDAE]
35.06	0.688	1.61105	5.4	0.00266	0.044785	29.17	0.00266	Q16HD2	AAEL012116-PA OS=Aedes aegypti GN=AAEL012116 PE=4 SV=1 - [Q16HD2_AEDAE]
30.6	0.685	1.6077	6.86	0.00088	0.028435	47.02	0.00088	Q16VK7	AAEL009536-PA OS=Aedes aegypti GN=AAEL009536 PE=4 SV=1 - [Q16VK7_AEDAE]
34.08	0.685	1.6077	4.8	0.00448	0.052258	23.05	0.00448	Q17J46	AAEL002158-PA OS=Aedes aegypti GN=AAEL002158 PE=4 SV=1 - [Q17J46_AEDAE]
27.36	0.682	1.60436	1.79	0.14588	0.32159	3.19	0.14588	Q16HU6	AAEL013898-PA OS=Aedes aegypti GN=AAEL013898 PE=4 SV=1 - [Q16HU6_AEDAE]
28.74	0.681	1.60325	6.06	0.00157	0.034922	36.75	0.00157	Q16KA4	AAEL013062-PA OS=Aedes aegypti GN=AAEL013062 PE=4 SV=1 - [Q16KA4_AEDAE]
30.99	0.679	1.60103	5.2	0.00315	0.047158	27.04	0.00315	Q17JS5	AAEL001930-PA OS=Aedes aegypti GN=AAEL001930 PE=4 SV=1 - [Q17JS5_AEDAE]
30.37	0.679	1.60103	4.03	0.01456	0.089501	16.21	0.01456	Q16WW0	AAEL009086-PA OS=Aedes aegypti GN=AAEL009086 PE=4 SV=1 - [Q16WW0_AEDAE]
34.69	0.678	1.59992	5.58	0.00231	0.041377	31.08	0.00231	Q16Y59	AAEL008651-PA OS=Aedes aegypti GN=AAEL008651 PE=4 SV=1 - [Q16Y59_AEDAE]
31.27	0.677	1.59881	6.22	0.0014	0.033616	38.68	0.0014	Q29443	SWISS-PROT:Q29443 Serotransferrin - Bos taurus (Bovine).
27.57	0.675	1.5966	5.12	0.00619	0.060563	26.17	0.00619	Q16KU8	AAEL012859-PA OS=Aedes aegypti GN=AAEL012859 PE=4 SV=1 - [Q16KU8_AEDAE]
28.71	0.675	1.5966	3.96	0.01007	0.075921	15.68	0.01007	Q16GK9	AAEL014344-PA OS=Aedes aegypti GN=AAEL014344 PE=4 SV=1 - [Q16GK9_AEDAE]
33.14	0.673	1.59438	3.97	0.01522	0.090389	15.8	0.01522	Q170H4	AAEL007891-PB (Fragment) OS=Aedes aegypti GN=AAEL007891 PE=4 SV=1 - [Q170H4_AEDAE]
31.98	0.669	1.58997	5.3	0.0029	0.045277	28.09	0.0029	Q17NH0	AAEL000706-PA OS=Aedes aegypti GN=AAEL000706 PE=3 SV=1 - [Q17NH0_AEDAE]
30.39	0.669	1.58997	2.93	0.03155	0.13241	8.56	0.03155	Q17JR8	AAEL001950-PA (Fragment) OS=Aedes aegypti GN=AAEL001950 PE=4 SV=1 - [Q17JR8_AEDAE]
27.75	0.666	1.58667	3.41	0.02548	0.116586	11.6	0.02548	Q16M29	AAEL012443-PA OS=Aedes aegypti GN=AAEL012443 PE=4 SV=1 - [Q16M29_AEDAE]
35.81	0.665	1.58557	6.23	0.00138	0.033601	38.83	0.00138	Q16F12	AAEL014935-PA OS=Aedes aegypti GN=AAEL014935 PE=3 SV=1 - [Q16F12_AEDAE]
29.91	0.664	1.58447	3.97	0.00995	0.075467	15.77	0.00995	Q17H54	AAEL002777-PA OS=Aedes aegypti GN=AAEL002777 PE=4 SV=1 - [Q17H54_AEDAE]
28.71	0.663	1.58337	1.19	0.28668	0.468711	1.41	0.28668	Q16RR7	Mediator of RNA polymerase II transcription subunit 8 OS=Aedes aegypti GN=MED8 PE=3 SV=1 - [MED8_AEDAE]
30.22	0.661	1.58118	1.46	0.201	0.383059	2.15	0.201	Q16X97	AAEL008956-PA OS=Aedes aegypti GN=AAEL008956 PE=4 SV=1 - [Q16X97_AEDAE]
31.33	0.66	1.58008	1.55	0.1806	0.364065	2.39	0.1806	Q17D80	AAEL004289-PA OS=Aedes aegypti GN=AAEL004289 PE=4 SV=1 - [Q17D80_AEDAE]
31.63	0.659	1.57899	8.11	0.0004	0.020014	65.72	0.0004	Q170R1	AAEL007830-PA OS=Aedes aegypti GN=CYP4H29 PE=3 SV=1 - [Q170R1_AEDAE]
37.01	0.657	1.5768	3.2	0.02293	0.110981	10.24	0.02293	Q17H05	AAEL002833-PA OS=Aedes aegypti GN=AAEL002833 PE=3 SV=1 - [Q17H05_AEDAE]
29.27	0.656	1.57571	2.36	0.06299	0.1964	5.58	0.06299	Q17IT9	AAEL002207-PA OS=Aedes aegypti GN=AAEL002207 PE=3 SV=1 - [Q17IT9_AEDAE]
34.19	0.652	1.57135	8.39	0.00034	0.018725	70.36	0.00034	Q16XF1	AAEL008893-PA OS=Aedes aegypti GN=AAEL008893 PE=3 SV=1 - [Q16XF1_AEDAE]
29.58	0.652	1.57135	2.78	0.03776	0.146572	7.7	0.03776	J9HYZ0	AAEL017434-PA OS=Aedes aegypti GN=AaeL_AAEL017434 PE=4 SV=1 - [J9HYZ0_AEDAE]
34.82	0.651	1.57026	2.44	0.05717	0.184808	5.95	0.05717	Q17GP4	AAEL002936-PA OS=Aedes aegypti GN=AAEL002936 PE=4 SV=1 - [Q17GP4_AEDAE]
29.68	0.649	1.56808	5.75	0.00402	0.050843	33.01	0.00402	Q17LK4	AAEL001312-PA OS=Aedes aegypti GN=CYP9M6 PE=3 SV=1 - [Q17LK4_AEDAE]
32.78	0.649	1.56808	3.73	0.01894	0.101815	13.89	0.01894	Q176I8	AAEL006342-PB OS=Aedes aegypti GN=AAEL006342 PE=4 SV=1 - [Q176I8_AEDAE]
32.23	0.646	1.56482	5.11	0.0034	0.0483	26.14	0.0034	P34955	SWISS-PROT:P34955 (Bos taurus) Alpha-1-antiproteinase precursor
31.15	0.643	1.56157	1.67	0.15489	0.333508	2.77	0.15489	Q17CM3	AAEL004523-PA OS=Aedes aegypti GN=AAEL004523 PE=3 SV=1 - [Q17CM3_AEDAE]
28.52	0.642	1.56049	3.98	0.01516	0.090389	15.84	0.01516	Q16UB7	AAEL009952-PA OS=Aedes aegypti GN=AAEL009952 PE=4 SV=1 - [Q16UB7_AEDAE]
30.33	0.64	1.55833	5.28	0.00552	0.057377	27.86	0.00552	Q16SH6	AAEL010591-PA OS=Aedes aegypti GN=GSTD6 PE=3 SV=1 - [Q16SH6_AEDAE]
29.91	0.639	1.55725	2.77	0.03817	0.14757	7.65	0.03817	Q17KC4	AAEL001740-PA OS=Aedes aegypti GN=AAEL001740 PE=4 SV=1 - [Q17KC4_AEDAE]
29.92	0.639	1.55725	0.62	0.56122	0.713306	0.39	0.56122	Q0IEF3	AAEL010748-PA OS=Aedes aegypti GN=AAEL010748 PE=4 SV=1 - [Q0IEF3_AEDAE]
31.34	0.638	1.55617	6.08	0.00155	0.034922	36.94	0.00155	Q16LJ8	AAEL012621-PA OS=Aedes aegypti GN=AAEL012621 PE=4 SV=1 - [Q16LJ8_AEDAE]
32.7	0.638	1.55617	3.83	0.01149	0.080715	14.68	0.01149	Q17JX2	Glutamine synthetase OS=Aedes aegypti GN=AAEL001887 PE=3 SV=1 - [Q17JX2_AEDAE]
32.58	0.632	1.54971	3.29	0.02069	0.106097	10.83	0.02069	Q172I3	AAEL007370-PA OS=Aedes aegypti GN=AAEL007370 PE=3 SV=1 - [Q172I3_AEDAE]
29.56	0.63	1.54756	1.83	0.13872	0.311973	3.34	0.13872	Q177A5	AAEL006191-PA OS=Aedes aegypti GN=AAEL006191 PE=4 SV=1 - [Q177A5_AEDAE]
36.74	0.628	1.54542	8.04	0.00041	0.020014	64.69	0.00041	Q178T5	Malic enzyme OS=Aedes aegypti GN=AAEL005790 PE=3 SV=1 - [Q178T5_AEDAE]
31.12	0.627	1.54435	2.56	0.06007	0.19056	6.57	0.06007	Q170C1	AAEL007944-PA OS=Aedes aegypti GN=AAEL007944 PE=4 SV=1 - [Q170C1_AEDAE]
32.32	0.626	1.54328	6.01	0.00163	0.034954	36.14	0.00163	Q178J8	AAEL005861-PA OS=Aedes aegypti GN=AAEL005861 PE=4 SV=1 - [Q178J8_AEDAE]
29.05	0.625	1.54221	1.71	0.1455	0.321355	2.93	0.1455	Q17EE6	AAEL003819-PA OS=Aedes aegypti GN=AAEL003819 PE=4 SV=1 - [Q17EE6_AEDAE]
30.87	0.624	1.54114	6.2	0.00141	0.033616	38.5	0.00141	Q17FT9	AAEL003314-PA OS=Aedes aegypti GN=AAEL003314 PE=3 SV=1 - [Q17FT9_AEDAE]
31.37	0.623	1.54007	4.12	0.01341	0.086014	17	0.01341	Q17AK2	AAEL005258-PA OS=Aedes aegypti GN=AAEL005258 PE=4 SV=1 - [Q17AK2_AEDAE]
31.7	0.622	1.53901	5.73	0.00204	0.038371	32.83	0.00204	Q16HD0	AAEL012123-PA OS=Aedes aegypti GN=AAEL012123 PE=4 SV=1 - [Q16HD0_AEDAE]
31.2	0.621	1.53794	4.27	0.00737	0.065782	18.25	0.00737	Q16JM7	AAEL013278-PA OS=Aedes aegypti GN=AAEL013278 PE=4 SV=1 - [Q16JM7_AEDAE]
28.04	0.621	1.53794	3.17	0.03215	0.133141	10.02	0.03215	Q16YX9	AAEL008391-PA OS=Aedes aegypti GN=AAEL008391 PE=4 SV=1 - [Q16YX9_AEDAE]
29.26	0.62	1.53688	6.66	0.00102	0.02995	44.33	0.00102	Q175L6	AAEL006622-PA OS=Aedes aegypti GN=AAEL006622 PE=3 SV=1 - [Q175L6_AEDAE]
32.71	0.619	1.53581	4.77	0.008	0.06897	22.74	0.008	Q172R2	AAEL007308-PA (Fragment) OS=Aedes aegypti GN=AAEL007308 PE=4 SV=1 - [Q172R2_AEDAE]
30.21	0.617	1.53368	5.05	0.0036	0.048305	25.48	0.0036	Q17MD0	AAEL001069-PA OS=Aedes aegypti GN=AAEL001069 PE=4 SV=1 - [Q17MD0_AEDAE]
27.24	0.613	1.52944	1.43	0.22398	0.4068	2.04	0.22398	Q16NI8	AAEL011962-PA OS=Aedes aegypti GN=AAEL011962 PE=4 SV=1 - [Q16NI8_AEDAE]
30.96	0.61	1.52626	2.09	0.10157	0.260103	4.39	0.10157	Q1HQZ4	AAEL001159-PA OS=Aedes aegypti GN=AAEL001159 PE=2 SV=1 - [Q1HQZ4_AEDAE]
27.25	0.609	1.5252	3.34	0.02701	0.12098	11.19	0.02701	Q17M65	AAEL001114-PA OS=Aedes aegypti GN=AAEL001114 PE=4 SV=1 - [Q17M65_AEDAE]
27.71	0.609	1.5252	1.61	0.18064	0.364065	2.58	0.18064	Q16QI1	Cytoplasmic tRNA 2-thiolation protein 1 OS=Aedes aegypti GN=AAEL011283 PE=3 SV=1 - [CTU1_AEDAE]
30.54	0.609	1.5252	1.61	0.16695	0.347191	2.58	0.16695	Q17PR5	AAEL000300-PA OS=Aedes aegypti GN=AAEL000300 PE=4 SV=1 - [Q17PR5_AEDAE]
27.23	0.607	1.52309	2.69	0.04175	0.154762	7.25	0.04175	Q16ME1	AAEL012335-PA (Fragment) OS=Aedes aegypti GN=AAEL012335 PE=4 SV=1 - [Q16ME1_AEDAE]
30.25	0.607	1.52309	2.32	0.07861	0.223222	5.38	0.07861	Q17E66	AAEL003912-PB OS=Aedes aegypti GN=AAEL003912 PE=4 SV=1 - [Q17E66_AEDAE]
35.13	0.605	1.52098	5.38	0.00513	0.05542	28.97	0.00513	Q16HW7-3	Isoform A of Glucosamine-6-phosphate isomerase OS=Aedes aegypti GN=Gnpda1 - [GNPI_AEDAE]
34.81	0.601	1.51677	7.44	0.0006	0.024882	55.43	0.0006	Q17IM1	AAEL002296-PA OS=Aedes aegypti GN=AAEL002296 PE=3 SV=1 - [Q17IM1_AEDAE]
29.55	0.599	1.51467	5.35	0.00525	0.055668	28.61	0.00525	P41822	Ferritin subunit OS=Aedes aegypti GN=FERH PE=1 SV=2 - [FRI_AEDAE]
31.72	0.597	1.51257	1.4	0.22002	0.405443	1.95	0.22002	Q17B91	AAEL005046-PA OS=Aedes aegypti GN=AAEL005046 PE=4 SV=1 - [Q17B91_AEDAE]
24.49	0.596	1.51152	1.56	0.18984	0.37425	2.45	0.18984	Q17KF1	AAEL001729-PA OS=Aedes aegypti GN=AAEL001729 PE=4 SV=1 - [Q17KF1_AEDAE]
29.27	0.592	1.50733	2.62	0.04591	0.162824	6.84	0.04591	Q16JV8	AAEL013199-PA OS=Aedes aegypti GN=AAEL013199 PE=4 SV=1 - [Q16JV8_AEDAE]
29.89	0.591	1.50629	8.05	0.00041	0.020014	64.85	0.00041	Q0IFB1	AAEL005911-PA OS=Aedes aegypti GN=AAEL005911 PE=3 SV=1 - [Q0IFB1_AEDAE]
32.35	0.591	1.50629	5.69	0.00211	0.038707	32.35	0.00211	Q17H36	AAEL002804-PA OS=Aedes aegypti GN=AAEL002804 PE=4 SV=1 - [Q17H36_AEDAE]
34.04	0.586	1.50108	5.76	0.00199	0.038344	33.16	0.00199	Q16RY3	AAEL010787-PA OS=Aedes aegypti GN=AAEL010787 PE=4 SV=1 - [Q16RY3_AEDAE]
32.72	0.585	1.50004	4.8	0.00449	0.052258	23.03	0.00449	Q16G45	AAEL014526-PA OS=Aedes aegypti GN=AAEL014526 PE=4 SV=1 - [Q16G45_AEDAE]
28.6	0.585	1.50004	1.14	0.30302	0.48475	1.31	0.30302	Q17M67	AAEL001141-PA OS=Aedes aegypti GN=AAEL001141 PE=4 SV=1 - [Q17M67_AEDAE]
33.68	0.583	1.49796	6.77	0.00094	0.028951	45.88	0.00094	Q1HRA5	AAEL007286-PA OS=Aedes aegypti GN=AAEL007286 PE=2 SV=1 - [Q1HRA5_AEDAE]
34.73	0.583	1.49796	6.58	0.00107	0.030284	43.33	0.00107	Q17A53	Annexin OS=Aedes aegypti GN=AAEL005417 PE=3 SV=1 - [Q17A53_AEDAE]
31.74	0.581	1.49589	2.61	0.04601	0.162824	6.83	0.04601	Q17BR1	AAEL004868-PA OS=Aedes aegypti GN=AAEL004868 PE=4 SV=1 - [Q17BR1_AEDAE]
33.69	0.579	1.49381	1.7	0.14713	0.323197	2.91	0.14713	Q16SB2	AAEL010640-PA OS=Aedes aegypti GN=AAEL010640 PE=3 SV=1 - [Q16SB2_AEDAE]
30.82	0.578	1.49278	4.74	0.00475	0.053569	22.44	0.00475	Q17M86	AAEL001132-PA OS=Aedes aegypti GN=AAEL001132 PE=4 SV=1 - [Q17M86_AEDAE]
27.82	0.577	1.49174	4.05	0.00916	0.072082	16.43	0.00916	Q16KN1	AAEL012941-PA OS=Aedes aegypti GN=AAEL012941 PE=4 SV=1 - [Q16KN1_AEDAE]
27.96	0.576	1.49071	1.49	0.20771	0.391529	2.22	0.20771	Q16S17	AAEL010732-PA OS=Aedes aegypti GN=AAEL010732 PE=4 SV=1 - [Q16S17_AEDAE]
35.05	0.572	1.48658	2.07	0.09105	0.243882	4.3	0.09105	Q16JI4	AAEL013320-PA OS=Aedes aegypti GN=AAEL013320 PE=4 SV=1 - [Q16JI4_AEDAE]
31.21	0.566	1.48041	1.33	0.25232	0.435706	1.76	0.25232	Q17IJ6	AAEL002336-PA (Fragment) OS=Aedes aegypti GN=AAEL002336 PE=4 SV=1 - [Q17IJ6_AEDAE]
33.81	0.565	1.47939	7.11	0.00074	0.026718	50.57	0.00074	Q16WQ3	AAEL009129-PA OS=Aedes aegypti GN=CYP6Z9 PE=3 SV=1 - [Q16WQ3_AEDAE]
36.82	0.565	1.47939	1.4	0.21884	0.403861	1.96	0.21884	Q1HRN6	AAEL003835-PA (Fragment) OS=Aedes aegypti GN=AAEL003835 PE=2 SV=1 - [Q1HRN6_AEDAE]
30.98	0.564	1.47836	6.08	0.00156	0.034922	36.91	0.00156	Q17EI0	AAEL003791-PA OS=Aedes aegypti GN=AAEL003791 PE=4 SV=1 - [Q17EI0_AEDAE]
28.55	0.563	1.47734	4.38	0.01087	0.079304	19.17	0.01087	Q17NY6	AAEL000562-PA OS=Aedes aegypti GN=AAEL000562 PE=4 SV=1 - [Q17NY6_AEDAE]
30.29	0.562	1.47631	5.14	0.00333	0.048059	26.37	0.00333	Q17ID2	AAEL002386-PA OS=Aedes aegypti GN=AAEL002386 PE=4 SV=1 - [Q17ID2_AEDAE]
30.63	0.562	1.47631	4.84	0.00433	0.051975	23.42	0.00433	Q16GB6	AAEL014436-PA (Fragment) OS=Aedes aegypti GN=AAEL014436 PE=4 SV=1 - [Q16GB6_AEDAE]
30.18	0.56	1.47427	3.73	0.01886	0.101694	13.92	0.01886	Q17C83	AAEL004657-PA OS=Aedes aegypti GN=AAEL004657 PE=4 SV=1 - [Q17C83_AEDAE]
29.74	0.559	1.47325	1.12	0.31398	0.494849	1.24	0.31398	Q16R80	AAEL011046-PA (Fragment) OS=Aedes aegypti GN=AAEL011046 PE=3 SV=1 - [Q16R80_AEDAE]
26.92	0.557	1.47121	1.47	0.19842	0.380941	2.18	0.19842	Q17M14	AAEL001165-PA OS=Aedes aegypti GN=AAEL001165 PE=3 SV=1 - [Q17M14_AEDAE]
32.36	0.555	1.46917	7.17	0.00071	0.026718	51.47	0.00071	Q17GT3	AAEL002901-PA OS=Aedes aegypti GN=AAEL002901 PE=3 SV=1 - [Q17GT3_AEDAE]
30.82	0.553	1.46713	3.7	0.01315	0.085315	13.72	0.01315	Q174F2	AAEL006915-PA OS=Aedes aegypti GN=AAEL006915 PE=4 SV=1 - [Q174F2_AEDAE]
35.34	0.551	1.4651	7.12	0.00074	0.026718	50.71	0.00074	Q17KV3	AAEL001588-PA OS=Aedes aegypti GN=AAEL001588 PE=4 SV=1 - [Q17KV3_AEDAE]
31.23	0.551	1.4651	3.67	0.01365	0.0874	13.46	0.01365	Q16QP8	AAEL011216-PA OS=Aedes aegypti GN=AAEL011216 PE=4 SV=1 - [Q16QP8_AEDAE]
32.53	0.55	1.46409	3.52	0.01596	0.092481	12.42	0.01596	Q9GRF3	AAEL003723-PA OS=Aedes aegypti GN=LYSC11 PE=2 SV=1 - [Q9GRF3_AEDAE]
33.13	0.549	1.46307	3.6	0.01466	0.089501	12.98	0.01466	Q17LJ3	AAEL001354-PA OS=Aedes aegypti GN=AAEL001354 PE=4 SV=1 - [Q17LJ3_AEDAE]
28.9	0.549	1.46307	1.25	0.26429	0.448393	1.57	0.26429	Q0IF17	AAEL007100-PA OS=Aedes aegypti GN=AAEL007100 PE=4 SV=1 - [Q0IF17_AEDAE]
35.74	0.546	1.46003	6.05	0.00159	0.034922	36.63	0.00159	Q1HR65	60S ribosomal protein L17 OS=Aedes aegypti GN=RpL17 PE=2 SV=1 - [RL17_AEDAE]
32.01	0.546	1.46003	2.78	0.03761	0.146307	7.72	0.03761	Q16V56	AAEL009681-PA OS=Aedes aegypti GN=AAEL009681 PE=4 SV=1 - [Q16V56_AEDAE]
34.44	0.545	1.45902	6.67	0.00101	0.02995	44.45	0.00101	Q03168	Lysosomal aspartic protease OS=Aedes aegypti GN=AAEL006169 PE=1 SV=2 - [ASPP_AEDAE]
29.97	0.545	1.45902	1.86	0.12034	0.286039	3.45	0.12034	Q177X1	AAEL006002-PA OS=Aedes aegypti GN=AAEL006002 PE=4 SV=1 - [Q177X1_AEDAE]
33.8	0.54	1.45397	4.67	0.00866	0.070387	21.76	0.00866	O16110	V-type proton ATPase 16 kDa proteolipid subunit OS=Aedes aegypti GN=AAEL000291 PE=2 SV=2 - [VATL_AEDAE]
31.8	0.54	1.45397	3.37	0.01886	0.101694	11.38	0.01886	Q176G1	AAEL006367-PA OS=Aedes aegypti GN=AAEL006367 PE=4 SV=1 - [Q176G1_AEDAE]
29.76	0.539	1.45297	4.85	0.00753	0.066303	23.52	0.00753	Q16KN5	Protein real-time OS=Aedes aegypti GN=retm PE=3 SV=1 - [RETM_AEDAE]
33.65	0.538	1.45196	6.32	0.0013	0.033242	39.89	0.0013	J9EB97	AAEL017508-PA OS=Aedes aegypti GN=AaeL_AAEL017508 PE=3 SV=1 - [J9EB97_AEDAE]
35	0.537	1.45095	6.1	0.00153	0.034892	37.23	0.00153	Q16HX6	AAEL013875-PB OS=Aedes aegypti GN=AAEL013875 PE=4 SV=1 - [Q16HX6_AEDAE]
31.63	0.537	1.45095	3.06	0.02686	0.1206	9.38	0.02686	Q16XP9	AAEL008790-PA OS=Aedes aegypti GN=AAEL008790 PE=4 SV=1 - [Q16XP9_AEDAE]
29.16	0.535	1.44894	2.28	0.082	0.230075	5.21	0.082	Q17NS5	AAEL000629-PA OS=Aedes aegypti GN=AAEL000629 PE=3 SV=1 - [Q17NS5_AEDAE]
28.19	0.534	1.44794	5.65	0.00429	0.051975	31.89	0.00429	Q16RR3	AAEL010867-PA OS=Aedes aegypti GN=AAEL010867 PE=3 SV=1 - [Q16RR3_AEDAE]
31.38	0.534	1.44794	3.33	0.01989	0.103604	11.06	0.01989	Q17GI3	AAEL003009-PA OS=Aedes aegypti GN=AAEL003009 PE=4 SV=1 - [Q17GI3_AEDAE]
29.41	0.532	1.44593	4.35	0.01108	0.080068	18.96	0.01108	Q0IEK7	Putative lipoyltransferase 2, mitochondrial OS=Aedes aegypti GN=AAEL009657 PE=3 SV=1 - [Q0IEK7_AEDAE]
34.44	0.531	1.44493	6.37	0.00125	0.033047	40.52	0.00125	Q17L34	AAEL001480-PA OS=Aedes aegypti GN=AAEL001480 PE=4 SV=1 - [Q17L34_AEDAE]
28.81	0.53	1.44393	0.86	0.42907	0.5995	0.74	0.42907	Q16T98	AAEL010336-PA OS=Aedes aegypti GN=AAEL010336 PE=4 SV=1 - [Q16T98_AEDAE]
26.71	0.528	1.44193	4.78	0.00796	0.06897	22.8	0.00796	Q173D9	AAEL007179-PA OS=Aedes aegypti GN=AAEL007179 PE=4 SV=1 - [Q173D9_AEDAE]
31.55	0.527	1.44093	5.49	0.00247	0.043369	30.13	0.00247	Q1HQF6	AAEL001569-PA OS=Aedes aegypti GN=AAEL001569 PE=2 SV=1 - [Q1HQF6_AEDAE]
30.36	0.526	1.43993	4.82	0.00439	0.051975	23.26	0.00439	Q170J9	AAEL007884-PA OS=Aedes aegypti GN=AAEL007884 PE=4 SV=1 - [Q170J9_AEDAE]
32.44	0.525	1.43893	4.24	0.00763	0.067034	17.94	0.00763	Q17CA9	AAEL004620-PA OS=Aedes aegypti GN=AAEL004620 PE=4 SV=1 - [Q17CA9_AEDAE]
29.21	0.524	1.43794	5.59	0.00446	0.052258	31.21	0.00446	Q17IA7	AAEL002412-PA OS=Aedes aegypti GN=AAEL002412 PE=4 SV=1 - [Q17IA7_AEDAE]
26.15	0.524	1.43794	1.54	0.18275	0.366481	2.37	0.18275	Q16PA6	AAEL011703-PA OS=Aedes aegypti GN=AAEL011703 PE=4 SV=1 - [Q16PA6_AEDAE]
29.12	0.524	1.43794	1.51	0.18851	0.373372	2.29	0.18851	Q17P55	AAEL000515-PA OS=Aedes aegypti GN=AAEL000515 PE=4 SV=1 - [Q17P55_AEDAE]
27.12	0.523	1.43694	1.97	0.117	0.282782	3.89	0.117	Q172K7	AAEL007357-PA OS=Aedes aegypti GN=AAEL007357 PE=4 SV=1 - [Q172K7_AEDAE]
30.29	0.523	1.43694	0.97	0.37523	0.550156	0.94	0.37523	Q16LP6	AAEL012581-PA OS=Aedes aegypti GN=AAEL012581 PE=4 SV=1 - [Q16LP6_AEDAE]
35.71	0.522	1.43594	3.31	0.0202	0.104568	10.97	0.0202	Q16H01	AAEL014204-PA OS=Aedes aegypti GN=AAEL014204 PE=4 SV=1 - [Q16H01_AEDAE]
29.43	0.522	1.43594	3	0.02902	0.126373	8.98	0.02902	Q16S18	AAEL010731-PA OS=Aedes aegypti GN=AAEL010731 PE=4 SV=1 - [Q16S18_AEDAE]
34.97	0.52	1.43396	5.05	0.0036	0.048305	25.47	0.0036	Q17DE6	AAEL004234-PA OS=Aedes aegypti GN=AAEL004234 PE=4 SV=1 - [Q17DE6_AEDAE]
33.86	0.52	1.43396	4.31	0.00708	0.064007	18.61	0.00708	Q17A52	Annexin OS=Aedes aegypti GN=AAEL005426 PE=3 SV=1 - [Q17A52_AEDAE]
29.77	0.518	1.43197	1.22	0.27665	0.460631	1.48	0.27665	Q17E25	AAEL003955-PA OS=Aedes aegypti GN=AAEL003955 PE=4 SV=1 - [Q17E25_AEDAE]
28.55	0.515	1.42899	3.03	0.03698	0.144757	9.15	0.03698	Q16VK8	AAEL009529-PA OS=Aedes aegypti GN=AAEL009529 PE=4 SV=1 - [Q16VK8_AEDAE]
31.4	0.514	1.428	5.29	0.00293	0.045277	27.94	0.00293	Q16W53	AAEL009337-PB OS=Aedes aegypti GN=AAEL009337 PE=3 SV=1 - [Q16W53_AEDAE]
27.73	0.514	1.428	3.33	0.01975	0.103604	11.1	0.01975	Q172R9	AAEL007301-PA OS=Aedes aegypti GN=AAEL007301 PE=4 SV=1 - [Q172R9_AEDAE]
30.06	0.513	1.42701	6.55	0.0011	0.030727	42.92	0.0011	Q16X99	AAEL008945-PA OS=Aedes aegypti GN=AAEL008945 PE=4 SV=1 - [Q16X99_AEDAE]
30.24	0.513	1.42701	5.29	0.00546	0.057108	28.01	0.00546	Q16K50	AAEL013113-PA OS=Aedes aegypti GN=AAEL013113 PE=4 SV=1 - [Q16K50_AEDAE]
28.9	0.513	1.42701	2.26	0.08417	0.233468	5.1	0.08417	Q17CH7	AAEL004541-PA OS=Aedes aegypti GN=AAEL004541 PE=4 SV=1 - [Q17CH7_AEDAE]
34.62	0.511	1.42504	3.99	0.00981	0.074891	15.88	0.00981	Q170J5	Branched-chain-amino-acid aminotransferase OS=Aedes aegypti GN=AAEL007909 PE=3 SV=1 - [Q170J5_AEDAE]
28.13	0.51	1.42405	2.91	0.04147	0.154341	8.48	0.04147	Q177N4	AAEL006074-PA OS=Aedes aegypti GN=AAEL006074 PE=4 SV=1 - [Q177N4_AEDAE]
33.54	0.508	1.42208	5.74	0.00201	0.038344	33	0.00201	Q17DE3	AAEL004228-PA OS=Aedes aegypti GN=AAEL004228 PE=4 SV=1 - [Q17DE3_AEDAE]
31.32	0.508	1.42208	3	0.02905	0.126373	8.97	0.02905	Q1HQJ6	AAEL009810-PA OS=Aedes aegypti GN=AAEL009810 PE=2 SV=1 - [Q1HQJ6_AEDAE]
34.15	0.507	1.42109	5.75	0.00201	0.038344	33.06	0.00201	Q17EM0	AAEL003726-PA OS=Aedes aegypti GN=AAEL003726 PE=4 SV=1 - [Q17EM0_AEDAE]
28.54	0.507	1.42109	1.09	0.3242	0.502612	1.19	0.3242	Q16KD9	AAEL013028-PA OS=Aedes aegypti GN=AAEL013028 PE=4 SV=1 - [Q16KD9_AEDAE]
33.66	0.501	1.41519	6.21	0.00141	0.033616	38.5	0.00141	Q1HRA1	40S ribosomal protein S29 OS=Aedes aegypti GN=AAEL007824 PE=4 SV=1 - [Q1HRA1_AEDAE]
30.29	0.501	1.41519	5.25	0.00564	0.057759	27.52	0.00564	Q16ET0	AAEL015038-PA OS=Aedes aegypti GN=AAEL015038 PE=4 SV=1 - [Q16ET0_AEDAE]
36.96	0.501	1.41519	1.28	0.2545	0.43806	1.64	0.2545	Q17L97	AAEL001411-PB OS=Aedes aegypti GN=AAEL001411 PE=4 SV=1 - [Q17L97_AEDAE]
34.82	0.499	1.41323	5.15	0.0033	0.048059	26.49	0.0033	Q16RM8	AAEL010901-PA OS=Aedes aegypti GN=AAEL010901 PE=4 SV=1 - [Q16RM8_AEDAE]
32.82	0.497	1.41128	5.16	0.00327	0.048059	26.59	0.00327	Q17JE6	AAEL002061-PA OS=Aedes aegypti GN=AAEL002061 PE=3 SV=1 - [Q17JE6_AEDAE]
30.92	0.497	1.41128	1.53	0.18527	0.369466	2.33	0.18527	Q16EY8	AAEL014965-PA OS=Aedes aegypti GN=AAEL014965 PE=4 SV=1 - [Q16EY8_AEDAE]
30.96	0.495	1.40932	4.13	0.00845	0.070122	17.09	0.00845	Q17PY3	AAEL000194-PA OS=Aedes aegypti GN=AAEL000194 PE=4 SV=1 - [Q17PY3_AEDAE]
30.01	0.494	1.40834	1.16	0.29756	0.479268	1.34	0.29756	Q17KD2	AAEL001709-PA OS=Aedes aegypti GN=AAEL001709 PE=4 SV=1 - [Q17KD2_AEDAE]
28.26	0.493	1.40737	3.52	0.02298	0.111074	12.36	0.02298	Q17CS9	AAEL004426-PA OS=Aedes aegypti GN=AAEL004426 PE=4 SV=1 - [Q17CS9_AEDAE]
29.92	0.493	1.40737	2.75	0.03888	0.148334	7.57	0.03888	Q16TY0	AAEL010090-PA OS=Aedes aegypti GN=AAEL010090 PE=4 SV=1 - [Q16TY0_AEDAE]
34.52	0.492	1.40639	4.36	0.00674	0.063302	19.04	0.00674	Q16W90	AAEL009291-PA OS=Aedes aegypti GN=AAEL009291 PE=4 SV=1 - [Q16W90_AEDAE]
28.75	0.491	1.40542	6.04	0.0016	0.034922	36.49	0.0016	Q16IU0	AAEL013561-PA OS=Aedes aegypti GN=AAEL013561 PE=4 SV=1 - [Q16IU0_AEDAE]
29.76	0.491	1.40542	3.81	0.0118	0.081276	14.49	0.0118	Q178I1	AAEL005879-PA OS=Aedes aegypti GN=AAEL005879 PE=4 SV=1 - [Q178I1_AEDAE]
34.22	0.49	1.40444	6.51	0.00113	0.03107	42.37	0.00113	Q17A50	Annexin OS=Aedes aegypti GN=AAEL005408 PE=3 SV=1 - [Q17A50_AEDAE]
31.33	0.489	1.40347	2.76	0.04878	0.168189	7.6	0.04878	Q17IU9	AAEL002214-PA OS=Aedes aegypti GN=AAEL002214 PE=4 SV=1 - [Q17IU9_AEDAE]
32.22	0.488	1.4025	5.27	0.00297	0.045277	27.79	0.00297	Q1DH65	AAEL014564-PA OS=Aedes aegypti GN=AAEL014564 PE=4 SV=1 - [Q1DH65_AEDAE]
31.45	0.488	1.4025	2.95	0.03061	0.130167	8.71	0.03061	Q16GT3	AAEL014275-PA OS=Aedes aegypti GN=AAEL014275 PE=4 SV=1 - [Q16GT3_AEDAE]
27.26	0.487	1.40153	2.4	0.06011	0.19056	5.75	0.06011	Q170S9	AAEL007798-PA OS=Aedes aegypti GN=CYP4K3 PE=3 SV=1 - [Q170S9_AEDAE]
32.16	0.486	1.40056	2.33	0.06569	0.20277	5.42	0.06569	Q16IJ3	AAEL013642-PA OS=Aedes aegypti GN=AAEL013642 PE=3 SV=1 - [Q16IJ3_AEDAE]
27.44	0.486	1.40056	1.66	0.16909	0.349153	2.76	0.16909	J9HI93	AAEL017329-PA OS=Aedes aegypti GN=AaeL_AAEL017329 PE=4 SV=1 - [J9HI93_AEDAE]
35.07	0.485	1.39959	5.87	0.00182	0.037317	34.46	0.00182	Q179G0	AAEL005662-PA OS=Aedes aegypti GN=AAEL005662 PE=4 SV=1 - [Q179G0_AEDAE]
29.79	0.485	1.39959	1.64	0.16025	0.34006	2.69	0.16025	Q171D0	AAEL007685-PA OS=Aedes aegypti GN=AAEL007685 PE=4 SV=1 - [Q171D0_AEDAE]
28.83	0.484	1.39862	3.61	0.02105	0.106361	13.04	0.02105	Q16WF5	AAEL009246-PA OS=Aedes aegypti GN=AAEL009246 PE=3 SV=1 - [Q16WF5_AEDAE]
32.48	0.483	1.39765	4.48	0.00604	0.059539	20.06	0.00604	Q16GT2	AAEL014272-PA OS=Aedes aegypti GN=AAEL014272 PE=4 SV=1 - [Q16GT2_AEDAE]
33.72	0.482	1.39668	3.59	0.01483	0.089925	12.9	0.01483	Q17MD6	AAEL001094-PA OS=Aedes aegypti GN=AAEL001094 PE=3 SV=1 - [Q17MD6_AEDAE]
30.54	0.481	1.39571	2.24	0.07331	0.21564	5.03	0.07331	Q0IFH0	AAEL004839-PA OS=Aedes aegypti GN=AAEL004839 PE=3 SV=1 - [Q0IFH0_AEDAE]
28.95	0.48	1.39474	2.4	0.05986	0.190248	5.77	0.05986	Q17DH0	AAEL004211-PA OS=Aedes aegypti GN=AAEL004211 PE=4 SV=1 - [Q17DH0_AEDAE]
36.47	0.479	1.39378	5.06	0.00356	0.048305	25.59	0.00356	J9HG73	AAEL017263-PA OS=Aedes aegypti GN=AaeL_AAEL017263 PE=3 SV=1 - [J9HG73_AEDAE]
29.83	0.479	1.39378	4.61	0.00535	0.056129	21.22	0.00535	Q177P7	AAEL006085-PA OS=Aedes aegypti GN=AAEL006085 PE=3 SV=1 - [Q177P7_AEDAE]
27.6	0.479	1.39378	2.59	0.05835	0.18764	6.7	0.05835	Q3SZH5	TREMBL:Q3SZH5 (Bos taurus) Similar to Angiotensinogen
29.57	0.478	1.39281	4.1	0.01371	0.087655	16.79	0.01371	Q17FD5	AAEL003412-PA OS=Aedes aegypti GN=AAEL003412 PE=4 SV=1 - [Q17FD5_AEDAE]
30.15	0.478	1.39281	1.83	0.13857	0.311824	3.34	0.13857	Q16HK6	AAEL013994-PA OS=Aedes aegypti GN=AAEL013994 PE=4 SV=1 - [Q16HK6_AEDAE]
28.48	0.478	1.39281	1.83	0.12542	0.293398	3.34	0.12542	Q17J42	AAEL002139-PA OS=Aedes aegypti GN=AAEL002139 PE=4 SV=1 - [Q17J42_AEDAE]
30.81	0.477	1.39185	4.42	0.00636	0.061708	19.57	0.00636	Q0IEM0	AAEL009512-PA OS=Aedes aegypti GN=AAEL009512 PE=4 SV=1 - [Q0IEM0_AEDAE]
31.17	0.477	1.39185	1.81	0.12859	0.297146	3.27	0.12859	Q17I20	AAEL002480-PA OS=Aedes aegypti GN=AAEL002480 PE=4 SV=1 - [Q17I20_AEDAE]
27.98	0.475	1.38992	1.79	0.13088	0.300237	3.22	0.13088	Q16JS5	AAEL013237-PA OS=Aedes aegypti GN=AAEL013237 PE=4 SV=1 - [Q16JS5_AEDAE]
32.85	0.474	1.38896	2.7	0.04123	0.154065	7.31	0.04123	Q177H2	AAEL006155-PA OS=Aedes aegypti GN=AAEL006155 PE=4 SV=1 - [Q177H2_AEDAE]
28.56	0.473	1.38799	4.8	0.0045	0.052289	22.99	0.0045	Q178E9	AAEL005937-PA OS=Aedes aegypti GN=AAEL005937 PE=3 SV=1 - [Q178E9_AEDAE]
30.65	0.473	1.38799	3.86	0.01115	0.080068	14.91	0.01115	Q16Q98	AAEL011353-PA OS=Aedes aegypti GN=AAEL011353 PE=4 SV=1 - [Q16Q98_AEDAE]
26.57	0.473	1.38799	3.38	0.02602	0.117666	11.45	0.02602	Q172C8	AAEL007447-PA OS=Aedes aegypti GN=AAEL007447 PE=4 SV=2 - [Q172C8_AEDAE]
35.24	0.472	1.38703	5.71	0.00206	0.038644	32.65	0.00206	Q17NT3	AAEL000581-PA OS=Aedes aegypti GN=AAEL000581 PE=4 SV=1 - [Q17NT3_AEDAE]
30.83	0.472	1.38703	1.09	0.32359	0.502534	1.19	0.32359	Q16VQ0	AAEL009469-PA OS=Aedes aegypti GN=AAEL009469 PE=4 SV=1 - [Q16VQ0_AEDAE]
28.47	0.47	1.38511	1.08	0.32649	0.504802	1.17	0.32649	Q16U12	AAEL010066-PA OS=Aedes aegypti GN=AAEL010066 PE=4 SV=1 - [Q16U12_AEDAE]
30.74	0.468	1.38319	5.41	0.00264	0.04457	29.29	0.00264	Q0IFF5	AAEL005639-PA OS=Aedes aegypti GN=AAEL005639 PE=4 SV=1 - [Q0IFF5_AEDAE]
31.74	0.468	1.38319	3.98	0.00991	0.075467	15.8	0.00991	Q16SE7	AAEL010610-PA OS=Aedes aegypti GN=AAEL010610 PE=4 SV=1 - [Q16SE7_AEDAE]
31.72	0.468	1.38319	3.83	0.01154	0.080715	14.66	0.01154	Q0IFJ9	AAEL004694-PA OS=Aedes aegypti GN=AAEL004694 PE=4 SV=1 - [Q0IFJ9_AEDAE]
31.1	0.467	1.38223	4.84	0.00432	0.051975	23.44	0.00432	Q16K72	AAEL013092-PA OS=Aedes aegypti GN=AAEL013092 PE=4 SV=1 - [Q16K72_AEDAE]
34.82	0.467	1.38223	4.28	0.00733	0.065692	18.3	0.00733	Q170P3	AAEL007845-PA OS=Aedes aegypti GN=AAEL007845 PE=3 SV=1 - [Q170P3_AEDAE]
29.89	0.466	1.38127	2.57	0.04884	0.168189	6.58	0.04884	Q16ZJ0	AAEL008185-PA OS=Aedes aegypti GN=AAEL008185 PE=4 SV=1 - [Q16ZJ0_AEDAE]
31.57	0.465	1.38032	6	0.00165	0.035052	36.01	0.00165	Q17DA0	AAEL004287-PA OS=Aedes aegypti GN=AAEL004287 PE=4 SV=1 - [Q17DA0_AEDAE]
37.08	0.463	1.37841	4.85	0.00428	0.051975	23.54	0.00428	Q17FG6	AAEL003415-PA OS=Aedes aegypti GN=AAEL003415 PE=4 SV=1 - [Q17FG6_AEDAE]
33.97	0.46	1.37554	4.04	0.00928	0.072542	16.33	0.00928	Q17HH8	AAEL002668-PA OS=Aedes aegypti GN=AAEL002668 PE=4 SV=1 - [Q17HH8_AEDAE]
31.69	0.458	1.37364	3.24	0.02202	0.109819	10.47	0.02202	Q16UQ1	AAEL009829-PA OS=Aedes aegypti GN=AAEL009829 PE=4 SV=1 - [Q16UQ1_AEDAE]
33.36	0.458	1.37364	2.91	0.0321	0.133111	8.47	0.0321	Q16TS7	AAEL010146-PA OS=Aedes aegypti GN=AAEL010146 PE=3 SV=1 - [Q16TS7_AEDAE]
28.68	0.456	1.37173	1.83	0.13778	0.310609	3.36	0.13778	Q16FU4	AAEL014634-PA (Fragment) OS=Aedes aegypti GN=AAEL014634 PE=3 SV=1 - [Q16FU4_AEDAE]
31.43	0.455	1.37078	2.64	0.04471	0.161344	6.95	0.04471	Q16WT9	AAEL009100-PA OS=Aedes aegypti GN=AAEL009100 PE=3 SV=1 - [Q16WT9_AEDAE]
32.28	0.45	1.36604	5.34	0.0028	0.045277	28.51	0.0028	Q1HRN7	AAEL007441-PA OS=Aedes aegypti GN=AAEL007441 PE=2 SV=1 - [Q1HRN7_AEDAE]
37.84	0.45	1.36604	5.2	0.00316	0.047158	27	0.00316	Q1HR67	AAEL009185-PA OS=Aedes aegypti GN=AAEL009185 PE=2 SV=1 - [Q1HR67_AEDAE]
34.95	0.45	1.36604	3.23	0.02218	0.109877	10.43	0.02218	J9HS73	AAEL017395-PA OS=Aedes aegypti GN=AaeL_AAEL017395 PE=3 SV=1 - [J9HS73_AEDAE]
33.21	0.448	1.36415	3.01	0.02855	0.12508	9.06	0.02855	Q0IFY3	AAEL003743-PA OS=Aedes aegypti GN=AAEL003743 PE=4 SV=1 - [Q0IFY3_AEDAE]
27.31	0.448	1.36415	2.63	0.05559	0.18212	6.94	0.05559	Q16PI5	AAEL011631-PA OS=Aedes aegypti GN=AAEL011631 PE=4 SV=1 - [Q16PI5_AEDAE]
28.85	0.448	1.36415	1.41	0.217	0.401241	1.98	0.217	Q178B6	AAEL005963-PA OS=Aedes aegypti GN=CASPS15 PE=3 SV=1 - [Q178B6_AEDAE]
27.3	0.448	1.36415	0.73	0.50161	0.663153	0.54	0.50161	Q17ET6	AAEL003691-PA OS=Aedes aegypti GN=AAEL003691 PE=4 SV=1 - [Q17ET6_AEDAE]
32.84	0.447	1.3632	2.31	0.06766	0.206521	5.31	0.06766	Q73GL7	Chaperone protein DnaK OS=Wolbachia pipientis wMel GN=dnaK PE=3 SV=1 - [DNAK_WOLPM]
33.02	0.445	1.36131	4.79	0.00453	0.052431	22.93	0.00453	Q17N59	AAEL000807-PA OS=Aedes aegypti GN=AAEL000807 PE=4 SV=1 - [Q17N59_AEDAE]
28.42	0.443	1.35943	2.58	0.0587	0.188436	6.68	0.0587	Q16KA3	AAEL013065-PA OS=Aedes aegypti GN=AAEL013065 PE=4 SV=1 - [Q16KA3_AEDAE]
30.6	0.442	1.35849	4.74	0.00472	0.053569	22.51	0.00472	Q17AJ4	AAEL005271-PA OS=Aedes aegypti GN=AAEL005271 PE=4 SV=1 - [Q17AJ4_AEDAE]
33.51	0.441	1.35754	5.03	0.00366	0.048305	25.26	0.00366	Q16XQ8	AAEL008786-PA OS=Aedes aegypti GN=AAEL008786 PE=4 SV=1 - [Q16XQ8_AEDAE]
35.39	0.441	1.35754	2.1	0.08819	0.239442	4.4	0.08819	Q5K6H3	Aspartate aminotransferase OS=Aedes aegypti GN=mAAT PE=2 SV=1 - [Q5K6H3_AEDAE]
29.2	0.441	1.35754	1.43	0.21006	0.393608	2.05	0.21006	Q172E4	AAEL007410-PA OS=Aedes aegypti GN=AAEL007410 PE=4 SV=1 - [Q172E4_AEDAE]
32.41	0.439	1.35566	4.66	0.00509	0.055371	21.73	0.00509	Q16SS0	AAEL010504-PA OS=Aedes aegypti GN=AAEL010504 PE=4 SV=1 - [Q16SS0_AEDAE]
35.63	0.438	1.35472	5.02	0.0037	0.048305	25.17	0.0037	Q1DH50	AAEL015100-PA OS=Aedes aegypti GN=AAEL015100 PE=3 SV=1 - [Q1DH50_AEDAE]
28.23	0.437	1.35379	4.27	0.01191	0.08167	18.2	0.01191	Q173N2	AAEL001013-PA OS=Aedes aegypti GN=AAEL001013 PE=4 SV=1 - [Q173N2_AEDAE]
31.77	0.436	1.35285	5.02	0.00369	0.048305	25.18	0.00369	Q17MF6	AAEL001048-PA OS=Aedes aegypti GN=AAEL001048 PE=3 SV=1 - [Q17MF6_AEDAE]
34.15	0.436	1.35285	3.14	0.02469	0.115525	9.83	0.02469	Q177B1	AAEL006196-PA OS=Aedes aegypti GN=AAEL006196 PE=4 SV=1 - [Q177B1_AEDAE]
31.28	0.434	1.35097	0.8	0.46097	0.629194	0.63	0.46097	Q170L7	AAEL007885-PA OS=Aedes aegypti GN=AAEL007885 PE=4 SV=1 - [Q170L7_AEDAE]
34.59	0.433	1.35004	5.35	0.00278	0.045277	28.59	0.00278	Q17M99	Malic enzyme OS=Aedes aegypti GN=AAEL001091 PE=3 SV=1 - [Q17M99_AEDAE]
27.41	0.431	1.34817	2.57	0.0597	0.190219	6.6	0.0597	Q16HV3	AAEL013891-PA OS=Aedes aegypti GN=AAEL013891 PE=4 SV=1 - [Q16HV3_AEDAE]
32.49	0.43	1.34723	5.13	0.00335	0.048059	26.31	0.00335	Q17A85	AAEL005391-PA OS=Aedes aegypti GN=AAEL005391 PE=4 SV=1 - [Q17A85_AEDAE]
27.9	0.429	1.3463	3.32	0.02766	0.122901	11.02	0.02766	Q0IEC2	AAEL011420-PA OS=Aedes aegypti GN=AAEL011420 PE=4 SV=1 - [Q0IEC2_AEDAE]
31.37	0.428	1.34537	5.03	0.00364	0.048305	25.34	0.00364	Q0IEM8	AAEL009497-PA OS=Aedes aegypti GN=AAEL009497 PE=4 SV=1 - [Q0IEM8_AEDAE]
27.77	0.428	1.34537	4.01	0.00961	0.074116	16.04	0.00961	Q176W8	AAEL006236-PB OS=Aedes aegypti GN=AAEL006236 PE=4 SV=1 - [Q176W8_AEDAE]
30.79	0.427	1.34443	3.74	0.01875	0.101369	13.97	0.01875	Q17AN3	AAEL005245-PA OS=Aedes aegypti GN=AAEL005245 PE=4 SV=1 - [Q17AN3_AEDAE]
34.08	0.424	1.34164	5.51	0.00243	0.042902	30.4	0.00243	Q16XL5	AAEL008846-PA OS=Aedes aegypti GN=CYP9J32 PE=3 SV=2 - [Q16XL5_AEDAE]
37.74	0.424	1.34164	3.45	0.01737	0.097233	11.88	0.01737	Q0IG02	AAEL003746-PA OS=Aedes aegypti GN=AAEL003746 PE=4 SV=1 - [Q0IG02_AEDAE]
30.97	0.423	1.34071	4.36	0.00674	0.063302	19.05	0.00674	Q16LJ3	AAEL012631-PA OS=Aedes aegypti GN=AAEL012631 PE=4 SV=1 - [Q16LJ3_AEDAE]
31.43	0.423	1.34071	2.17	0.08076	0.227261	4.69	0.08076	Q17EN3	AAEL003720-PA (Fragment) OS=Aedes aegypti GN=AAEL003720 PE=4 SV=1 - [Q17EN3_AEDAE]
32.64	0.422	1.33978	4.66	0.00511	0.05542	21.69	0.00511	Q17L15	AAEL001471-PA OS=Aedes aegypti GN=AAEL001471 PE=4 SV=1 - [Q17L15_AEDAE]
31.58	0.417	1.33515	1.54	0.1824	0.366054	2.37	0.1824	Q16FA2	Innexin OS=Aedes aegypti GN=AAEL014847 PE=3 SV=1 - [Q16FA2_AEDAE]
31.35	0.416	1.33422	4.05	0.00922	0.072248	16.38	0.00922	Q17CA6	AAEL004633-PA OS=Aedes aegypti GN=AAEL004633 PE=4 SV=1 - [Q17CA6_AEDAE]
33.55	0.416	1.33422	3.28	0.02093	0.106187	10.76	0.02093	Q0IF41	AAEL006519-PA OS=Aedes aegypti GN=AAEL006519 PE=4 SV=1 - [Q0IF41_AEDAE]
30.58	0.416	1.33422	2.94	0.0309	0.130869	8.66	0.0309	Q16KX6	AAEL012841-PA OS=Aedes aegypti GN=AAEL012841 PE=4 SV=1 - [Q16KX6_AEDAE]
28.25	0.416	1.33422	2.15	0.08273	0.231248	4.61	0.08273	Q17GX2	AAEL002866-PA OS=Aedes aegypti GN=AAEL002866 PE=3 SV=1 - [Q17GX2_AEDAE]
24.96	0.416	1.33422	0.3	0.77826	0.872031	0.09	0.77826	Q17DL0	AAEL004129-PA OS=Aedes aegypti GN=AAEL004129 PE=4 SV=1 - [Q17DL0_AEDAE]
28.74	0.415	1.3333	2.02	0.11121	0.272669	4.06	0.11121	Q16YB4	AAEL008594-PA OS=Aedes aegypti GN=AAEL008594 PE=4 SV=1 - [Q16YB4_AEDAE]
34.54	0.411	1.32961	5.45	0.00256	0.043851	29.69	0.00256	Q0IEQ0	AAEL008358-PA (Fragment) OS=Aedes aegypti GN=AAEL008358 PE=4 SV=1 - [Q0IEQ0_AEDAE]
34.72	0.411	1.32961	4.52	0.00582	0.058626	20.41	0.00582	Q16N74	AAEL012062-PA OS=Aedes aegypti GN=AAEL012062 PE=3 SV=1 - [Q16N74_AEDAE]
38.45	0.41	1.32869	5.29	0.00291	0.045277	28.03	0.00291	Q17L92	AAEL001432-PA OS=Aedes aegypti GN=AAEL001432 PE=3 SV=1 - [Q17L92_AEDAE]
30.14	0.41	1.32869	4.06	0.01411	0.088451	16.51	0.01411	Q171Z3	AAEL007498-PA OS=Aedes aegypti GN=AAEL007498 PE=4 SV=1 - [Q171Z3_AEDAE]
30.95	0.41	1.32869	4	0.00971	0.074263	15.96	0.00971	Q16QB4	Palmitoyltransferase (Fragment) OS=Aedes aegypti GN=AAEL011342 PE=3 SV=1 - [Q16QB4_AEDAE]
29.26	0.41	1.32869	2.26	0.07163	0.213975	5.11	0.07163	Q17PT4	AAEL000230-PA OS=Aedes aegypti GN=AAEL000230 PE=4 SV=1 - [Q17PT4_AEDAE]
31.43	0.41	1.32869	1.54	0.18184	0.365512	2.38	0.18184	Q16HL6	AAEL013979-PB OS=Aedes aegypti GN=AAEL013979 PE=4 SV=1 - [Q16HL6_AEDAE]
33.86	0.408	1.32685	4.32	0.00703	0.064007	18.67	0.00703	Q16S56	AAEL010697-PA OS=Aedes aegypti GN=AAEL010697 PE=3 SV=1 - [Q16S56_AEDAE]
33.05	0.407	1.32593	4.14	0.0084	0.069995	17.14	0.0084	Q95NQ3	AAEL009510-PA OS=Aedes aegypti GN=AAEL009510 PE=2 SV=1 - [Q95NQ3_AEDAE]
29.97	0.404	1.32317	1.56	0.19118	0.374931	2.43	0.19118	Q1HQQ3	AAEL010794-PA OS=Aedes aegypti GN=AAEL010794 PE=2 SV=1 - [Q1HQQ3_AEDAE]
32.48	0.402	1.32134	5.27	0.00298	0.045277	27.74	0.00298	Q17E34	AAEL003952-PA OS=Aedes aegypti GN=AAEL003952 PE=4 SV=1 - [Q17E34_AEDAE]
31.82	0.401	1.32042	2.99	0.02913	0.126573	8.96	0.02913	Q0C739	AAEL000090-PA OS=Aedes aegypti GN=AAEL000090 PE=4 SV=1 - [Q0C739_AEDAE]
29.58	0.401	1.32042	2.67	0.043	0.157054	7.12	0.043	Q17CW4	AAEL004414-PA OS=Aedes aegypti GN=AAEL004414 PE=4 SV=1 - [Q17CW4_AEDAE]
29.61	0.401	1.32042	2.07	0.10439	0.263764	4.29	0.10439	Q17L70	AAEL001446-PA (Fragment) OS=Aedes aegypti GN=AAEL001446 PE=4 SV=1 - [Q17L70_AEDAE]
29.15	0.4	1.31951	2.9	0.04222	0.156041	8.38	0.04222	Q177G9	AAEL006134-PA OS=Aedes aegypti GN=AAEL006134 PE=4 SV=1 - [Q177G9_AEDAE]
30.29	0.4	1.31951	1.37	0.23911	0.422116	1.88	0.23911	Q172L5	AAEL007343-PA OS=Aedes aegypti GN=AAEL007343 PE=4 SV=1 - [Q172L5_AEDAE]
39.18	0.399	1.31859	3.62	0.01444	0.089501	13.08	0.01444	Q1HR78	AAEL000641-PA OS=Aedes aegypti GN=AAEL000641 PE=2 SV=1 - [Q1HR78_AEDAE]
29.83	0.399	1.31859	3.4	0.0184	0.100422	11.53	0.0184	Q17IW1	AAEL002235-PA OS=Aedes aegypti GN=AAEL002235 PE=4 SV=1 - [Q17IW1_AEDAE]
31.15	0.398	1.31768	4.41	0.00644	0.06182	19.47	0.00644	Q175U4	AAEL006553-PA OS=Aedes aegypti GN=AAEL006553 PE=4 SV=1 - [Q175U4_AEDAE]
30.51	0.398	1.31768	3.12	0.02504	0.116057	9.76	0.02504	Q17ED2	AAEL003865-PA OS=Aedes aegypti GN=AAEL003865 PE=4 SV=1 - [Q17ED2_AEDAE]
32.16	0.397	1.31677	3.47	0.01702	0.096313	12.01	0.01702	J9EAN8	AAEL010145-PC OS=Aedes aegypti GN=AaeL_AAEL010145 PE=3 SV=1 - [J9EAN8_AEDAE]
30.04	0.397	1.31677	1.63	0.17504	0.356872	2.67	0.17504	Q17JK7	AAEL002009-PA OS=Aedes aegypti GN=AAEL002009 PE=4 SV=1 - [Q17JK7_AEDAE]
26.56	0.397	1.31677	0.97	0.38385	0.556661	0.95	0.38385	Q17N97	AAEL000763-PA (Fragment) OS=Aedes aegypti GN=AAEL000763 PE=4 SV=1 - [Q17N97_AEDAE]
31.88	0.396	1.31585	0.85	0.43462	0.605911	0.72	0.43462	Q16RW0	AAEL010798-PA OS=Aedes aegypti GN=AAEL010798 PE=3 SV=1 - [Q16RW0_AEDAE]
30.73	0.395	1.31494	3.59	0.01494	0.090178	12.85	0.01494	Q17FJ3	AAEL003382-PA OS=Aedes aegypti GN=AAEL003382 PE=4 SV=1 - [Q17FJ3_AEDAE]
28.41	0.394	1.31403	1.66	0.15601	0.334949	2.75	0.15601	Q16PG0	AAEL011655-PA OS=Aedes aegypti GN=AAEL011655 PE=3 SV=1 - [Q16PG0_AEDAE]
32.29	0.392	1.31221	2.88	0.03332	0.136638	8.29	0.03332	Q16YA2	AAEL008613-PA OS=Aedes aegypti GN=AAEL008613 PE=4 SV=1 - [Q16YA2_AEDAE]
29.71	0.392	1.31221	1.28	0.26595	0.449718	1.65	0.26595	Q16SF6	AAEL010600-PA OS=Aedes aegypti GN=AAEL010600 PE=4 SV=1 - [Q16SF6_AEDAE]
32.61	0.391	1.3113	3.56	0.01531	0.090389	12.69	0.01531	Q17EU2	AAEL003666-PA OS=Aedes aegypti GN=AAEL003666 PE=4 SV=1 - [Q17EU2_AEDAE]
28.84	0.391	1.3113	0.87	0.43315	0.604082	0.75	0.43315	Q16HJ7	AAEL014003-PA (Fragment) OS=Aedes aegypti GN=AAEL014003 PE=4 SV=1 - [Q16HJ7_AEDAE]
28.74	0.39	1.31039	1.92	0.12506	0.292803	3.67	0.12506	Q16U89	AAEL009984-PA OS=Aedes aegypti GN=AAEL009984 PE=4 SV=1 - [Q16U89_AEDAE]
30.6	0.39	1.31039	1.2	0.28096	0.464537	1.45	0.28096	Q16YN9	AAEL008490-PA OS=Aedes aegypti GN=AAEL008490 PE=4 SV=1 - [Q16YN9_AEDAE]
28.3	0.389	1.30949	1.14	0.30336	0.484771	1.31	0.30336	Q16J03	AAEL013491-PA OS=Aedes aegypti GN=AAEL013491 PE=3 SV=1 - [Q16J03_AEDAE]
28.92	0.387	1.30767	2.47	0.06623	0.203482	6.12	0.06623	Q176J9	AAEL006356-PA OS=Aedes aegypti GN=AAEL006356 PE=4 SV=1 - [Q176J9_AEDAE]
32.91	0.385	1.30586	3.43	0.01764	0.098315	11.79	0.01764	Q179M1	AAEL005593-PA OS=Aedes aegypti GN=AAEL005593 PE=4 SV=1 - [Q179M1_AEDAE]
34.85	0.385	1.30586	1.57	0.17509	0.356872	2.47	0.17509	P00761 SWISS-PROT:P00761	Trypsin - Sus scrofa (Pig). - [TRYP_PIG]
36.25	0.384	1.30495	4.87	0.0042	0.051975	23.75	0.0042	Q1HRP6	Peptidyl-prolyl cis-trans isomerase OS=Aedes aegypti GN=AAEL013279 PE=2 SV=1 - [Q1HRP6_AEDAE]
29.04	0.384	1.30495	3.99	0.015	0.090178	15.93	0.015	Q17AJ6	AAEL005254-PB OS=Aedes aegypti GN=AAEL005254 PE=4 SV=1 - [Q17AJ6_AEDAE]
33.56	0.383	1.30405	4.02	0.01459	0.089501	16.19	0.01459	Q17HC4	AAEL002701-PA OS=Aedes aegypti GN=AAEL002701 PE=4 SV=1 - [Q17HC4_AEDAE]
31.94	0.382	1.30315	2.53	0.05072	0.171815	6.42	0.05072	Q174R0	AAEL006786-PA OS=Aedes aegypti GN=AAEL006786 PE=3 SV=1 - [Q174R0_AEDAE]
29.17	0.382	1.30315	1.86	0.11984	0.285632	3.47	0.11984	Q0IGC9	AAEL003036-PA OS=Aedes aegypti GN=AAEL003036 PE=4 SV=1 - [Q0IGC9_AEDAE]
33.24	0.381	1.30224	3.92	0.01048	0.077259	15.38	0.01048	Q1HQW1	AAEL007236-PA OS=Aedes aegypti GN=AAEL007236 PE=2 SV=1 - [Q1HQW1_AEDAE]
35.86	0.381	1.30224	2.99	0.02926	0.126784	8.94	0.02926	Q16SF9	AAEL010599-PA OS=Aedes aegypti GN=AAEL010599 PE=4 SV=1 - [Q16SF9_AEDAE]
29.27	0.381	1.30224	1.28	0.25542	0.4386	1.64	0.25542	Q17L08	AAEL001518-PA (Fragment) OS=Aedes aegypti GN=AAEL001518 PE=4 SV=1 - [Q17L08_AEDAE]
31.62	0.38	1.30134	3.16	0.02412	0.114152	9.96	0.02412	J9HZW5	AAEL017204-PA OS=Aedes aegypti GN=AaeL_AAEL017204 PE=4 SV=1 - [J9HZW5_AEDAE]
31.38	0.38	1.30134	3.12	0.02509	0.116057	9.74	0.02509	Q171B9	AAEL007704-PA OS=Aedes aegypti GN=AAEL007704 PE=4 SV=1 - [Q171B9_AEDAE]
32.77	0.379	1.30044	4.45	0.00622	0.060681	19.78	0.00622	Q17PZ5	AAEL000208-PA OS=Aedes aegypti GN=AAEL000208 PE=3 SV=1 - [Q17PZ5_AEDAE]
31.1	0.379	1.30044	4.03	0.00934	0.072748	16.27	0.00934	Q17LG2	AAEL001385-PA OS=Aedes aegypti GN=AAEL001385 PE=4 SV=1 - [Q17LG2_AEDAE]
31.67	0.379	1.30044	2	0.09974	0.257509	4.01	0.09974	Q16TI5	AAEL010230-PA OS=Aedes aegypti GN=AAEL010230 PE=4 SV=1 - [Q16TI5_AEDAE]
29.24	0.379	1.30044	1.1	0.32027	0.500004	1.21	0.32027	Q171Y0	AAEL007496-PA OS=Aedes aegypti GN=AAEL007496 PE=4 SV=1 - [Q171Y0_AEDAE]
35.33	0.378	1.29954	3.16	0.02396	0.11396	10	0.02396	Q0C786	AAEL000004-PA OS=Aedes aegypti GN=AAEL000004 PE=4 SV=1 - [Q0C786_AEDAE]
27.84	0.377	1.29864	1.05	0.3418	0.519278	1.1	0.3418	Q16I23	AAEL013817-PA (Fragment) OS=Aedes aegypti GN=AAEL013817 PE=4 SV=1 - [Q16I23_AEDAE]
30.11	0.375	1.29684	3.96	0.01009	0.075921	15.67	0.01009	Q16M52	AAEL012421-PA (Fragment) OS=Aedes aegypti GN=AAEL012421 PE=3 SV=1 - [Q16M52_AEDAE]
30.84	0.375	1.29684	3.46	0.01708	0.096469	11.99	0.01708	Q173E4	AAEL006291-PA OS=Aedes aegypti GN=AAEL801225_b PE=3 SV=1 - [Q173E4_AEDAE]
31.11	0.374	1.29594	2.14	0.08369	0.232979	4.57	0.08369	Q17PC7	AAEL000451-PA OS=Aedes aegypti GN=AAEL000451 PE=4 SV=1 - [Q17PC7_AEDAE]
29.56	0.374	1.29594	0.91	0.40532	0.575881	0.82	0.40532	Q9TRI1	TREMBL:Q9TRI1 (Bos taurus) similar to inter-alpha-trypsin inhibitor heavy chain2
33.63	0.373	1.29504	4.52	0.00582	0.058626	20.4	0.00582	Q16IR6	AAEL013571-PA OS=Aedes aegypti GN=AAEL013571 PE=4 SV=1 - [Q16IR6_AEDAE]
29.98	0.373	1.29504	2.72	0.0403	0.152242	7.41	0.0403	Q16Y57	AAEL008656-PA OS=Aedes aegypti GN=AAEL008656 PE=4 SV=1 - [Q16Y57_AEDAE]
35.01	0.371	1.29325	3.14	0.02467	0.115525	9.83	0.02467	Q17KT6	AAEL001580-PA OS=Aedes aegypti GN=AAEL001580 PE=4 SV=1 - [Q17KT6_AEDAE]
31.84	0.371	1.29325	2.25	0.07277	0.215435	5.05	0.07277	Q17J56	AAEL002125-PA OS=Aedes aegypti GN=AAEL002125 PE=4 SV=1 - [Q17J56_AEDAE]
35.81	0.37	1.29235	4.2	0.00789	0.068853	17.66	0.00789	Q17J81	AAEL002107-PA OS=Aedes aegypti GN=AAEL002107 PE=4 SV=1 - [Q17J81_AEDAE]
27.76	0.37	1.29235	2.3	0.06845	0.20843	5.27	0.06845	Q17LZ4	AAEL001188-PA OS=Aedes aegypti GN=AAEL001188 PE=4 SV=1 - [Q17LZ4_AEDAE]
29.16	0.369	1.29146	3.33	0.0197	0.103604	11.12	0.0197	J9HGM6	AAEL017424-PA OS=Aedes aegypti GN=AaeL_AAEL017424 PE=4 SV=1 - [J9HGM6_AEDAE]
33.49	0.368	1.29056	4.72	0.00483	0.054009	22.27	0.00483	Q17EC7	AAEL003829-PA OS=Aedes aegypti GN=AAEL003829 PE=3 SV=1 - [Q17EC7_AEDAE]
30.31	0.368	1.29056	2.47	0.06636	0.203694	6.11	0.06636	Q16HH1	AAEL014029-PA OS=Aedes aegypti GN=AAEL014029 PE=3 SV=1 - [Q16HH1_AEDAE]
31.2	0.367	1.28967	2.75	0.04933	0.168948	7.54	0.04933	Q175B8	AAEL006712-PA OS=Aedes aegypti GN=AAEL006712 PE=4 SV=1 - [Q175B8_AEDAE]
33.05	0.366	1.28877	5.01	0.00372	0.048349	25.1	0.00372	Q16NP1	AAEL011908-PA OS=Aedes aegypti GN=AAEL011908 PE=3 SV=1 - [Q16NP1_AEDAE]
33.94	0.366	1.28877	3.8	0.01183	0.081276	14.47	0.01183	Q16QJ1	AAEL011276-PA OS=Aedes aegypti GN=AAEL011276 PE=3 SV=1 - [Q16QJ1_AEDAE]
30.82	0.365	1.28788	3.47	0.01688	0.09596	12.06	0.01688	Q1HQV4	AAEL003084-PA (Fragment) OS=Aedes aegypti GN=AAEL801117_b PE=2 SV=1 - [Q1HQV4_AEDAE]
31.66	0.365	1.28788	2.78	0.03758	0.146307	7.73	0.03758	Q16EE4	AAEL012348-PA OS=Aedes aegypti GN=AAEL012348 PE=4 SV=1 - [Q16EE4_AEDAE]
33.45	0.364	1.28699	3.79	0.012	0.081969	14.37	0.012	Q0IER9	AAEL008099-PA OS=Aedes aegypti GN=AAEL008099 PE=4 SV=1 - [Q0IER9_AEDAE]
31.43	0.364	1.28699	3.23	0.02207	0.109877	10.46	0.02207	Q1HRP4	AAEL003418-PA OS=Aedes aegypti GN=AAEL003418 PE=2 SV=1 - [Q1HRP4_AEDAE]
39.15	0.364	1.28699	3.09	0.02594	0.117662	9.56	0.02594	Q1HR69	AAEL017349-PA OS=Aedes aegypti GN=AaeL_AAEL017349 PE=2 SV=1 - [Q1HR69_AEDAE]
29.41	0.364	1.28699	1.75	0.1379	0.31069	3.08	0.1379	Q16FG6	AAEL014762-PA OS=Aedes aegypti GN=AAEL014762 PE=4 SV=1 - [Q16FG6_AEDAE]
27.27	0.363	1.2861	2.15	0.09535	0.250581	4.62	0.09535	Q16LV8	AAEL012508-PB OS=Aedes aegypti GN=AAEL012508 PE=4 SV=1 - [Q16LV8_AEDAE]
29.6	0.361	1.28432	3.93	0.01043	0.077124	15.41	0.01043	Q17EJ1	Mitochondrial GTPase 1 OS=Aedes aegypti GN=AAEL003813 PE=3 SV=1 - [MTG1_AEDAE]
30.32	0.361	1.28432	3.81	0.01177	0.081276	14.51	0.01177	J9HU29	AAEL017153-PA OS=Aedes aegypti GN=AaeL_AAEL017153 PE=3 SV=1 - [J9HU29_AEDAE]
32.98	0.361	1.28432	3.02	0.02834	0.124735	9.1	0.02834	Q17CU1	AAEL004425-PA OS=Aedes aegypti GN=AAEL004425 PE=4 SV=1 - [Q17CU1_AEDAE]
34.07	0.36	1.28343	3.76	0.01841	0.100422	14.12	0.01841	Q17NU1	AAEL000574-PB OS=Aedes aegypti GN=AAEL000574 PE=4 SV=1 - [Q17NU1_AEDAE]
30.52	0.36	1.28343	1.82	0.12613	0.294152	3.32	0.12613	Q16Y47	AAEL008672-PA OS=Aedes aegypti GN=AAEL008672 PE=3 SV=1 - [Q16Y47_AEDAE]
30.35	0.359	1.28254	2.85	0.03432	0.138488	8.15	0.03432	Q0IES6	AAEL008101-PA OS=Aedes aegypti GN=AAEL008101 PE=4 SV=1 - [Q0IES6_AEDAE]
29.82	0.357	1.28076	2.29	0.06902	0.209341	5.24	0.06902	Q17IU4	AAEL002190-PA OS=Aedes aegypti GN=AAEL002190 PE=4 SV=1 - [Q17IU4_AEDAE]
31.22	0.356	1.27987	1.65	0.15765	0.337402	2.73	0.15765	Q16YY0	AAEL008393-PA OS=Aedes aegypti GN=AAEL008393 PE=4 SV=1 - [Q16YY0_AEDAE]
28.41	0.356	1.27987	1.07	0.33189	0.509001	1.15	0.33189	Q17BF0	AAEL004989-PA OS=Aedes aegypti GN=AAEL004989 PE=4 SV=1 - [Q17BF0_AEDAE]
30.06	0.356	1.27987	1.02	0.36498	0.541324	1.03	0.36498	Q16WZ8	AAEL009048-PA OS=Aedes aegypti GN=AAEL009048 PE=4 SV=1 - [Q16WZ8_AEDAE]
26.27	0.356	1.27987	0.79	0.47137	0.638097	0.63	0.47137	Q17HP2	AAEL002628-PA OS=Aedes aegypti GN=AAEL002628 PE=4 SV=1 - [Q17HP2_AEDAE]
35.94	0.354	1.2781	4.18	0.00805	0.06897	17.49	0.00805	J9HZ43	AAEL017302-PA OS=Aedes aegypti GN=AaeL_AAEL017302 PE=3 SV=1 - [J9HZ43_AEDAE]
32.67	0.353	1.27721	1.76	0.13664	0.309182	3.1	0.13664	Q16PY9	AAEL011480-PA OS=Aedes aegypti GN=AAEL011480 PE=4 SV=1 - [Q16PY9_AEDAE]
29.95	0.353	1.27721	1.07	0.33147	0.509001	1.15	0.33147	Q177M6	AAEL006068-PA OS=Aedes aegypti GN=AAEL006068 PE=4 SV=1 - [Q177M6_AEDAE]
32.82	0.352	1.27633	4.18	0.00804	0.06897	17.5	0.00804	Q1EGF0	AAEL009637-PA OS=Aedes aegypti GN=CAT-B3 PE=2 SV=1 - [Q1EGF0_AEDAE]
34.3	0.352	1.27633	2.97	0.03003	0.128674	8.81	0.03003	Q16V47	Signal transducer and activator of transcription OS=Aedes aegypti GN=STAT1 PE=3 SV=1 - [Q16V47_AEDAE]
33.75	0.351	1.27544	2.06	0.09264	0.24711	4.24	0.09264	Q16Q99	AAEL011355-PA OS=Aedes aegypti GN=AAEL011355 PE=3 SV=1 - [Q16Q99_AEDAE]
34.39	0.35	1.27456	3.56	0.0153	0.090389	12.7	0.0153	Q16M80	AAEL012394-PA OS=Aedes aegypti GN=AAEL012394 PE=4 SV=1 - [Q16M80_AEDAE]
30.37	0.35	1.27456	1.01	0.35707	0.533143	1.02	0.35707	Q16NP7	AAEL011905-PA OS=Aedes aegypti GN=AAEL011905 PE=4 SV=1 - [Q16NP7_AEDAE]
28.31	0.349	1.27368	1.87	0.11822	0.283373	3.51	0.11822	Q0IG50	AAEL003518-PA OS=Aedes aegypti GN=AAEL003518 PE=3 SV=1 - [Q0IG50_AEDAE]
34.29	0.347	1.27191	3.12	0.02526	0.116466	9.71	0.02526	Q17J35	AAEL002174-PA OS=Aedes aegypti GN=AAEL002174 PE=4 SV=1 - [Q17J35_AEDAE]
33.75	0.346	1.27103	3.57	0.01521	0.090389	12.74	0.01521	Q178N8	AAEL005839-PA OS=Aedes aegypti GN=AAEL005839 PE=4 SV=1 - [Q178N8_AEDAE]
29.71	0.346	1.27103	2.55	0.04948	0.168948	6.53	0.04948	Q16S89	AAEL010677-PA OS=Aedes aegypti GN=AAEL010677 PE=3 SV=1 - [Q16S89_AEDAE]
32.23	0.345	1.27015	4.11	0.00862	0.070387	16.92	0.00862	Q0IFJ8	AAEL004685-PA OS=Aedes aegypti GN=AAEL004685 PE=3 SV=1 - [Q0IFJ8_AEDAE]
31.26	0.345	1.27015	0.95	0.39177	0.562961	0.91	0.39177	Q172A1	Methylenetetrahydrofolate reductase OS=Aedes aegypti GN=AAEL007463 PE=3 SV=1 - [Q172A1_AEDAE]
32.82	0.344	1.26927	1.32	0.24314	0.426855	1.74	0.24314	Q16I00	AAEL013845-PA OS=Aedes aegypti GN=AAEL013845 PE=4 SV=1 - [Q16I00_AEDAE]
31.86	0.343	1.26839	2.92	0.0318	0.132687	8.52	0.0318	Q171R6	AAEL007536-PA OS=Aedes aegypti GN=AAEL007536 PE=3 SV=1 - [Q171R6_AEDAE]
33.09	0.343	1.26839	2.46	0.05579	0.182202	6.04	0.05579	Q58I82	AAEL005617-PA OS=Aedes aegypti GN=UGP PE=2 SV=1 - [Q58I82_AEDAE]
30.46	0.343	1.26839	1.63	0.16224	0.341954	2.66	0.16224	Q1HR12	AAEL010227-PA OS=Aedes aegypti GN=AAEL010227 PE=2 SV=1 - [Q1HR12_AEDAE]
29.9	0.342	1.26751	1.66	0.16934	0.349492	2.76	0.16934	Q16Z11	AAEL008374-PA OS=Aedes aegypti GN=AAEL008374 PE=4 SV=1 - [Q16Z11_AEDAE]
32.86	0.341	1.26663	3.53	0.02267	0.110557	12.46	0.02267	Q16SR0	AAEL010521-PA OS=Aedes aegypti GN=AAEL010521 PE=4 SV=1 - [Q16SR0_AEDAE]
27.63	0.341	1.26663	2.11	0.08696	0.237141	4.45	0.08696	Q17EL9	AAEL003740-PA OS=Aedes aegypti GN=AAEL003740 PE=4 SV=1 - [Q17EL9_AEDAE]
31.04	0.341	1.26663	0.77	0.47633	0.641414	0.59	0.47633	Q176B0	AAEL006460-PA OS=Aedes aegypti GN=AAEL006460 PE=4 SV=1 - [Q176B0_AEDAE]
31.51	0.34	1.26576	1.62	0.16502	0.344885	2.61	0.16502	Q16R76	AAEL011052-PA OS=Aedes aegypti GN=AAEL011052 PE=4 SV=1 - [Q16R76_AEDAE]
30.1	0.34	1.26576	0.44	0.68106	0.802292	0.19	0.68106	Q17JQ0	AAEL001921-PA OS=Aedes aegypti GN=AAEL001921 PE=4 SV=1 - [Q17JQ0_AEDAE]
29.1	0.339	1.26488	2.33	0.06584	0.20277	5.41	0.06584	Q16PJ7	AAEL011606-PA (Fragment) OS=Aedes aegypti GN=AAEL011606 PE=4 SV=1 - [Q16PJ7_AEDAE]
29.25	0.338	1.264	2.23	0.08681	0.237078	4.98	0.08681	Q17A45	AAEL005414-PA OS=Aedes aegypti GN=AAEL005414 PE=4 SV=1 - [Q17A45_AEDAE]
38.69	0.336	1.26225	1.91	0.12621	0.294152	3.64	0.12621	Q17FL3	ATP synthase subunit beta OS=Aedes aegypti GN=AAEL003393 PE=3 SV=1 - [Q17FL3_AEDAE]
27.17	0.335	1.26138	2.08	0.09009	0.242338	4.33	0.09009	Q16VJ6	AAEL009542-PA OS=Aedes aegypti GN=AAEL009542 PE=4 SV=1 - [Q16VJ6_AEDAE]
30.97	0.335	1.26138	1.61	0.16581	0.346165	2.6	0.16581	Q17GU1	AAEL002888-PA (Fragment) OS=Aedes aegypti GN=AAEL002888 PE=4 SV=1 - [Q17GU1_AEDAE]
29.43	0.334	1.2605	3.79	0.01203	0.08204	14.35	0.01203	Q17J67	AAEL002102-PA OS=Aedes aegypti GN=AAEL002102 PE=4 SV=1 - [Q17J67_AEDAE]
34.76	0.333	1.25963	3.9	0.01066	0.078039	15.25	0.01066	Q17IA4	AAEL002416-PA OS=Aedes aegypti GN=AAEL002416 PE=4 SV=1 - [Q17IA4_AEDAE]
32.75	0.333	1.25963	2.25	0.07262	0.215258	5.06	0.07262	Q17F78	AAEL003497-PA OS=Aedes aegypti GN=AAEL003497 PE=3 SV=1 - [Q17F78_AEDAE]
30.71	0.333	1.25963	0.75	0.49097	0.65332	0.57	0.49097	Q16I65	AAEL013782-PA OS=Aedes aegypti GN=AAEL013782 PE=4 SV=1 - [Q16I65_AEDAE]
32.98	0.332	1.25876	0.6	0.57262	0.721251	0.36	0.57262	Q16JT1	AAEL013225-PA OS=Aedes aegypti GN=AAEL013225 PE=4 SV=1 - [Q16JT1_AEDAE]
33.62	0.331	1.25788	4.13	0.00852	0.070387	17.02	0.00852	Q17PC5	AAEL000410-PA OS=Aedes aegypti GN=AAEL000410 PE=3 SV=1 - [Q17PC5_AEDAE]
35.67	0.331	1.25788	3.77	0.01223	0.082159	14.23	0.01223	Q17JR3	AAEL001937-PA OS=Aedes aegypti GN=AAEL001937 PE=4 SV=1 - [Q17JR3_AEDAE]
31.95	0.331	1.25788	0.62	0.56076	0.713306	0.39	0.56076	Q176N9	AAEL006311-PA OS=Aedes aegypti GN=AAEL006311 PE=4 SV=1 - [Q176N9_AEDAE]
28.49	0.33	1.25701	3.76	0.01235	0.082458	14.16	0.01235	Q172B5	AAEL007460-PA OS=Aedes aegypti GN=AAEL007460 PE=4 SV=1 - [Q172B5_AEDAE]
25.82	0.33	1.25701	2.58	0.05918	0.189076	6.64	0.05918	Q16T49	AAEL010389-PA (Fragment) OS=Aedes aegypti GN=AAEL010389 PE=4 SV=1 - [Q16T49_AEDAE]
30.32	0.33	1.25701	1.12	0.31124	0.492077	1.26	0.31124	Q17GH1	AAEL003004-PA OS=Aedes aegypti GN=AAEL003004 PE=4 SV=1 - [Q17GH1_AEDAE]
31.37	0.329	1.25614	3.47	0.02388	0.11396	12.07	0.02388	Q1HR31	AAEL001779-PA (Fragment) OS=Aedes aegypti GN=AAEL001779 PE=2 SV=1 - [Q1HR31_AEDAE]
28.07	0.328	1.25527	2.83	0.03518	0.1403	8.03	0.03518	Q178Z4	AAEL005678-PA OS=Aedes aegypti GN=AAEL005678 PE=4 SV=1 - [Q178Z4_AEDAE]
30.78	0.328	1.25527	1.05	0.34197	0.519278	1.09	0.34197	Q17AX3	AAEL005162-PA OS=Aedes aegypti GN=AAEL005162 PE=3 SV=1 - [Q17AX3_AEDAE]
27.93	0.327	1.2544	1.98	0.11561	0.279974	3.93	0.11561	Q17E14	AAEL003989-PA OS=Aedes aegypti GN=AAEL003989 PE=4 SV=1 - [Q17E14_AEDAE]
31.44	0.327	1.2544	1.33	0.24048	0.423744	1.76	0.24048	Q0IFR2	AAEL004195-PA OS=Aedes aegypti GN=AAEL004195 PE=4 SV=1 - [Q0IFR2_AEDAE]
30.62	0.325	1.25266	3.83	0.01155	0.080715	14.65	0.01155	Q178N4	AAEL005833-PA OS=Aedes aegypti GN=AAEL005833 PE=3 SV=1 - [Q178N4_AEDAE]
28.84	0.324	1.2518	2.43	0.05776	0.18618	5.91	0.05776	Q16HM6	AAEL013978-PA OS=Aedes aegypti GN=AAEL013978 PE=4 SV=1 - [Q16HM6_AEDAE]
35.99	0.324	1.2518	1.37	0.22773	0.410769	1.87	0.22773	Q1HR32	60S ribosomal protein L2/L8 OS=Aedes aegypti GN=AAEL000987 PE=2 SV=1 - [Q1HR32_AEDAE]
30.8	0.323	1.25093	3.35	0.01943	0.102816	11.2	0.01943	Q16M77	AAEL012390-PA OS=Aedes aegypti GN=AAEL012390 PE=4 SV=1 - [Q16M77_AEDAE]
29.97	0.323	1.25093	2.81	0.03611	0.142234	7.91	0.03611	Q16SR5	AAEL010512-PA OS=Aedes aegypti GN=AAEL010512 PE=4 SV=1 - [Q16SR5_AEDAE]
30.67	0.323	1.25093	2.16	0.08113	0.228144	4.68	0.08113	Q17CV3	AAEL004436-PA OS=Aedes aegypti GN=AAEL004436 PE=4 SV=1 - [Q17CV3_AEDAE]
30.13	0.322	1.25006	1.93	0.1227	0.289865	3.73	0.1227	Q0IEU8	AAEL007985-PA OS=Aedes aegypti GN=AAEL007985 PE=4 SV=1 - [Q0IEU8_AEDAE]
29.53	0.322	1.25006	0.91	0.40122	0.57199	0.84	0.40122	Q16HG2	AAEL014037-PA OS=Aedes aegypti GN=AAEL014037 PE=4 SV=1 - [Q16HG2_AEDAE]
29.15	0.321	1.2492	3.36	0.01922	0.102596	11.26	0.01922	Q17DL6	AAEL004090-PA (Fragment) OS=Aedes aegypti GN=AAEL004090 PE=4 SV=1 - [Q17DL6_AEDAE]
31.98	0.321	1.2492	2.74	0.03929	0.149453	7.52	0.03929	Q95W09	AAEL010500-PA OS=Aedes aegypti GN=GST-2 PE=2 SV=1 - [Q95W09_AEDAE]
31.54	0.321	1.2492	1.73	0.14259	0.317857	2.99	0.14259	Q17P86	AAEL000450-PA OS=Aedes aegypti GN=AAEL000450 PE=4 SV=1 - [Q17P86_AEDAE]
32.09	0.32	1.24833	0.94	0.39067	0.562416	0.88	0.39067	Q0IFU5	AAEL004161-PA OS=Aedes aegypti GN=AAEL004161 PE=4 SV=1 - [Q0IFU5_AEDAE]
27.01	0.32	1.24833	0.71	0.51508	0.674598	0.51	0.51508	Q16M55	AAEL012413-PA OS=Aedes aegypti GN=AAEL012413 PE=4 SV=1 - [Q16M55_AEDAE]
34.4	0.319	1.24747	3.49	0.01661	0.094817	12.17	0.01661	Q17F70	AAEL003503-PA OS=Aedes aegypti GN=AAEL003503 PE=3 SV=1 - [Q17F70_AEDAE]
29.77	0.319	1.24747	2.12	0.08588	0.236174	4.49	0.08588	Q16TT0	AAEL010136-PA OS=Aedes aegypti GN=AAEL010136 PE=4 SV=1 - [Q16TT0_AEDAE]
28.74	0.319	1.24747	1.46	0.21657	0.400766	2.12	0.21657	Q17IM7	AAEL002312-PA OS=Aedes aegypti GN=AAEL002312 PE=4 SV=1 - [Q17IM7_AEDAE]
30.8	0.318	1.2466	3.31	0.02787	0.123221	10.97	0.02787	Q16UX5	AAEL009765-PA OS=Aedes aegypti GN=AAEL009765 PE=4 SV=1 - [Q16UX5_AEDAE]
29.79	0.318	1.2466	1.74	0.15349	0.33121	3.04	0.15349	Q17BG7	AAEL004970-PA OS=Aedes aegypti GN=AAEL004970 PE=4 SV=1 - [Q17BG7_AEDAE]
31.55	0.317	1.24574	2.61	0.04626	0.162824	6.81	0.04626	Q0IEN1	AAEL009503-PA OS=Aedes aegypti GN=AAEL009503 PE=4 SV=1 - [Q0IEN1_AEDAE]
31.46	0.317	1.24574	1.57	0.17629	0.358642	2.45	0.17629	Q1HQW4	AAEL007293-PA OS=Aedes aegypti GN=AAEL007293 PE=2 SV=1 - [Q1HQW4_AEDAE]
29.44	0.317	1.24574	0.83	0.44336	0.6147	0.69	0.44336	Q0IEH0	AAEL010760-PA OS=Aedes aegypti GN=AAEL010760 PE=4 SV=1 - [Q0IEH0_AEDAE]
30.48	0.316	1.24487	3.04	0.02764	0.122901	9.23	0.02764	Q177T0	AAEL006025-PA OS=Aedes aegypti GN=AAEL006025 PE=4 SV=1 - [Q177T0_AEDAE]
32.13	0.315	1.24401	3.58	0.01507	0.090284	12.79	0.01507	Q17AG8	AAEL005303-PA OS=Aedes aegypti GN=AAEL005303 PE=4 SV=1 - [Q17AG8_AEDAE]
32.87	0.314	1.24315	3.33	0.01971	0.103604	11.11	0.01971	Q17Q08	AAEL000159-PA OS=Aedes aegypti GN=AAEL000159 PE=4 SV=1 - [Q17Q08_AEDAE]
29.36	0.314	1.24315	1.64	0.15948	0.339502	2.7	0.15948	Q17CL5	AAEL004529-PA OS=Aedes aegypti GN=AAEL004529 PE=3 SV=1 - [Q17CL5_AEDAE]
29.54	0.314	1.24315	1.35	0.24548	0.428881	1.82	0.24548	Q16RG9	AAEL010960-PA OS=Aedes aegypti GN=AAEL010960 PE=3 SV=1 - [Q16RG9_AEDAE]
35.31	0.313	1.24229	4.16	0.00826	0.069311	17.28	0.00826	Q16W59	AAEL009324-PA OS=Aedes aegypti GN=AAEL009324 PE=3 SV=1 - [Q16W59_AEDAE]
30.62	0.313	1.24229	2.83	0.04501	0.161742	8.03	0.04501	Q1HRK0	AAEL007777-PA OS=Aedes aegypti GN=AAEL007777 PE=2 SV=1 - [Q1HRK0_AEDAE]
28.12	0.313	1.24229	1.7	0.148	0.323992	2.89	0.148	Q16EZ4	AAEL014958-PA OS=Aedes aegypti GN=AAEL014958 PE=3 SV=1 - [Q16EZ4_AEDAE]
35.53	0.312	1.24143	4.06	0.00912	0.072064	16.46	0.00912	Q16YQ8	AAEL008468-PA OS=Aedes aegypti GN=AAEL008468 PE=4 SV=1 - [Q16YQ8_AEDAE]
30.86	0.312	1.24143	3.55	0.01547	0.090389	12.62	0.01547	Q16N05	AAEL012134-PA OS=Aedes aegypti GN=AAEL012134 PE=4 SV=1 - [Q16N05_AEDAE]
33.63	0.312	1.24143	3.35	0.01925	0.102634	11.25	0.01925	Q0IET8	AAEL007987-PA OS=Aedes aegypti GN=AAEL007987 PE=4 SV=1 - [Q0IET8_AEDAE]
32.48	0.312	1.24143	1.88	0.1301	0.298984	3.54	0.1301	Q17GP0	AAEL002924-PA OS=Aedes aegypti GN=AAEL002924 PE=4 SV=1 - [Q17GP0_AEDAE]
32.27	0.312	1.24143	1.2	0.28379	0.466412	1.43	0.28379	Q17B47	AAEL005084-PA OS=Aedes aegypti GN=AAEL005084 PE=3 SV=1 - [Q17B47_AEDAE]
29.14	0.312	1.24143	1.14	0.31417	0.494849	1.31	0.31417	Q177H0	Nuclear cap-binding protein subunit 2 OS=Aedes aegypti GN=Cbp20 PE=3 SV=1 - [NCBP2_AEDAE]
28.73	0.311	1.24057	2.67	0.04303	0.157054	7.12	0.04303	Q17HG4	AAEL002694-PA OS=Aedes aegypti GN=AAEL002694 PE=4 SV=2 - [Q17HG4_AEDAE]
32.22	0.31	1.23971	3.61	0.01458	0.089501	13.02	0.01458	Q17LR4	AAEL001275-PA OS=Aedes aegypti GN=AAEL001275 PE=4 SV=1 - [Q17LR4_AEDAE]
28.52	0.31	1.23971	2.86	0.03395	0.137673	8.2	0.03395	Q1DGN7	AAEL015557-PA OS=Aedes aegypti GN=AAEL015557 PE=4 SV=1 - [Q1DGN7_AEDAE]
30.34	0.309	1.23885	3.4	0.0183	0.100334	11.56	0.0183	Q16G66	AAEL014507-PA OS=Aedes aegypti GN=AAEL014507 PE=4 SV=1 - [Q16G66_AEDAE]
29.95	0.309	1.23885	1.61	0.16613	0.346258	2.6	0.16613	Q17MD4	AAEL001099-PA OS=Aedes aegypti GN=AAEL001099 PE=4 SV=1 - [Q17MD4_AEDAE]
31.08	0.309	1.23885	1.14	0.30428	0.484771	1.3	0.30428	Q16HH0	AAEL014026-PA OS=Aedes aegypti GN=AAEL014026 PE=4 SV=1 - [Q16HH0_AEDAE]
38.06	0.307	1.23713	3.86	0.0112	0.080274	14.88	0.0112	Q16KZ2	AAEL012827-PA OS=Aedes aegypti GN=AAEL012827 PE=3 SV=1 - [Q16KZ2_AEDAE]
32.58	0.307	1.23713	2.92	0.03167	0.132577	8.54	0.03167	Q174K0	AAEL006854-PA OS=Aedes aegypti GN=AAEL006854 PE=4 SV=1 - [Q174K0_AEDAE]
34.07	0.307	1.23713	1.99	0.10128	0.259832	3.96	0.10128	Q5MM88	Cytochrome b-c1 complex subunit 7 OS=Aedes aegypti GN=AAEL007868 PE=3 SV=1 - [Q5MM88_AEDAE]
31.01	0.307	1.23713	1.57	0.18889	0.373911	2.46	0.18889	Q16HG0	AAEL014039-PA OS=Aedes aegypti GN=AAEL014039 PE=4 SV=1 - [Q16HG0_AEDAE]
29.29	0.307	1.23713	1.3	0.25951	0.443271	1.7	0.25951	Q17PW7	AAEL000178-PA OS=Aedes aegypti GN=AAEL000178 PE=3 SV=1 - [Q17PW7_AEDAE]
35.35	0.306	1.23628	3.22	0.02231	0.109877	10.39	0.02231	J9HGP0	Catalase OS=Aedes aegypti GN=CAT1B PE=3 SV=1 - [J9HGP0_AEDAE]
30.86	0.305	1.23542	3.2	0.02287	0.110815	10.25	0.02287	Q176Q6	AAEL006303-PA OS=Aedes aegypti GN=AAEL006303 PE=4 SV=1 - [Q176Q6_AEDAE]
31.79	0.305	1.23542	3.14	0.02454	0.115381	9.86	0.02454	Q16WG1	AAEL009216-PB (Fragment) OS=Aedes aegypti GN=AAEL009216 PE=4 SV=1 - [Q16WG1_AEDAE]
27.79	0.305	1.23542	2.03	0.09578	0.250581	4.14	0.09578	Q16HD1	AAEL012115-PA OS=Aedes aegypti GN=AAEL012115 PE=4 SV=1 - [Q16HD1_AEDAE]
30.17	0.305	1.23542	1.07	0.33156	0.509001	1.15	0.33156	Q17J43	AAEL002175-PA OS=Aedes aegypti GN=AAEL002175 PE=4 SV=1 - [Q17J43_AEDAE]
31.55	0.304	1.23456	2.92	0.03184	0.132738	8.51	0.03184	Q17BZ3	AAEL004755-PA OS=Aedes aegypti GN=AAEL004755 PE=4 SV=1 - [Q17BZ3_AEDAE]
32.64	0.304	1.23456	1.85	0.12134	0.287936	3.43	0.12134	Q16K51	AAEL013116-PA OS=Aedes aegypti GN=AAEL013116 PE=4 SV=1 - [Q16K51_AEDAE]
37.13	0.303	1.23371	3.28	0.02089	0.106151	10.77	0.02089	Q16V52	Pyruvate carboxylase OS=Aedes aegypti GN=AAEL009691 PE=3 SV=1 - [Q16V52_AEDAE]
30.67	0.301	1.232	2.24	0.0735	0.215808	5.02	0.0735	Q16PD8	AAEL011677-PA OS=Aedes aegypti GN=AAEL011677 PE=4 SV=1 - [Q16PD8_AEDAE]|AAEL014665-PA OS=Aedes aegypti GN=AAEL014665 PE=4 SV=1 - [Q16FR4_AEDAE]
28.75	0.301	1.232	1.96	0.11817	0.283373	3.86	0.11817	Q1HQJ2	AAEL005500-PA OS=Aedes aegypti GN=AAEL005500 PE=2 SV=1 - [Q1HQJ2_AEDAE]
29.09	0.301	1.232	1.06	0.34823	0.525334	1.12	0.34823	Q17FY5	AAEL003237-PA OS=Aedes aegypti GN=AAEL003237 PE=4 SV=1 - [Q17FY5_AEDAE]
32.9	0.299	1.23029	3.52	0.01606	0.092814	12.38	0.01606	Q17J36	AAEL002155-PA OS=Aedes aegypti GN=AAEL002155 PE=3 SV=1 - [Q17J36_AEDAE]
31.09	0.299	1.23029	2.99	0.02928	0.126784	8.93	0.02928	Q17HY2	AAEL002523-PA OS=Aedes aegypti GN=AAEL002523 PE=4 SV=1 - [Q17HY2_AEDAE]
30.68	0.299	1.23029	2.48	0.05461	0.180375	6.13	0.05461	Q17FP9	AAEL003325-PA (Fragment) OS=Aedes aegypti GN=AAEL003325 PE=4 SV=1 - [Q17FP9_AEDAE]
33.33	0.299	1.23029	1.93	0.1101	0.270437	3.71	0.1101	Q179Z6	AAEL005457-PA OS=Aedes aegypti GN=AAEL005457 PE=4 SV=1 - [Q179Z6_AEDAE]
34.89	0.299	1.23029	1.45	0.20404	0.386456	2.11	0.20404	Q16P29	AAEL011778-PA OS=Aedes aegypti GN=AAEL011778 PE=4 SV=1 - [Q16P29_AEDAE]
25.56	0.299	1.23029	1.27	0.2704	0.453857	1.61	0.2704	Q16NX7	AAEL011831-PA OS=Aedes aegypti GN=AAEL011831 PE=4 SV=1 - [Q16NX7_AEDAE]
32.24	0.298	1.22944	3.81	0.01172	0.081232	14.54	0.01172	Q16QR3	AAEL011200-PA OS=Aedes aegypti GN=AAEL011200 PE=4 SV=1 - [Q16QR3_AEDAE]
33.03	0.298	1.22944	1	0.36062	0.536843	1.01	0.36062	Q16XG7	AAEL008880-PA OS=Aedes aegypti GN=AAEL008880 PE=4 SV=1 - [Q16XG7_AEDAE]
31.66	0.297	1.22859	3.26	0.02151	0.107857	10.6	0.02151	Q16RX2	AAEL010803-PA (Fragment) OS=Aedes aegypti GN=AAEL010803 PE=3 SV=1 - [Q16RX2_AEDAE]
33.1	0.297	1.22859	1.94	0.10835	0.268735	3.76	0.10835	Q16FZ9	AAEL014576-PA OS=Aedes aegypti GN=AAEL014576 PE=4 SV=1 - [Q16FZ9_AEDAE]
32.63	0.296	1.22774	2.92	0.03172	0.132577	8.53	0.03172	Q17CS8	AAEL004435-PA OS=Aedes aegypti GN=AAEL004435 PE=4 SV=1 - [Q17CS8_AEDAE]
28.28	0.296	1.22774	1.54	0.19657	0.379609	2.36	0.19657	Q16FI1	AAEL014752-PA OS=Aedes aegypti GN=AAEL014752 PE=4 SV=1 - [Q16FI1_AEDAE]
28.58	0.296	1.22774	1.03	0.36094	0.537015	1.05	0.36094	Q16JP4	AAEL013260-PA OS=Aedes aegypti GN=AAEL013260 PE=4 SV=1 - [Q16JP4_AEDAE]
28.1	0.296	1.22774	0.96	0.37826	0.551942	0.93	0.37826	Q16IK8	AAEL013630-PA OS=Aedes aegypti GN=AAEL013630 PE=3 SV=1 - [Q16IK8_AEDAE]
28.8	0.295	1.22688	3.46	0.0171	0.096469	11.98	0.0171	Q170K5	AAEL007881-PA OS=Aedes aegypti GN=AAEL007881 PE=4 SV=1 - [Q170K5_AEDAE]
32.32	0.295	1.22688	3.35	0.01942	0.102816	11.2	0.01942	Q17FM1	AAEL003383-PA OS=Aedes aegypti GN=AAEL003383 PE=3 SV=1 - [Q17FM1_AEDAE]
29.43	0.295	1.22688	2.71	0.05136	0.173401	7.34	0.05136	Q17K51	AAEL001804-PA OS=Aedes aegypti GN=AAEL001804 PE=3 SV=1 - [Q17K51_AEDAE]
28.09	0.295	1.22688	1.29	0.26544	0.449327	1.65	0.26544	Q179Z1	AAEL005472-PB OS=Aedes aegypti GN=AAEL005472 PE=4 SV=1 - [Q179Z1_AEDAE]
33.12	0.293	1.22519	2.96	0.03028	0.129325	8.76	0.03028	Q1HR43	AAEL013989-PA OS=Aedes aegypti GN=AAEL013989 PE=4 SV=1 - [Q1HR43_AEDAE]
33.93	0.292	1.22434	2.68	0.04252	0.156714	7.17	0.04252	Q16KF3	AAEL013020-PA OS=Aedes aegypti GN=AAEL013020 PE=4 SV=1 - [Q16KF3_AEDAE]
28.44	0.292	1.22434	2.24	0.07308	0.215575	5.04	0.07308	Q17K44	AAEL001824-PA OS=Aedes aegypti GN=AAEL001824 PE=4 SV=1 - [Q17K44_AEDAE]
30.65	0.292	1.22434	1.94	0.10887	0.269329	3.75	0.10887	Q16ME9	AAEL012327-PA OS=Aedes aegypti GN=AAEL012327 PE=4 SV=1 - [Q16ME9_AEDAE]
28.87	0.292	1.22434	1.04	0.3462	0.523332	1.07	0.3462	Q16XE5	AAEL008902-PA OS=Aedes aegypti GN=AAEL008902 PE=3 SV=1 - [Q16XE5_AEDAE]
29.86	0.291	1.22349	2.09	0.08923	0.240814	4.36	0.08923	Q17AF8	AAEL005336-PA OS=Aedes aegypti GN=AAEL005336 PE=3 SV=1 - [Q17AF8_AEDAE]
29.26	0.291	1.22349	1.82	0.12658	0.294385	3.31	0.12658	Q16W22	Lipoyl synthase, mitochondrial OS=Aedes aegypti GN=AAEL009368 PE=3 SV=1 - [LIAS_AEDAE]
30.8	0.29	1.22264	1.09	0.32205	0.501632	1.2	0.32205	Q179P3	AAEL005544-PA (Fragment) OS=Aedes aegypti GN=AAEL005544 PE=4 SV=1 - [Q179P3_AEDAE]
32.74	0.289	1.22179	3.13	0.0249	0.115735	9.79	0.0249	Q17JE1	AAEL002065-PA OS=Aedes aegypti GN=AAEL002065 PE=4 SV=1 - [Q17JE1_AEDAE]
31.13	0.289	1.22179	3.12	0.02509	0.116057	9.74	0.02509	Q17ES6	AAEL003651-PA OS=Aedes aegypti GN=AAEL003651 PE=4 SV=1 - [Q17ES6_AEDAE]
29.27	0.289	1.22179	2.37	0.06219	0.194872	5.62	0.06219	Q17AU0	AAEL005201-PA OS=Aedes aegypti GN=AAEL005201 PE=4 SV=1 - [Q17AU0_AEDAE]
29.9	0.289	1.22179	1.17	0.29197	0.472058	1.38	0.29197	Q16WX6	AAEL009066-PA OS=Aedes aegypti GN=AAEL009066 PE=4 SV=1 - [Q16WX6_AEDAE]
36.07	0.288	1.22095	3.85	0.01129	0.080316	14.82	0.01129	Q0IEY6	AAEL007725-PA OS=Aedes aegypti GN=AAEL007725 PE=4 SV=1 - [Q0IEY6_AEDAE]
29.19	0.288	1.22095	3.05	0.03591	0.141867	9.33	0.03591	Q16HI8	AAEL014011-PA (Fragment) OS=Aedes aegypti GN=AAEL014011 PE=4 SV=1 - [Q16HI8_AEDAE]
30.75	0.287	1.2201	3.34	0.01948	0.102816	11.18	0.01948	Q179L9	AAEL005583-PA OS=Aedes aegypti GN=AAEL005583 PE=4 SV=1 - [Q179L9_AEDAE]
30.83	0.287	1.2201	2.32	0.06679	0.204865	5.36	0.06679	Q175H7	AAEL006647-PA OS=Aedes aegypti GN=AAEL006647 PE=4 SV=1 - [Q175H7_AEDAE]
32.53	0.286	1.21926	2.67	0.04281	0.157	7.14	0.04281	Q16TA3	AAEL010345-PA OS=Aedes aegypti GN=AAEL010345 PE=4 SV=1 - [Q16TA3_AEDAE]
30.44	0.286	1.21926	2.61	0.04627	0.162824	6.81	0.04627	Q16XT0	AAEL008776-PA OS=Aedes aegypti GN=AAEL008776 PE=4 SV=1 - [Q16XT0_AEDAE]
29.56	0.286	1.21926	1.31	0.25747	0.440962	1.72	0.25747	Q17B53	AAEL005075-PA OS=Aedes aegypti GN=AAEL005075 PE=4 SV=1 - [Q17B53_AEDAE]
29.52	0.286	1.21926	1.22	0.27368	0.457135	1.5	0.27368	Q16G31	AAEL014536-PA OS=Aedes aegypti GN=AAEL014536 PE=4 SV=1 - [Q16G31_AEDAE]
29.93	0.286	1.21926	0.98	0.37178	0.54838	0.96	0.37178	Q17EJ2	AAEL003786-PA OS=Aedes aegypti GN=AAEL003786 PE=4 SV=1 - [Q17EJ2_AEDAE]
31.9	0.284	1.21757	1.92	0.11168	0.273234	3.67	0.11168	Q17K60	ATP-dependent Clp protease proteolytic subunit OS=Aedes aegypti GN=AAEL001797 PE=3 SV=1 - [Q17K60_AEDAE]
29.61	0.283	1.21672	1.39	0.22239	0.406621	1.92	0.22239	Q17AK3	AAEL005262-PA OS=Aedes aegypti GN=AAEL005262 PE=4 SV=1 - [Q17AK3_AEDAE]
32.35	0.281	1.21504	2.88	0.04288	0.157054	8.3	0.04288	Q17MK2	AAEL000986-PB OS=Aedes aegypti GN=AAEL000986 PE=4 SV=1 - [Q17MK2_AEDAE]
36.27	0.281	1.21504	1.87	0.11849	0.283862	3.5	0.11849	Q1HRQ6	40S ribosomal protein S15/S22 OS=Aedes aegypti GN=AAEL009151 PE=2 SV=1 - [Q1HRQ6_AEDAE]
34.42	0.28	1.21419	3.35	0.01939	0.102816	11.21	0.01939	Q17EK4	AAEL003785-PA OS=Aedes aegypti GN=AAEL003785 PE=4 SV=1 - [Q17EK4_AEDAE]
32.97	0.279	1.21335	3.51	0.01626	0.09365	12.3	0.01626	Q17GF2	AAEL003109-PA OS=Aedes aegypti GN=AAEL003109 PE=4 SV=1 - [Q17GF2_AEDAE]
29.96	0.279	1.21335	2.98	0.0387	0.14824	8.88	0.0387	Q17JS7	AAEL001919-PA OS=Aedes aegypti GN=AAEL001919 PE=4 SV=1 - [Q17JS7_AEDAE]
29.32	0.279	1.21335	2.66	0.04339	0.158074	7.08	0.04339	Q171Q2	AAEL007560-PA OS=Aedes aegypti GN=AAEL007560 PE=4 SV=1 - [Q171Q2_AEDAE]
30.02	0.279	1.21335	2.24	0.0731	0.215575	5.04	0.0731	Q16ML7	AAEL012262-PC OS=Aedes aegypti GN=AAEL012262 PE=4 SV=1 - [Q16ML7_AEDAE]
28.77	0.279	1.21335	0.83	0.4531	0.622946	0.68	0.4531	Q179B3	AAEL005684-PA OS=Aedes aegypti GN=AAEL005684 PE=3 SV=1 - [Q179B3_AEDAE]
27.5	0.277	1.21167	2.46	0.05535	0.18187	6.07	0.05535	J9HTQ6	AAEL013253-PB OS=Aedes aegypti GN=AAEL801174 PE=4 SV=1 - [J9HTQ6_AEDAE]
30.48	0.276	1.21083	3.61	0.01459	0.089501	13.01	0.01459	Q17H56	AAEL002779-PA OS=Aedes aegypti GN=AAEL002779 PE=4 SV=1 - [Q17H56_AEDAE]
33.05	0.276	1.21083	3.28	0.02086	0.106151	10.78	0.02086	Q17EC1	AAEL003864-PA OS=Aedes aegypti GN=AAEL003864 PE=4 SV=1 - [Q17EC1_AEDAE]
30.18	0.274	1.20916	2.71	0.05142	0.173444	7.33	0.05142	Q16FJ8	AAEL014732-PA OS=Aedes aegypti GN=AAEL014732 PE=4 SV=2 - [Q16FJ8_AEDAE]
32.68	0.274	1.20916	1.96	0.10511	0.264856	3.85	0.10511	Q17BX4	AAEL004739-PA OS=Aedes aegypti GN=AAEL004739 PE=3 SV=1 - [Q17BX4_AEDAE]
27.08	0.274	1.20916	1.33	0.25207	0.435706	1.77	0.25207	Q16UQ7	AAEL009817-PA OS=Aedes aegypti GN=AAEL009817 PE=4 SV=1 - [Q16UQ7_AEDAE]
31.5	0.273	1.20832	2.24	0.07338	0.21564	5.02	0.07338	Q17LJ4	AAEL001329-PA OS=Aedes aegypti GN=AAEL001329 PE=3 SV=1 - [Q17LJ4_AEDAE]
28.03	0.273	1.20832	0.99	0.37663	0.550834	0.98	0.37663	Q16WE7	AAEL009238-PA OS=Aedes aegypti GN=AAEL009238 PE=4 SV=1 - [Q16WE7_AEDAE]
35.05	0.272	1.20748	3.33	0.01987	0.103604	11.06	0.01987	Q16NZ4	AAEL011815-PA OS=Aedes aegypti GN=AAEL011815 PE=4 SV=1 - [Q16NZ4_AEDAE]
33.62	0.272	1.20748	2.72	0.04044	0.15261	7.39	0.04044	Q0IEW1	AAEL007765-PA OS=Aedes aegypti GN=SRPN10 PE=3 SV=1 - [Q0IEW1_AEDAE]
32.61	0.272	1.20748	2.28	0.06976	0.210795	5.2	0.06976	Q16Y62	AAEL008650-PA OS=Aedes aegypti GN=AAEL008650 PE=4 SV=1 - [Q16Y62_AEDAE]
31.05	0.272	1.20748	2.12	0.08568	0.235846	4.5	0.08568	Q172T7	AAEL007309-PA OS=Aedes aegypti GN=AAEL007309 PE=4 SV=1 - [Q172T7_AEDAE]
30.3	0.271	1.20664	3.35	0.01939	0.102816	11.21	0.01939	Q16XY3	AAEL008740-PA OS=Aedes aegypti GN=AAEL008740 PE=4 SV=1 - [Q16XY3_AEDAE]
30.97	0.271	1.20664	0.58	0.59247	0.736209	0.34	0.59247	Q16FZ3	AAEL014585-PA OS=Aedes aegypti GN=AAEL014585 PE=4 SV=1 - [Q16FZ3_AEDAE]
34.22	0.27	1.20581	2.45	0.05648	0.183353	5.99	0.05648	Q1HQX1	AAEL011912-PA OS=Aedes aegypti GN=AAEL011912 PE=2 SV=1 - [Q1HQX1_AEDAE]
29.1	0.268	1.20414	3.28	0.02102	0.106361	10.74	0.02102	Q174B2	AAEL006951-PA OS=Aedes aegypti GN=AAEL006951 PE=4 SV=1 - [Q174B2_AEDAE]
32.53	0.268	1.20414	1.79	0.13211	0.302178	3.19	0.13211	Q16II2	AAEL013652-PA OS=Aedes aegypti GN=AAEL013652 PE=3 SV=1 - [Q16II2_AEDAE]
30.21	0.268	1.20414	1.18	0.29047	0.471037	1.39	0.29047	Q17Q10	AAEL000214-PA OS=Aedes aegypti GN=AAEL000214 PE=4 SV=1 - [Q17Q10_AEDAE]
33.62	0.267	1.2033	2.94	0.03097	0.130869	8.65	0.03097	Q16G24	AAEL014548-PA (Fragment) OS=Aedes aegypti GN=TPX3 PE=4 SV=2 - [Q16G24_AEDAE]
33.29	0.267	1.2033	2.11	0.08714	0.237276	4.44	0.08714	Q0IG09	AAEL003763-PA (Fragment) OS=Aedes aegypti GN=CYP329B1 PE=3 SV=1 - [Q0IG09_AEDAE]
30.19	0.267	1.2033	1.54	0.18221	0.36587	2.37	0.18221	Q16WW1	AAEL009075-PA OS=Aedes aegypti GN=AAEL009075 PE=4 SV=1 - [Q16WW1_AEDAE]
29.54	0.266	1.20247	2.11	0.08642	0.236331	4.47	0.08642	Q16XQ9	AAEL008823-PA OS=Aedes aegypti GN=AAEL008823 PE=4 SV=1 - [Q16XQ9_AEDAE]
31.02	0.264	1.2008	2.7	0.04142	0.154341	7.29	0.04142	Q179X9	AAEL005477-PA OS=Aedes aegypti GN=AAEL005477 PE=4 SV=1 - [Q179X9_AEDAE]
30.61	0.264	1.2008	1.83	0.12415	0.291882	3.37	0.12415	Q17F82	AAEL003505-PA OS=Aedes aegypti GN=AAEL003505 PE=4 SV=1 - [Q17F82_AEDAE]
29.39	0.264	1.2008	0.61	0.57317	0.721462	0.37	0.57317	Q16W97	AAEL009290-PA OS=Aedes aegypti GN=AAEL009290 PE=4 SV=1 - [Q16W97_AEDAE]
27.86	0.263	1.19997	2.44	0.05707	0.184808	5.95	0.05707	J9HEW9	AAEL017512-PA OS=Aedes aegypti GN=AaeL_AAEL017512 PE=4 SV=1 - [J9HEW9_AEDAE]
28.73	0.263	1.19997	1.83	0.13909	0.312448	3.33	0.13909	J9E9T6	AAEL017233-PA OS=Aedes aegypti GN=AaeL_AAEL017233 PE=4 SV=1 - [J9E9T6_AEDAE]
34.53	0.262	1.19914	3.38	0.01865	0.10113	11.44	0.01865	Q16FW8	AAEL014606-PA OS=Aedes aegypti GN=CYP9J7 PE=3 SV=1 - [Q16FW8_AEDAE]
33.13	0.262	1.19914	2.75	0.03903	0.148633	7.55	0.03903	Q17GS3	AAEL002898-PA OS=Aedes aegypti GN=AAEL002898 PE=3 SV=1 - [Q17GS3_AEDAE]
31.27	0.262	1.19914	1.81	0.12759	0.295917	3.29	0.12759	Q17DW7	AAEL004023-PA OS=Aedes aegypti GN=AAEL004023 PE=4 SV=1 - [Q17DW7_AEDAE]
30.11	0.261	1.19831	2.64	0.04472	0.161344	6.95	0.04472	Q17CP7	AAEL004454-PA OS=Aedes aegypti GN=AAEL004454 PE=4 SV=1 - [Q17CP7_AEDAE]
29.06	0.261	1.19831	2.45	0.05607	0.182849	6.02	0.05607	Q173M5	AAEL007080-PA OS=Aedes aegypti GN=AAEL007080 PE=4 SV=1 - [Q173M5_AEDAE]
32.06	0.261	1.19831	1.88	0.1299	0.298883	3.55	0.1299	Q16IZ9	AAEL013494-PA OS=Aedes aegypti GN=AAEL013494 PE=4 SV=1 - [Q16IZ9_AEDAE]
27.94	0.261	1.19831	1.31	0.24431	0.427522	1.73	0.24431	Q170N3	AAEL007841-PA OS=Aedes aegypti GN=AAEL007841 PE=4 SV=1 - [Q170N3_AEDAE]
27.87	0.261	1.19831	1.14	0.31628	0.496521	1.3	0.31628	Q173B2	AAEL007211-PA OS=Aedes aegypti GN=AAEL007211 PE=4 SV=1 - [Q173B2_AEDAE]
28.82	0.26	1.19748	2.98	0.02949	0.12728	8.9	0.02949	Q17JG2	AAEL001982-PA OS=Aedes aegypti GN=AAEL001982 PE=4 SV=1 - [Q17JG2_AEDAE]
29.5	0.26	1.19748	2.06	0.10566	0.264856	4.24	0.10566	Q0IFW9	AAEL003929-PA OS=Aedes aegypti GN=AAEL003929 PE=4 SV=1 - [Q0IFW9_AEDAE]
31.34	0.259	1.19665	3.18	0.02332	0.112253	10.14	0.02332	Q17JW0	AAEL001913-PA OS=Aedes aegypti GN=AAEL001913 PE=4 SV=1 - [Q17JW0_AEDAE]
32.59	0.259	1.19665	2.73	0.03983	0.150758	7.46	0.03983	Q1HQV1	26S proteasome regulatory complex subunit RPN12/PSMD8 OS=Aedes aegypti GN=AAEL002789 PE=2 SV=1 - [Q1HQV1_AEDAE]
29.8	0.259	1.19665	0.5	0.63603	0.769133	0.25	0.63603	Q16VY7	AAEL009394-PA OS=Aedes aegypti GN=AAEL009394 PE=4 SV=1 - [Q16VY7_AEDAE]
31.75	0.258	1.19582	0.57	0.59571	0.739091	0.32	0.59571	Q17P09	AAEL000489-PA OS=Aedes aegypti GN=AAEL000489 PE=4 SV=1 - [Q17P09_AEDAE]
33.02	0.257	1.19499	3.01	0.02866	0.125149	9.04	0.02866	Q17L24	Anamorsin homolog OS=Aedes aegypti GN=AAEL001501 PE=3 SV=1 - [DRE2_AEDAE]
29.4	0.257	1.19499	2.91	0.03211	0.133111	8.47	0.03211	J9HTH8	AAEL017299-PA OS=Aedes aegypti GN=AaeL_AAEL017299 PE=4 SV=1 - [J9HTH8_AEDAE]
35.93	0.257	1.19499	1.63	0.1629	0.342421	2.65	0.1629	Q1HRR8	40S ribosomal protein S19 OS=Aedes aegypti GN=AAEL010756 PE=2 SV=1 - [Q1HRR8_AEDAE]
31.27	0.256	1.19416	2.65	0.05448	0.180088	7.04	0.05448	Q173P6	AAEL007054-PA OS=Aedes aegypti GN=AAEL007054 PE=4 SV=1 - [Q173P6_AEDAE]
31.12	0.256	1.19416	2.53	0.06208	0.194686	6.41	0.06208	Q16FE7	AAEL014798-PA OS=Aedes aegypti GN=AAEL014798 PE=3 SV=1 - [Q16FE7_AEDAE]
33.18	0.256	1.19416	2.47	0.05487	0.180583	6.11	0.05487	Q16UN6	Nuclear cap-binding protein subunit 1 OS=Aedes aegypti GN=Cbp80 PE=3 SV=1 - [NCBP1_AEDAE]
33.44	0.255	1.19334	2.65	0.04421	0.160287	7	0.04421	Q17Q33	Single-stranded DNA-binding protein OS=Aedes aegypti GN=AAEL000147 PE=3 SV=1 - [Q17Q33_AEDAE]
39.14	0.255	1.19334	1.92	0.11132	0.272719	3.68	0.11132	Q1HRU0	AAEL004855-PA OS=Aedes aegypti GN=AAEL004855 PE=2 SV=1 - [Q1HRU0_AEDAE]
35.07	0.255	1.19334	1.68	0.1526	0.329678	2.81	0.1526	Q16Z37	AAEL008319-PA OS=Aedes aegypti GN=AAEL008319 PE=4 SV=1 - [Q16Z37_AEDAE]
28.93	0.254	1.19251	2.57	0.04836	0.167369	6.62	0.04836	Q16YQ4	AAEL008459-PA OS=Aedes aegypti GN=AAEL008459 PE=4 SV=1 - [Q16YQ4_AEDAE]
26.54	0.254	1.19251	1.58	0.18728	0.372108	2.48	0.18728	Q16QV7	AAEL011152-PA OS=Aedes aegypti GN=AAEL011152 PE=4 SV=1 - [Q16QV7_AEDAE]
35.9	0.254	1.19251	1.53	0.18378	0.367648	2.35	0.18378	Q1HRJ1	AAEL008353-PA OS=Aedes aegypti GN=AAEL008353 PE=2 SV=1 - [Q1HRJ1_AEDAE]
33.48	0.253	1.19168	2.95	0.03069	0.130392	8.7	0.03069	Q16S16	AAEL010743-PA OS=Aedes aegypti GN=AAEL010743 PE=3 SV=1 - [Q16S16_AEDAE]
29.38	0.253	1.19168	1.97	0.11755	0.283213	3.88	0.11755	Q16XI9	AAEL008863-PA OS=Aedes aegypti GN=AAEL008863 PE=4 SV=1 - [Q16XI9_AEDAE]
30.25	0.251	1.19003	2.19	0.07838	0.223156	4.8	0.07838	Q174C5	Golgi SNAP receptor complex member 1 OS=Aedes aegypti GN=AAEL006945 PE=3 SV=1 - [Q174C5_AEDAE]
29.33	0.251	1.19003	2.17	0.08013	0.225992	4.72	0.08013	Q16HK4	AAEL013999-PA OS=Aedes aegypti GN=AAEL013999 PE=4 SV=1 - [Q16HK4_AEDAE]
29.75	0.251	1.19003	1.1	0.31996	0.49982	1.21	0.31996	Q17H59	AAEL002782-PA (Fragment) OS=Aedes aegypti GN=AAEL002782 PE=4 SV=1 - [Q17H59_AEDAE]
27.93	0.25	1.18921	2.16	0.09395	0.249029	4.67	0.09395	Q174D4	AAEL006931-PB OS=Aedes aegypti GN=AAEL006931 PE=4 SV=1 - [Q174D4_AEDAE]
30.36	0.25	1.18921	2.1	0.08843	0.239509	4.39	0.08843	Q179R9	AAEL005521-PA OS=Aedes aegypti GN=AAEL005521 PE=4 SV=1 - [Q179R9_AEDAE]
31.6	0.249	1.18838	3.29	0.02063	0.10601	10.84	0.02063	Q17LP7	AAEL001252-PA OS=Aedes aegypti GN=AAEL001252 PE=4 SV=1 - [Q17LP7_AEDAE]
28.32	0.248	1.18756	0.64	0.5481	0.703478	0.41	0.5481	Q17I09	AAEL002522-PA (Fragment) OS=Aedes aegypti GN=AAEL002522 PE=4 SV=1 - [Q17I09_AEDAE]
32.67	0.247	1.18674	1.98	0.10332	0.262545	3.9	0.10332	Q17DU6	AAEL004071-PA OS=Aedes aegypti GN=AAEL004071 PE=4 SV=1 - [Q17DU6_AEDAE]
29.61	0.246	1.18591	1.18	0.29933	0.480881	1.4	0.29933	Q16HY6	AAEL013862-PA OS=Aedes aegypti GN=AAEL013862 PE=3 SV=1 - [Q16HY6_AEDAE]
33.12	0.245	1.18509	2.57	0.05978	0.190248	6.59	0.05978	Q17CQ6	AAEL004450-PA OS=Aedes aegypti GN=AAEL004450 PE=3 SV=1 - [Q17CQ6_AEDAE]
30.8	0.245	1.18509	1.53	0.19743	0.380825	2.35	0.19743	Q17PL9	AAEL000271-PC OS=Aedes aegypti GN=AAEL000271 PE=4 SV=1 - [Q17PL9_AEDAE]
29.57	0.245	1.18509	1.46	0.20263	0.385214	2.13	0.20263	Q16YL7	AAEL008497-PA OS=Aedes aegypti GN=AAEL008497 PE=4 SV=1 - [Q16YL7_AEDAE]
30.47	0.244	1.18427	1.85	0.1355	0.30766	3.41	0.1355	Q16UJ8	AAEL009880-PA OS=Aedes aegypti GN=AAEL009880 PE=4 SV=1 - [Q16UJ8_AEDAE]
31.71	0.244	1.18427	1.73	0.14207	0.316873	3	0.14207	Q17F79	AAEL003493-PA OS=Aedes aegypti GN=AAEL003493 PE=4 SV=1 - [Q17F79_AEDAE]
29.29	0.244	1.18427	1.36	0.22914	0.411423	1.86	0.22914	Q17L83	AAEL001439-PA OS=Aedes aegypti GN=AAEL001439 PE=3 SV=1 - [Q17L83_AEDAE]
30.65	0.244	1.18427	1.23	0.27219	0.455453	1.51	0.27219	Q16H28	AAEL014177-PA OS=Aedes aegypti GN=AAEL014177 PE=3 SV=1 - [Q16H28_AEDAE]
29.01	0.243	1.18345	2.96	0.03038	0.129325	8.75	0.03038	Q17EU3	AAEL003695-PA OS=Aedes aegypti GN=AAEL003695 PE=4 SV=1 - [Q17EU3_AEDAE]
31.71	0.243	1.18345	2.62	0.04567	0.162824	6.86	0.04567	Q16I35	AAEL013811-PA OS=Aedes aegypti GN=AAEL013811 PE=4 SV=1 - [Q16I35_AEDAE]
30.58	0.243	1.18345	1.7	0.14874	0.324292	2.88	0.14874	Q171C2	AAEL007687-PA OS=Aedes aegypti GN=AAEL007687 PE=4 SV=1 - [Q171C2_AEDAE]
28.73	0.242	1.18263	2.92	0.03191	0.132868	8.5	0.03191	Q17GP5	AAEL002921-PA OS=Aedes aegypti GN=AAEL002921 PE=4 SV=1 - [Q17GP5_AEDAE]
32.82	0.242	1.18263	1.89	0.11526	0.279662	3.58	0.11526	Q171G2	AAEL007660-PA OS=Aedes aegypti GN=AAEL007660 PE=4 SV=1 - [Q171G2_AEDAE]
34.5	0.241	1.18181	2.82	0.03586	0.141867	7.94	0.03586	Q17JB5	AAEL002083-PA OS=Aedes aegypti GN=AAEL002083 PE=4 SV=1 - [Q17JB5_AEDAE]
32.75	0.241	1.18181	2.37	0.0626	0.195968	5.6	0.0626	Q177H6	AAEL006145-PA OS=Aedes aegypti GN=AAEL006145 PE=4 SV=1 - [Q177H6_AEDAE]
30.25	0.241	1.18181	2.1	0.08805	0.239375	4.41	0.08805	Q0IEI9	AAEL010321-PA OS=Aedes aegypti GN=AAEL010321 PE=3 SV=1 - [Q0IEI9_AEDAE]
32.42	0.241	1.18181	0.67	0.5382	0.695257	0.45	0.5382	Q16X83	AAEL008938-PA OS=Aedes aegypti GN=AAEL008938 PE=4 SV=1 - [Q16X83_AEDAE]
33.75	0.24	1.18099	2.3	0.06783	0.206702	5.3	0.06783	Q16YH0	AAEL008521-PA OS=Aedes aegypti GN=AAEL008521 PE=4 SV=1 - [Q16YH0_AEDAE]
34.74	0.239	1.18017	1.66	0.1561	0.334949	2.75	0.1561	Q16YR3	AAEL008454-PA OS=Aedes aegypti GN=AAEL008454 PE=4 SV=1 - [Q16YR3_AEDAE]
33.72	0.239	1.18017	1.15	0.30213	0.484378	1.31	0.30213	Q0IED0	AAEL010814-PC OS=Aedes aegypti GN=AAEL010814 PE=3 SV=1 - [Q0IED0_AEDAE]
36.14	0.239	1.18017	1.08	0.32741	0.506016	1.17	0.32741	Q17DK4	AAEL004141-PA OS=Aedes aegypti GN=AAEL004141 PE=4 SV=1 - [Q17DK4_AEDAE]
32.9	0.238	1.17936	2.25	0.07287	0.215435	5.05	0.07287	Q0IFN4	AAEL004490-PA (Fragment) OS=Aedes aegypti GN=AAEL004490 PE=4 SV=1 - [Q0IFN4_AEDAE]
31.14	0.238	1.17936	1.93	0.11002	0.270396	3.71	0.11002	Q17G38	AAEL003188-PA OS=Aedes aegypti GN=AAEL003188 PE=3 SV=1 - [Q17G38_AEDAE]
32.66	0.238	1.17936	1.42	0.21317	0.397657	2.02	0.21317	Q17JZ6	AAEL001865-PA OS=Aedes aegypti GN=AAEL001865 PE=4 SV=1 - [Q17JZ6_AEDAE]
36.94	0.237	1.17854	2.39	0.0604	0.191069	5.74	0.0604	Q17MI1	AAEL001005-PA OS=Aedes aegypti GN=AAEL001005 PE=3 SV=1 - [Q17MI1_AEDAE]
29.7	0.237	1.17854	1.31	0.24421	0.427522	1.73	0.24421	Q175K6	AAEL006611-PA OS=Aedes aegypti GN=AAEL006611 PE=4 SV=1 - [Q175K6_AEDAE]
30.94	0.237	1.17854	1.29	0.25233	0.435706	1.66	0.25233	Q16MM2	AAEL012260-PA OS=Aedes aegypti GN=AAEL012260 PE=4 SV=1 - [Q16MM2_AEDAE]
29.31	0.237	1.17854	1.09	0.32381	0.502534	1.19	0.32381	Q16TY2	AAEL010094-PA OS=Aedes aegypti GN=AAEL010094 PE=3 SV=1 - [Q16TY2_AEDAE]
25.89	0.236	1.17772	0.85	0.44318	0.614672	0.72	0.44318	Q16YB0	AAEL008590-PA (Fragment) OS=Aedes aegypti GN=AAEL008590 PE=4 SV=1 - [Q16YB0_AEDAE]
28.32	0.235	1.17691	0.96	0.38104	0.554063	0.92	0.38104	Q16G47	AAEL014523-PA OS=Aedes aegypti GN=AAEL014523 PE=3 SV=1 - [Q16G47_AEDAE]
33.95	0.233	1.17528	2.31	0.06728	0.20585	5.33	0.06728	Q17AL0	AAEL005277-PA OS=Aedes aegypti GN=AAEL005277 PE=4 SV=1 - [Q17AL0_AEDAE]
31.29	0.233	1.17528	1.86	0.11965	0.285557	3.47	0.11965	Q17E85	AAEL003887-PB OS=Aedes aegypti GN=AAEL003887 PE=4 SV=1 - [Q17E85_AEDAE]
31.02	0.232	1.17446	2.82	0.03594	0.141867	7.93	0.03594	Q16NG2	AAEL011978-PA OS=Aedes aegypti GN=AAEL011978 PE=4 SV=1 - [Q16NG2_AEDAE]
36.33	0.232	1.17446	2.81	0.03621	0.14232	7.9	0.03621	Q16ZI8	AAEL008152-PA OS=Aedes aegypti GN=AAEL008152 PE=4 SV=1 - [Q16ZI8_AEDAE]
37.78	0.232	1.17446	2.57	0.04869	0.168141	6.59	0.04869	Q16SH1	AAEL010585-PA OS=Aedes aegypti GN=AAEL010585 PE=4 SV=1 - [Q16SH1_AEDAE]
32.05	0.23	1.17283	1.25	0.2785	0.46213	1.55	0.2785	Q17KS3	AAEL001593-PC OS=Aedes aegypti GN=AAEL001593 PE=3 SV=1 - [Q17KS3_AEDAE]
29.6	0.23	1.17283	0.55	0.6075	0.747763	0.31	0.6075	Q17H70	AAEL002758-PA OS=Aedes aegypti GN=AAEL002758 PE=4 SV=1 - [Q17H70_AEDAE]
30.05	0.229	1.17202	2.45	0.05648	0.183353	5.99	0.05648	Q17BG5	AAEL004981-PA OS=Aedes aegypti GN=AAEL004981 PE=4 SV=1 - [Q17BG5_AEDAE]
33.49	0.229	1.17202	2.29	0.06879	0.209129	5.25	0.06879	Q16GA1	AAEL014452-PA OS=Aedes aegypti GN=AAEL014452 PE=3 SV=1 - [Q16GA1_AEDAE]
29.55	0.229	1.17202	2.03	0.0958	0.250581	4.14	0.0958	Q17GZ3	AAEL002823-PA (Fragment) OS=Aedes aegypti GN=AAEL002823 PE=4 SV=1 - [Q17GZ3_AEDAE]
31.92	0.229	1.17202	1.81	0.12868	0.297155	3.27	0.12868	Q17FG3	Structural maintenance of chromosomes protein OS=Aedes aegypti GN=AAEL003449 PE=3 SV=1 - [Q17FG3_AEDAE]
31.07	0.229	1.17202	1.62	0.16369	0.342905	2.63	0.16369	Q1HRH4	AAEL001733-PA (Fragment) OS=Aedes aegypti GN=AAEL001733 PE=2 SV=1 - [Q1HRH4_AEDAE]
30.91	0.229	1.17202	0.69	0.5248	0.682369	0.48	0.5248	Q16E95	AAEL015320-PA (Fragment) OS=Aedes aegypti GN=AAEL015320 PE=4 SV=1 - [Q16E95_AEDAE]
32.46	0.228	1.17121	2.84	0.03501	0.139935	8.06	0.03501	Q17JZ4	AAEL001859-PA OS=Aedes aegypti GN=AAEL001859 PE=4 SV=1 - [Q17JZ4_AEDAE]
27.99	0.228	1.17121	1.87	0.13209	0.302178	3.49	0.13209	Q173R2	AAEL007046-PA OS=Aedes aegypti GN=AAEL007046 PE=3 SV=1 - [Q173R2_AEDAE]
30.84	0.228	1.17121	1.82	0.12583	0.293806	3.33	0.12583	Q175A3	AAEL006721-PA OS=Aedes aegypti GN=AAEL006721 PE=4 SV=1 - [Q175A3_AEDAE]
29.52	0.228	1.17121	0.95	0.38517	0.557508	0.9	0.38517	Q16QS3	AAEL011184-PA OS=Aedes aegypti GN=AAEL011184 PE=3 SV=1 - [Q16QS3_AEDAE]
29.73	0.228	1.17121	0.95	0.396	0.56662	0.89	0.396	Q16GN2	AAEL014323-PA OS=Aedes aegypti GN=AAEL014323 PE=4 SV=1 - [Q16GN2_AEDAE]
31.4	0.227	1.1704	2.51	0.05204	0.174782	6.32	0.05204	Q17CP6	AAEL004465-PA OS=Aedes aegypti GN=AAEL004465 PE=3 SV=1 - [Q17CP6_AEDAE]
30.84	0.227	1.1704	1.81	0.12751	0.295915	3.29	0.12751	Q0IFW1	AAEL003939-PA OS=Aedes aegypti GN=AAEL003939 PE=4 SV=1 - [Q0IFW1_AEDAE]
30.73	0.227	1.1704	1.5	0.19243	0.376215	2.25	0.19243	Q17M17	AAEL001185-PA OS=Aedes aegypti GN=AAEL001185 PE=4 SV=1 - [Q17M17_AEDAE]
27.2	0.226	1.16959	1.98	0.103	0.262355	3.91	0.103	Q17G85	AAEL003152-PA OS=Aedes aegypti GN=AAEL003152 PE=4 SV=1 - [Q17G85_AEDAE]
29.18	0.226	1.16959	0.97	0.3849	0.55739	0.94	0.3849	Q17AY4	AAEL005150-PA OS=Aedes aegypti GN=AAEL005150 PE=4 SV=1 - [Q17AY4_AEDAE]
27.41	0.225	1.16878	2.37	0.07424	0.216196	5.62	0.07424	Q17EX1	AAEL003623-PA OS=Aedes aegypti GN=AAEL003623 PE=4 SV=1 - [Q17EX1_AEDAE]
30.66	0.223	1.16716	2.52	0.05146	0.173444	6.37	0.05146	Q16P81	AAEL011736-PA OS=Aedes aegypti GN=AAEL011736 PE=4 SV=1 - [Q16P81_AEDAE]
30.39	0.223	1.16716	1.96	0.1181	0.283373	3.86	0.1181	Q16SI6	Aldose 1-epimerase OS=Aedes aegypti GN=AAEL010590 PE=3 SV=1 - [Q16SI6_AEDAE]
27.8	0.223	1.16716	1.71	0.15963	0.339632	2.92	0.15963	Q17EN8	AAEL003730-PA OS=Aedes aegypti GN=AAEL003730 PE=4 SV=1 - [Q17EN8_AEDAE]
35.04	0.222	1.16635	3.01	0.02871	0.125171	9.03	0.02871	Q16SQ9	AAEL010520-PA OS=Aedes aegypti GN=AAEL010520 PE=4 SV=1 - [Q16SQ9_AEDAE]
29.61	0.222	1.16635	1.4	0.23052	0.412731	1.97	0.23052	Q16Y42	AAEL008673-PA OS=Aedes aegypti GN=AAEL008673 PE=3 SV=1 - [Q16Y42_AEDAE]
26.73	0.222	1.16635	0.65	0.54833	0.703535	0.43	0.54833	Q0IFH2	AAEL004843-PA OS=Aedes aegypti GN=AAEL004843 PE=3 SV=1 - [Q0IFH2_AEDAE]
34.22	0.222	1.16635	0.61	0.56592	0.716149	0.38	0.56592	Q16XW9	AAEL008736-PA OS=Aedes aegypti GN=AAEL008736 PE=4 SV=1 - [Q16XW9_AEDAE]
37.47	0.221	1.16554	2.87	0.0339	0.137662	8.21	0.0339	Q1HQU2	60S ribosomal protein L5 OS=Aedes aegypti GN=RpL5 PE=2 SV=1 - [RL5_AEDAE]
33.69	0.221	1.16554	2.54	0.05046	0.171446	6.45	0.05046	Q16NG1	AAEL011973-PA OS=Aedes aegypti GN=AAEL011973 PE=4 SV=1 - [Q16NG1_AEDAE]
28.36	0.221	1.16554	0.69	0.52615	0.683419	0.48	0.52615	Q16SQ7	AAEL010525-PA OS=Aedes aegypti GN=AAEL010525 PE=4 SV=1 - [Q16SQ7_AEDAE]
28.92	0.22	1.16473	1.34	0.24989	0.433475	1.78	0.24989	Q177M5	AAEL006080-PA OS=Aedes aegypti GN=AAEL006080 PE=3 SV=1 - [Q177M5_AEDAE]
28.9	0.22	1.16473	1.21	0.27899	0.462333	1.46	0.27899	Q17PR6	AAEL000240-PA OS=Aedes aegypti GN=AAEL000240 PE=4 SV=1 - [Q17PR6_AEDAE]
32.98	0.219	1.16393	2.1	0.1009	0.259453	4.41	0.1009	Q17HF9	AAEL002691-PA OS=Aedes aegypti GN=AAEL002691 PE=4 SV=1 - [Q17HF9_AEDAE]
33.07	0.219	1.16393	1.91	0.11307	0.276282	3.63	0.11307	Q16KW1	AAEL012851-PA OS=Aedes aegypti GN=AAEL012851 PE=4 SV=1 - [Q16KW1_AEDAE]
28.43	0.219	1.16393	0.98	0.38069	0.553769	0.96	0.38069	Q17MT3	AAEL000875-PA OS=Aedes aegypti GN=AAEL000875 PE=4 SV=1 - [Q17MT3_AEDAE]
28.68	0.218	1.16312	1.95	0.10734	0.267472	3.79	0.10734	Q17C32	AAEL004718-PA OS=Aedes aegypti GN=AAEL004718 PE=4 SV=1 - [Q17C32_AEDAE]
30.38	0.218	1.16312	1.18	0.28914	0.470536	1.39	0.28914	Q16HU7	AAEL013896-PA (Fragment) OS=Aedes aegypti GN=AAEL013896 PE=4 SV=1 - [Q16HU7_AEDAE]
30.75	0.217	1.16231	0.66	0.53676	0.694342	0.44	0.53676	Q16HE1	AAEL014057-PA OS=Aedes aegypti GN=AAEL014057 PE=4 SV=1 - [Q16HE1_AEDAE]
31.91	0.217	1.16231	0.44	0.67922	0.801379	0.19	0.67922	Q0IFK8	AAEL004697-PA OS=Aedes aegypti GN=AAEL004697 PE=4 SV=1 - [Q0IFK8_AEDAE]
30.92	0.216	1.16151	1.78	0.13309	0.303643	3.17	0.13309	Q174X5	NADPH:adrenodoxin oxidoreductase, mitochondrial OS=Aedes aegypti GN=AAEL006733 PE=3 SV=1 - [Q174X5_AEDAE]
30.66	0.216	1.16151	1.4	0.23204	0.414089	1.95	0.23204	Q16HD8	AAEL014059-PA OS=Aedes aegypti GN=AAEL014059 PE=4 SV=1 - [Q16HD8_AEDAE]
32.24	0.216	1.16151	1.32	0.2433	0.426928	1.73	0.2433	Q16M06	AAEL012455-PA OS=Aedes aegypti GN=AAEL012455 PE=4 SV=1 - [Q16M06_AEDAE]
31.41	0.215	1.1607	1.7	0.14774	0.323922	2.89	0.14774	Q172M8	AAEL007332-PA OS=Aedes aegypti GN=AAEL007332 PE=4 SV=1 - [Q172M8_AEDAE]
30.88	0.215	1.1607	1.53	0.1982	0.380941	2.34	0.1982	Q17K82	AAEL001768-PA OS=Aedes aegypti GN=AAEL001768 PE=4 SV=1 - [Q17K82_AEDAE]
32.77	0.214	1.1599	2.47	0.05485	0.180583	6.11	0.05485	Q16YQ5	AAEL008462-PA OS=Aedes aegypti GN=AAEL008462 PE=4 SV=1 - [Q16YQ5_AEDAE]
30.57	0.214	1.1599	0.97	0.37544	0.550156	0.94	0.37544	Q16PL5	AAEL011602-PA OS=Aedes aegypti GN=AAEL011602 PE=4 SV=1 - [Q16PL5_AEDAE]
33.81	0.213	1.1591	2.44	0.0569	0.184549	5.97	0.0569	J9HGL3	AAEL016973-PA (Fragment) OS=Aedes aegypti GN=AaeL_AAEL016973 PE=4 SV=1 - [J9HGL3_AEDAE]
29.65	0.213	1.1591	1.01	0.35558	0.531332	1.03	0.35558	Q16HC9	AAEL014077-PA OS=Aedes aegypti GN=AAEL014077 PE=4 SV=1 - [Q16HC9_AEDAE]
29.4	0.212	1.15829	2	0.10027	0.258519	4	0.10027	Q16ME4	AAEL012330-PA OS=Aedes aegypti GN=AAEL012330 PE=3 SV=1 - [Q16ME4_AEDAE]
30.95	0.212	1.15829	1.58	0.17339	0.354935	2.49	0.17339	Q0IFQ3	AAEL004167-PA OS=Aedes aegypti GN=AAEL004167 PE=4 SV=1 - [Q0IFQ3_AEDAE]
28.73	0.212	1.15829	0.77	0.47773	0.641974	0.59	0.47773	Q16KM0	AAEL012942-PA OS=Aedes aegypti GN=AAEL012942 PE=4 SV=1 - [Q16KM0_AEDAE]
32.8	0.211	1.15749	2.7	0.04155	0.154378	7.27	0.04155	Q17CM9	AAEL004538-PA OS=Aedes aegypti GN=AAEL004538 PE=3 SV=1 - [Q17CM9_AEDAE]
37.54	0.21	1.15669	2.52	0.05161	0.173801	6.35	0.05161	Q16MJ2	AAEL012282-PC OS=Aedes aegypti GN=AAEL012282 PE=4 SV=1 - [Q16MJ2_AEDAE]
34.57	0.21	1.15669	2.24	0.07397	0.216045	5	0.07397	Q17A56	Ferrochelatase OS=Aedes aegypti GN=AAEL005415 PE=3 SV=1 - [Q17A56_AEDAE]
29.5	0.21	1.15669	1.92	0.12492	0.292769	3.67	0.12492	Q0IEH8	AAEL010322-PA OS=Aedes aegypti GN=AAEL010322 PE=3 SV=1 - [Q0IEH8_AEDAE]
35.35	0.21	1.15669	1.81	0.12801	0.296345	3.28	0.12801	Q1HRI9	AAEL004457-PA OS=Aedes aegypti GN=AAEL004457 PE=3 SV=1 - [Q1HRI9_AEDAE]
29.96	0.21	1.15669	1.63	0.16226	0.341954	2.66	0.16226	Q16ZG3	AAEL008210-PA OS=Aedes aegypti GN=AAEL008210 PE=4 SV=1 - [Q16ZG3_AEDAE]
31.46	0.209	1.15589	0.64	0.54729	0.702922	0.41	0.54729	Q17IG1	AAEL002385-PA (Fragment) OS=Aedes aegypti GN=AAEL002385 PE=4 SV=2 - [Q17IG1_AEDAE]
28.36	0.208	1.15509	2.04	0.10819	0.268598	4.16	0.10819	Q0IEJ0	AAEL010300-PA OS=Aedes aegypti GN=AAEL010300 PE=4 SV=1 - [Q0IEJ0_AEDAE]
37.39	0.208	1.15509	1.73	0.14269	0.317887	2.99	0.14269	Q16QD6	AAEL011314-PA OS=Aedes aegypti GN=AAEL011314 PE=2 SV=1 - [Q16QD6_AEDAE]
29.11	0.208	1.15509	1.14	0.30501	0.484806	1.3	0.30501	Q16MR3	AAEL012218-PA OS=Aedes aegypti GN=AAEL012218 PE=4 SV=1 - [Q16MR3_AEDAE]
26.61	0.207	1.15429	1.01	0.35685	0.533026	1.02	0.35685	Q16YP2	AAEL008484-PA OS=Aedes aegypti GN=AAEL008484 PE=4 SV=1 - [Q16YP2_AEDAE]
32.54	0.206	1.15349	2.04	0.09555	0.250581	4.15	0.09555	Q16QM2	UDP-glucose 6-dehydrogenase OS=Aedes aegypti GN=AAEL011242 PE=3 SV=1 - [Q16QM2_AEDAE]
29.24	0.206	1.15349	1.98	0.10233	0.261533	3.93	0.10233	Q173A1	AAEL007203-PA OS=Aedes aegypti GN=AAEL007203 PE=4 SV=1 - [Q173A1_AEDAE]
32.71	0.206	1.15349	1.92	0.11167	0.273234	3.67	0.11167	Q16U72	AAEL009995-PA OS=Aedes aegypti GN=AAEL009995 PE=4 SV=1 - [Q16U72_AEDAE]
32.14	0.206	1.15349	1.75	0.13813	0.311025	3.07	0.13813	Q0IFY9	AAEL003762-PA OS=Aedes aegypti GN=AAEL003762 PE=4 SV=1 - [Q0IFY9_AEDAE]
31.82	0.206	1.15349	1.68	0.15116	0.327883	2.84	0.15116	Q170K7	AAEL007874-PA OS=Aedes aegypti GN=AAEL007874 PE=4 SV=1 - [Q170K7_AEDAE]
30.49	0.206	1.15349	1.45	0.2041	0.386456	2.11	0.2041	Q178L7	Succinate dehydrogenase assembly factor 2, mitochondrial OS=Aedes aegypti GN=AAEL005866 PE=3 SV=1 - [SDHF2_AEDAE]
30.71	0.206	1.15349	1.37	0.2279	0.410769	1.87	0.2279	Q16GK8	AAEL014345-PA OS=Aedes aegypti GN=AAEL014345 PE=4 SV=1 - [Q16GK8_AEDAE]
30.83	0.206	1.15349	0.69	0.51898	0.677125	0.48	0.51898	Q16I44	AAEL013800-PA OS=Aedes aegypti GN=AAEL013800 PE=4 SV=1 - [Q16I44_AEDAE]
30.39	0.205	1.15269	2.14	0.08356	0.232909	4.58	0.08356	Q17HT6	AAEL002563-PA OS=Aedes aegypti GN=AAEL002563 PE=4 SV=1 - [Q17HT6_AEDAE]
31.26	0.204	1.15189	2.63	0.04531	0.162243	6.9	0.04531	Q17DE2	AAEL004237-PA OS=Aedes aegypti GN=AAEL004237 PE=4 SV=1 - [Q17DE2_AEDAE]
30.33	0.204	1.15189	2.44	0.05727	0.184808	5.94	0.05727	Q170B4	AAEL007982-PA OS=Aedes aegypti GN=AAEL007982 PE=4 SV=1 - [Q170B4_AEDAE]
34.12	0.203	1.15109	2.6	0.04654	0.163114	6.78	0.04654	Q0IER7	AAEL008105-PA OS=Aedes aegypti GN=AAEL008105 PE=4 SV=1 - [Q0IER7_AEDAE]
31.25	0.203	1.15109	2.14	0.0838	0.233051	4.57	0.0838	Q16IB0	AAEL013736-PA (Fragment) OS=Aedes aegypti GN=AAEL013736 PE=4 SV=1 - [Q16IB0_AEDAE]
37.03	0.203	1.15109	1.44	0.20639	0.389424	2.09	0.20639	Q16PM9	AAEL011584-PA OS=Aedes aegypti GN=AAEL011584 PE=3 SV=1 - [Q16PM9_AEDAE]
32.88	0.202	1.15029	2.25	0.07213	0.214798	5.08	0.07213	Q16PT5	AAEL011536-PA OS=Aedes aegypti GN=AAEL011536 PE=3 SV=1 - [Q16PT5_AEDAE]
28.28	0.202	1.15029	0.54	0.61376	0.751663	0.29	0.61376	Q17Q34	AAEL000116-PA OS=Aedes aegypti GN=AAEL000116 PE=4 SV=1 - [Q17Q34_AEDAE]
29.18	0.2	1.1487	2.24	0.07359	0.215808	5.01	0.07359	Q16YD1	AAEL008582-PA OS=Aedes aegypti GN=AAEL008582 PE=3 SV=1 - [Q16YD1_AEDAE]
29.66	0.2	1.1487	2.06	0.10582	0.265066	4.24	0.10582	J9HYQ9	Elongation factor 1-alpha OS=Aedes aegypti GN=AaeL_AAEL017301 PE=3 SV=1 - [J9HYQ9_AEDAE]
34.64	0.2	1.1487	1.89	0.11557	0.279974	3.57	0.11557	Q16XK3	ATP synthase subunit gamma OS=Aedes aegypti GN=AAEL008848 PE=3 SV=1 - [Q16XK3_AEDAE]
30.06	0.2	1.1487	1.58	0.17394	0.355486	2.48	0.17394	Q179Z5	AAEL005458-PA OS=Aedes aegypti GN=AAEL005458 PE=3 SV=1 - [Q179Z5_AEDAE]
29.39	0.2	1.1487	1.48	0.20928	0.392705	2.2	0.20928	Q17MR5	AAEL000943-PA OS=Aedes aegypti GN=AAEL000943 PE=4 SV=1 - [Q17MR5_AEDAE]
31.5	0.2	1.1487	1.13	0.31859	0.498081	1.28	0.31859	Q1DGH1	AAEL006049-PA OS=Aedes aegypti GN=AAEL006049 PE=4 SV=1 - [Q1DGH1_AEDAE]
31.24	0.199	1.1479	2.35	0.06375	0.198368	5.53	0.06375	Q16WG3	AAEL009217-PA OS=Aedes aegypti GN=AAEL009217 PE=4 SV=1 - [Q16WG3_AEDAE]
32.7	0.199	1.1479	1.22	0.27366	0.457135	1.5	0.27366	Q16TH8	AAEL010241-PA OS=Aedes aegypti GN=AAEL010241 PE=3 SV=1 - [Q16TH8_AEDAE]
29.75	0.198	1.14711	2.71	0.04088	0.153671	7.34	0.04088	Q177N0	AAEL006075-PA OS=Aedes aegypti GN=AAEL006075 PE=4 SV=1 - [Q177N0_AEDAE]
28.54	0.198	1.14711	1.73	0.14158	0.316351	3.01	0.14158	Q17F07	AAEL003609-PA (Fragment) OS=Aedes aegypti GN=AAEL003609 PE=4 SV=1 - [Q17F07_AEDAE]
29.01	0.198	1.14711	1.51	0.19001	0.374377	2.28	0.19001	Q17L23	AAEL001472-PA OS=Aedes aegypti GN=AAEL001472 PE=3 SV=1 - [Q17L23_AEDAE]
29.73	0.198	1.14711	1.47	0.21213	0.396105	2.17	0.21213	Q17AT6	AAEL005190-PA OS=Aedes aegypti GN=AAEL005190 PE=4 SV=1 - [Q17AT6_AEDAE]
32.05	0.198	1.14711	1.11	0.32845	0.507215	1.22	0.32845	Q1HRQ4	AAEL000947-PA OS=Aedes aegypti GN=AAEL000947 PE=2 SV=1 - [Q1HRQ4_AEDAE]
31.52	0.198	1.14711	0.78	0.46745	0.634377	0.61	0.46745	Q16Q31	AAEL011433-PA OS=Aedes aegypti GN=AAEL011433 PE=4 SV=1 - [Q16Q31_AEDAE]
31.32	0.197	1.14631	1.71	0.15976	0.339721	2.92	0.15976	Q16S36	AAEL010716-PA OS=Aedes aegypti GN=AAEL010716 PE=3 SV=1 - [Q16S36_AEDAE]
30.76	0.197	1.14631	0.74	0.49953	0.662012	0.55	0.49953	Q16V30	Thioredoxin OS=Aedes aegypti GN=AAEL009708 PE=3 SV=1 - [Q16V30_AEDAE]
30.01	0.197	1.14631	0.73	0.50618	0.666807	0.53	0.50618	Q16ZH2	AAEL008194-PA OS=Aedes aegypti GN=AAEL008194 PE=4 SV=1 - [Q16ZH2_AEDAE]
34.3	0.196	1.14552	2.45	0.05619	0.183013	6.01	0.05619	Q17FU3	AAEL003293-PA OS=Aedes aegypti GN=AAEL003293 PE=4 SV=1 - [Q17FU3_AEDAE]
30.59	0.196	1.14552	1.24	0.27873	0.462316	1.55	0.27873	Q17Q29	AAEL000138-PA OS=Aedes aegypti GN=AAEL000138 PE=4 SV=1 - [Q17Q29_AEDAE]
31.27	0.196	1.14552	0.88	0.41669	0.586957	0.78	0.41669	Q0IFI2	AAEL004835-PA OS=Aedes aegypti GN=AAEL004835 PE=4 SV=1 - [Q0IFI2_AEDAE]
31.7	0.196	1.14552	0.44	0.68097	0.802292	0.19	0.68097	Q17KM3	AAEL001642-PA OS=Aedes aegypti GN=AAEL001642 PE=4 SV=1 - [Q17KM3_AEDAE]
29.87	0.195	1.14472	2.49	0.05352	0.17815	6.21	0.05352	Q17NH7	AAEL000707-PA OS=Aedes aegypti GN=AAEL000707 PE=4 SV=1 - [Q17NH7_AEDAE]
33.58	0.195	1.14472	2.05	0.09352	0.248398	4.21	0.09352	J9E908	AAEL017082-PA OS=Aedes aegypti GN=AaeL_AAEL017082 PE=4 SV=1 - [J9E908_AEDAE]
35.22	0.195	1.14472	1.9	0.11426	0.278147	3.6	0.11426	Q17DA3	AAEL004294-PA OS=Aedes aegypti GN=AAEL004294 PE=3 SV=1 - [Q17DA3_AEDAE]
35.47	0.195	1.14472	0.9	0.40921	0.579701	0.81	0.40921	Q17B74	AAEL005069-PA OS=Aedes aegypti GN=AAEL005069 PE=3 SV=1 - [Q17B74_AEDAE]
34.36	0.194	1.14393	2.19	0.07823	0.223147	4.8	0.07823	Q16RE9	AAEL010977-PA OS=Aedes aegypti GN=AAEL010977 PE=3 SV=1 - [Q16RE9_AEDAE]
28.92	0.194	1.14393	1.8	0.14404	0.319762	3.23	0.14404	Q16L09	AAEL012808-PA OS=Aedes aegypti GN=AAEL012808 PE=4 SV=1 - [Q16L09_AEDAE]
32.85	0.194	1.14393	1.55	0.18022	0.36361	2.4	0.18022	Q17MQ6	AAEL000942-PA OS=Aedes aegypti GN=AAEL000942 PE=4 SV=1 - [Q17MQ6_AEDAE]
28.81	0.193	1.14314	1.68	0.16596	0.346202	2.81	0.16596	Q16I02	AAEL013843-PA OS=Aedes aegypti GN=AAEL013843 PE=4 SV=1 - [Q16I02_AEDAE]
30.77	0.193	1.14314	1.6	0.16899	0.349136	2.55	0.16899	Q16Q69	AAEL011389-PA OS=Aedes aegypti GN=AAEL011389 PE=4 SV=1 - [Q16Q69_AEDAE]
29.62	0.193	1.14314	1.44	0.22118	0.406621	2.07	0.22118	Q17IA0	AAEL002411-PA OS=Aedes aegypti GN=AAEL002411 PE=4 SV=1 - [Q17IA0_AEDAE]
34.92	0.192	1.14235	2.64	0.04456	0.161228	6.97	0.04456	Q16U43	AAEL010037-PA OS=Aedes aegypti GN=AAEL010037 PE=3 SV=1 - [Q16U43_AEDAE]
28.78	0.192	1.14235	0.93	0.40285	0.57358	0.87	0.40285	Q176F8	AAEL006373-PA OS=Aedes aegypti GN=AAEL006373 PE=4 SV=1 - [Q176F8_AEDAE]
34.28	0.191	1.14155	2.21	0.07637	0.219972	4.88	0.07637	Q16VZ4	AAEL009414-PA OS=Aedes aegypti GN=AAEL009414 PE=4 SV=1 - [Q16VZ4_AEDAE]
29.16	0.19	1.14076	0.97	0.37419	0.549754	0.95	0.37419	Q17P37	AAEL000487-PA OS=Aedes aegypti GN=AAEL000487 PE=4 SV=1 - [Q17P37_AEDAE]
31.61	0.19	1.14076	0.96	0.38161	0.554447	0.91	0.38161	Q17AS4	AAEL005171-PA OS=Aedes aegypti GN=AAEL005171 PE=4 SV=1 - [Q17AS4_AEDAE]
33.59	0.189	1.13997	1.87	0.11794	0.283373	3.51	0.11794	Q16JP0	AAEL013262-PA OS=Aedes aegypti GN=AAEL013262 PE=4 SV=1 - [Q16JP0_AEDAE]
30.12	0.189	1.13997	1.52	0.18663	0.371403	2.32	0.18663	Q16TZ9	AAEL010074-PA OS=Aedes aegypti GN=AAEL010074 PE=4 SV=1 - [Q16TZ9_AEDAE]
32.93	0.189	1.13997	1.08	0.32935	0.507779	1.16	0.32935	J9E9B6	AAEL017223-PA OS=Aedes aegypti GN=AaeL_AAEL017223 PE=4 SV=1 - [J9E9B6_AEDAE]
30.12	0.189	1.13997	1.04	0.34621	0.523332	1.07	0.34621	Q16XI5	AAEL008864-PA OS=Aedes aegypti GN=AAEL008864 PE=4 SV=1 - [Q16XI5_AEDAE]
29.57	0.188	1.13918	2.48	0.05441	0.180073	6.14	0.05441	Q17EM1	AAEL003737-PA (Fragment) OS=Aedes aegypti GN=AAEL003737 PE=4 SV=1 - [Q17EM1_AEDAE]
35.6	0.188	1.13918	2.45	0.05635	0.183234	6	0.05635	Q17PC9	AAEL000444-PA OS=Aedes aegypti GN=AAEL000444 PE=4 SV=1 - [Q17PC9_AEDAE]
29.66	0.188	1.13918	2.04	0.09453	0.250024	4.18	0.09453	Q17GW1	AAEL002856-PA OS=Aedes aegypti GN=AAEL002856 PE=4 SV=1 - [Q17GW1_AEDAE]
29.91	0.188	1.13918	1.98	0.10315	0.262545	3.91	0.10315	B0FWD8	NADH-ubiquinone oxidoreductase chain 1 OS=Aedes aegypti GN=mt:ND1 PE=3 SV=1 - [NU1M_AEDAE]
33.04	0.188	1.13918	1.75	0.15238	0.329678	3.06	0.15238	Q16FC7	AAEL014821-PB OS=Aedes aegypti GN=AAEL014821 PE=4 SV=1 - [Q16FC7_AEDAE]
30.38	0.188	1.13918	1.24	0.26973	0.45325	1.53	0.26973	Q16HK0	AAEL013997-PA OS=Aedes aegypti GN=AAEL013997 PE=4 SV=1 - [Q16HK0_AEDAE]
31.94	0.188	1.13918	1.17	0.2915	0.471901	1.38	0.2915	Q17MH7	AAEL001041-PA OS=Aedes aegypti GN=AAEL001041 PE=4 SV=1 - [Q17MH7_AEDAE]
30.96	0.187	1.13839	1.59	0.18403	0.367768	2.53	0.18403	Q1DH30	AAEL015271-PA OS=Aedes aegypti GN=AAEL015271 PE=3 SV=1 - [Q1DH30_AEDAE]
30.3	0.186	1.13761	0.98	0.37294	0.549038	0.95	0.37294	Q17PS5	AAEL000226-PA OS=Aedes aegypti GN=AAEL000226 PE=4 SV=1 - [Q17PS5_AEDAE]
32.33	0.185	1.13682	1.63	0.16205	0.341895	2.66	0.16205	Q16SI8	AAEL010592-PA OS=Aedes aegypti GN=AAEL010592 PE=4 SV=1 - [Q16SI8_AEDAE]
29.87	0.185	1.13682	1.07	0.34202	0.519278	1.15	0.34202	Q16NH4	AAEL011972-PA OS=Aedes aegypti GN=AAEL011972 PE=4 SV=1 - [Q16NH4_AEDAE]
28.9	0.185	1.13682	0.89	0.41516	0.585022	0.78	0.41516	Q17L95	AAEL001405-PA OS=Aedes aegypti GN=AAEL001405 PE=4 SV=1 - [Q17L95_AEDAE]
31.13	0.184	1.13603	2.01	0.09907	0.256634	4.03	0.09907	Q16SL9	AAEL010559-PA OS=Aedes aegypti GN=AAEL010559 PE=4 SV=1 - [Q16SL9_AEDAE]
29.21	0.184	1.13603	1.72	0.15852	0.338405	2.94	0.15852	Q16S54	AAEL010694-PA OS=Aedes aegypti GN=AAEL010694 PE=4 SV=1 - [Q16S54_AEDAE]
31.12	0.184	1.13603	1.3	0.2602	0.444026	1.7	0.2602	J9HGZ2	AAEL017064-PB OS=Aedes aegypti GN=AaeL_AAEL017064 PE=4 SV=1 - [J9HGZ2_AEDAE]
35.24	0.183	1.13524	2.49	0.05351	0.17815	6.21	0.05351	Q1HQZ8	AAEL009313-PA OS=Aedes aegypti GN=AAEL009313 PE=2 SV=1 - [Q1HQZ8_AEDAE]
31.24	0.183	1.13524	2.1	0.08832	0.239509	4.4	0.08832	Q17A06	AAEL005454-PA OS=Aedes aegypti GN=AAEL005454 PE=4 SV=1 - [Q17A06_AEDAE]
30.2	0.183	1.13524	2.05	0.09389	0.249027	4.2	0.09389	Q17A26	AAEL005441-PA (Fragment) OS=Aedes aegypti GN=AAEL005441 PE=4 SV=1 - [Q17A26_AEDAE]
31.39	0.183	1.13524	2.04	0.09554	0.250581	4.15	0.09554	Q17BN5	AAEL004900-PA OS=Aedes aegypti GN=AAEL004900 PE=3 SV=1 - [Q17BN5_AEDAE]
32.49	0.183	1.13524	1.89	0.11488	0.278903	3.59	0.11488	Q1HQI1	AAEL014889-PA (Fragment) OS=Aedes aegypti GN=AAEL014889 PE=2 SV=1 - [Q1HQI1_AEDAE]
33.21	0.183	1.13524	1.79	0.13217	0.302178	3.19	0.13217	Q16QI6	AAEL011271-PA OS=Aedes aegypti GN=AAEL011271 PE=4 SV=1 - [Q16QI6_AEDAE]
33.34	0.182	1.13446	1.71	0.1591	0.339265	2.93	0.1591	Q0IEN7	AAEL009154-PA OS=Aedes aegypti GN=AAEL009154 PE=4 SV=1 - [Q0IEN7_AEDAE]
33.67	0.182	1.13446	1.71	0.14699	0.323083	2.91	0.14699	Q16F31	AAEL014915-PA OS=Aedes aegypti GN=AAEL014915 PE=4 SV=1 - [Q16F31_AEDAE]
30.6	0.182	1.13446	1.05	0.34182	0.519278	1.1	0.34182	Q177C3	AAEL006178-PA (Fragment) OS=Aedes aegypti GN=AAEL006178 PE=4 SV=1 - [Q177C3_AEDAE]
30.51	0.182	1.13446	0.63	0.55777	0.711301	0.39	0.55777	Q0IEQ5	AAEL008356-PA OS=Aedes aegypti GN=AAEL008356 PE=4 SV=1 - [Q0IEQ5_AEDAE]
28.5	0.181	1.13367	1.61	0.18091	0.364424	2.58	0.18091	Q16G25	AAEL014549-PA OS=Aedes aegypti GN=AAEL014549 PE=4 SV=1 - [Q16G25_AEDAE]
29.24	0.181	1.13367	1.52	0.20119	0.383059	2.3	0.20119	Q17IU0	AAEL002179-PA OS=Aedes aegypti GN=AAEL002179 PE=4 SV=1 - [Q17IU0_AEDAE]
31.44	0.18	1.13288	1.8	0.12973	0.298869	3.24	0.12973	Q178Q7	Structural maintenance of chromosomes protein OS=Aedes aegypti GN=AAEL005802 PE=3 SV=1 - [Q178Q7_AEDAE]
37.15	0.18	1.13288	0.8	0.45658	0.625232	0.65	0.45658	Q1HR53	AAEL006642-PA OS=Aedes aegypti GN=AAEL006642 PE=2 SV=1 - [Q1HR53_AEDAE]|AAEL012101-PA OS=Aedes aegypti GN=AAEL012101 PE=3 SV=1 - [Q16N35_AEDAE]
30.95	0.179	1.1321	0.3	0.77233	0.8689	0.09	0.77233	Q16W26	AAEL009371-PA (Fragment) OS=Aedes aegypti GN=AAEL009371 PE=4 SV=1 - [Q16W26_AEDAE]
29.47	0.178	1.13131	1.48	0.20906	0.392705	2.2	0.20906	Q1HQZ1	AAEL010450-PA OS=Aedes aegypti GN=AAEL010450 PE=4 SV=1 - [Q1HQZ1_AEDAE]
34.26	0.178	1.13131	0.72	0.50118	0.663153	0.52	0.50118	J9EBD7	AAEL017075-PC OS=Aedes aegypti GN=AaeL_AAEL017075 PE=4 SV=1 - [J9EBD7_AEDAE]
28.68	0.177	1.13053	1.18	0.28833	0.4704	1.4	0.28833	Q179V9	AAEL005484-PA OS=Aedes aegypti GN=AAEL005484 PE=4 SV=1 - [Q179V9_AEDAE]
32.59	0.177	1.13053	0.83	0.44098	0.612749	0.7	0.44098	Q16GR0	AAEL014296-PA OS=Aedes aegypti GN=AAEL014296 PE=4 SV=1 - [Q16GR0_AEDAE]
36.46	0.176	1.12975	2.04	0.09556	0.250581	4.15	0.09556	Q17AK0	AAEL005269-PA OS=Aedes aegypti GN=AAEL005269 PE=3 SV=1 - [Q17AK0_AEDAE]
31.3	0.176	1.12975	1.61	0.16679	0.347053	2.59	0.16679	Q16NV2	AAEL011848-PA OS=Aedes aegypti GN=AAEL011848 PE=4 SV=1 - [Q16NV2_AEDAE]
31.01	0.176	1.12975	1.08	0.32925	0.507779	1.16	0.32925	Q1HR60	AAEL004475-PA OS=Aedes aegypti GN=AAEL004475 PE=2 SV=1 - [Q1HR60_AEDAE]
33.73	0.175	1.12896	2.06	0.0928	0.247328	4.24	0.0928	Q16Q68	AAEL011381-PA OS=Aedes aegypti GN=AAEL011381 PE=3 SV=1 - [Q16Q68_AEDAE]
29.15	0.175	1.12896	1.92	0.11123	0.272669	3.68	0.11123	Q16JT0	AAEL013220-PA OS=Aedes aegypti GN=AAEL013220 PE=4 SV=1 - [Q16JT0_AEDAE]
32.86	0.175	1.12896	1.71	0.14522	0.321091	2.94	0.14522	J9E8V9	AAEL017379-PA OS=Aedes aegypti GN=AaeL_AAEL017379 PE=4 SV=1 - [J9E8V9_AEDAE]
32.07	0.175	1.12896	1.67	0.16748	0.347931	2.79	0.16748	Q16P82	AAEL011746-PA OS=Aedes aegypti GN=AAEL011746 PE=3 SV=1 - [Q16P82_AEDAE]
28.58	0.175	1.12896	1.21	0.29036	0.471037	1.46	0.29036	Q16K97	AAEL013072-PA OS=Aedes aegypti GN=AAEL013072 PE=4 SV=1 - [Q16K97_AEDAE]
32.84	0.174	1.12818	1.88	0.11748	0.283213	3.52	0.11748	Q16MK4	AAEL012273-PA OS=Aedes aegypti GN=AAEL012273 PE=4 SV=1 - [Q16MK4_AEDAE]
34.41	0.174	1.12818	1.71	0.14662	0.322466	2.91	0.14662	Q177Y5	AAEL005991-PA OS=Aedes aegypti GN=AAEL005991 PE=3 SV=1 - [Q177Y5_AEDAE]
31.41	0.174	1.12818	1.1	0.3289	0.507706	1.22	0.3289	Q172R0	AAEL007291-PA OS=Aedes aegypti GN=AAEL007291 PE=4 SV=1 - [Q172R0_AEDAE]
30.27	0.173	1.1274	1.27	0.26954	0.45325	1.62	0.26954	Q16T50	AAEL010371-PA OS=Aedes aegypti GN=AAEL010371 PE=4 SV=1 - [Q16T50_AEDAE]
28.21	0.173	1.1274	0.44	0.67444	0.797987	0.2	0.67444	Q17HC3	AAEL002705-PA OS=Aedes aegypti GN=AAEL002705 PE=4 SV=1 - [Q17HC3_AEDAE]
33.98	0.172	1.12662	1.9	0.11426	0.278147	3.6	0.11426	Q173D3	AAEL007173-PB OS=Aedes aegypti GN=AAEL007173 PE=4 SV=1 - [Q173D3_AEDAE]
27.94	0.172	1.12662	1.57	0.18758	0.372329	2.48	0.18758	Q16LS8	AAEL012539-PA OS=Aedes aegypti GN=AAEL012539 PE=4 SV=1 - [Q16LS8_AEDAE]
31.89	0.172	1.12662	1.2	0.2835	0.466142	1.43	0.2835	Q16WX7	AAEL009061-PA OS=Aedes aegypti GN=AAEL009061 PE=4 SV=1 - [Q16WX7_AEDAE]
27.8	0.171	1.12584	1.4	0.2303	0.412724	1.97	0.2303	Q17H90	AAEL002770-PA OS=Aedes aegypti GN=AAEL002770 PE=4 SV=1 - [Q17H90_AEDAE]
32.88	0.171	1.12584	1.38	0.22308	0.406621	1.92	0.22308	Q175L0	AAEL006625-PA OS=Aedes aegypti GN=AAEL006625 PE=4 SV=1 - [Q175L0_AEDAE]
26.83	0.17	1.12506	1.22	0.28599	0.468408	1.5	0.28599	Q0IEI4	AAEL010308-PA (Fragment) OS=Aedes aegypti GN=AAEL010308 PE=4 SV=1 - [Q0IEI4_AEDAE]
34.72	0.17	1.12506	1.03	0.34892	0.525944	1.06	0.34892	Q1HR02	AAEL003103-PA OS=Aedes aegypti GN=AAEL003103 PE=2 SV=1 - [Q1HR02_AEDAE]
35	0.17	1.12506	0.89	0.41143	0.581938	0.8	0.41143	Q174F7	AAEL006912-PA OS=Aedes aegypti GN=AAEL006912 PE=3 SV=1 - [Q174F7_AEDAE]
32.06	0.17	1.12506	0.77	0.47331	0.639363	0.6	0.47331	Q16LL0	AAEL012616-PA OS=Aedes aegypti GN=AAEL012616 PE=4 SV=1 - [Q16LL0_AEDAE]
33.33	0.169	1.12428	1.95	0.10695	0.266837	3.8	0.10695	J9HGY8	AAEL017030-PA OS=Aedes aegypti GN=AaeL_AAEL017030 PE=4 SV=1 - [J9HGY8_AEDAE]
28.89	0.169	1.12428	1.5	0.19095	0.374683	2.26	0.19095	Q171M5	AAEL007595-PA OS=Aedes aegypti GN=AAEL007595 PE=3 SV=1 - [Q171M5_AEDAE]
33.51	0.169	1.12428	1.47	0.20019	0.383059	2.16	0.20019	Q17M29	AAEL001166-PA OS=Aedes aegypti GN=AAEL001166 PE=4 SV=1 - [Q17M29_AEDAE]
30.94	0.169	1.12428	1.35	0.23371	0.415892	1.82	0.23371	Q17DI1	AAEL004209-PA OS=Aedes aegypti GN=AAEL004209 PE=4 SV=1 - [Q17DI1_AEDAE]
29.59	0.169	1.12428	1.01	0.35769	0.533487	1.02	0.35769	Q17P41	AAEL000483-PA OS=Aedes aegypti GN=AAEL000483 PE=4 SV=1 - [Q17P41_AEDAE]
34.37	0.168	1.1235	2.21	0.07675	0.220229	4.87	0.07675	Q17H89	AAEL002764-PA OS=Aedes aegypti GN=AAEL002764 PE=3 SV=1 - [Q17H89_AEDAE]
30.7	0.168	1.1235	2.07	0.09094	0.243782	4.3	0.09094	Q16UV0	AAEL009789-PA OS=Aedes aegypti GN=AAEL009789 PE=4 SV=1 - [Q16UV0_AEDAE]
30.21	0.168	1.1235	2.06	0.09285	0.247328	4.24	0.09285	Q0IEE6	AAEL010816-PA OS=Aedes aegypti GN=AAEL010816 PE=3 SV=1 - [Q0IEE6_AEDAE]
33.7	0.168	1.1235	1.46	0.20298	0.385617	2.12	0.20298	Q171Z7	AAEL007454-PA OS=Aedes aegypti GN=AAEL007454 PE=4 SV=1 - [Q171Z7_AEDAE]
33.36	0.167	1.12272	2.01	0.0992	0.256634	4.03	0.0992	Q16LZ3	AAEL012472-PA OS=Aedes aegypti GN=AAEL012472 PE=4 SV=1 - [Q16LZ3_AEDAE]
34.52	0.167	1.12272	1.51	0.18949	0.373911	2.28	0.18949	Q1HQR4	AAEL009317-PA OS=Aedes aegypti GN=AAEL009317 PE=2 SV=1 - [Q1HQR4_AEDAE]
31.28	0.167	1.12272	0.42	0.69081	0.808258	0.18	0.69081	Q16IV0	AAEL013533-PA OS=Aedes aegypti GN=AAEL013533 PE=4 SV=1 - [Q16IV0_AEDAE]
31.36	0.166	1.12194	1.66	0.15657	0.335566	2.75	0.15657	Q1DGM1	AAEL015578-PA OS=Aedes aegypti GN=AAEL015578 PE=4 SV=1 - [Q1DGM1_AEDAE]
31.97	0.166	1.12194	1.43	0.21108	0.394724	2.04	0.21108	Q16JB1	AAEL013394-PA OS=Aedes aegypti GN=AAEL013394 PE=3 SV=1 - [Q16JB1_AEDAE]
34.32	0.166	1.12194	1.39	0.22143	0.406621	1.93	0.22143	Q177C2	Proteasome subunit beta type OS=Aedes aegypti GN=AAEL006174 PE=3 SV=1 - [Q177C2_AEDAE]
34.25	0.165	1.12117	1.59	0.17094	0.351826	2.53	0.17094	Q16WQ6	AAEL009123-PA OS=Aedes aegypti GN=CYP6Z6 PE=3 SV=1 - [Q16WQ6_AEDAE]
29.56	0.165	1.12117	1.19	0.29815	0.479913	1.41	0.29815	Q175J9	AAEL006632-PB OS=Aedes aegypti GN=AAEL006632 PE=4 SV=1 - [Q175J9_AEDAE]
31.3	0.164	1.12039	1.49	0.19528	0.37878	2.21	0.19528	Q17NP0	ATP-dependent (S)-NAD(P)H-hydrate dehydratase OS=Aedes aegypti GN=AAEL000673 PE=3 SV=1 - [NNRD_AEDAE]
30.85	0.164	1.12039	1.19	0.28588	0.468408	1.42	0.28588	Q173I5	AAEL007130-PA OS=Aedes aegypti GN=AAEL007130 PE=3 SV=1 - [Q173I5_AEDAE]
34.14	0.164	1.12039	1.16	0.29834	0.479913	1.34	0.29834	Q176G2	AAEL006362-PA OS=Aedes aegypti GN=AAEL006362 PE=3 SV=1 - [Q176G2_AEDAE]
30.65	0.164	1.12039	1.06	0.34698	0.523937	1.12	0.34698	Q16SP8	AAEL010530-PA OS=Aedes aegypti GN=AAEL010530 PE=4 SV=1 - [Q16SP8_AEDAE]
29.96	0.164	1.12039	0.99	0.36557	0.541983	0.98	0.36557	Q17AY2	AAEL005152-PA OS=Aedes aegypti GN=AAEL005152 PE=4 SV=1 - [Q17AY2_AEDAE]
34.59	0.163	1.11961	2.04	0.09462	0.250024	4.18	0.09462	Q17CR2	AAEL004452-PA OS=Aedes aegypti GN=AAEL004452 PE=4 SV=1 - [Q17CR2_AEDAE]
29.59	0.163	1.11961	1.39	0.23396	0.415937	1.93	0.23396	Q1HRD5	AAEL011950-PA OS=Aedes aegypti GN=AAEL011950 PE=2 SV=1 - [Q1HRD5_AEDAE]
35.45	0.163	1.11961	1.35	0.23389	0.415937	1.82	0.23389	Q1HQN1	Proteasome subunit alpha type OS=Aedes aegypti GN=AAEL004308 PE=2 SV=1 - [Q1HQN1_AEDAE]
30.5	0.163	1.11961	0.8	0.46478	0.632301	0.65	0.46478	Q17MV7	AAEL000918-PA (Fragment) OS=Aedes aegypti GN=AAEL000918 PE=4 SV=2 - [Q17MV7_AEDAE]
34.26	0.162	1.11884	2.1	0.0881	0.239375	4.41	0.0881	Q17KG9	AAEL001698-PA OS=Aedes aegypti GN=AAEL001698 PE=4 SV=1 - [Q17KG9_AEDAE]
29.45	0.162	1.11884	1.77	0.1351	0.307296	3.13	0.1351	Q16Y52	AAEL008663-PA OS=Aedes aegypti GN=AAEL008663 PE=4 SV=1 - [Q16Y52_AEDAE]
35.94	0.162	1.11884	1.57	0.17629	0.358642	2.45	0.17629	Q16R24	AAEL011105-PA OS=Aedes aegypti GN=AAEL011105 PE=4 SV=1 - [Q16R24_AEDAE]
30.71	0.162	1.11884	1.11	0.31414	0.494849	1.24	0.31414	Q16NB4	AAEL012025-PA OS=Aedes aegypti GN=AAEL012025 PE=4 SV=1 - [Q16NB4_AEDAE]
35.59	0.162	1.11884	0.63	0.55543	0.709453	0.4	0.55543	Q16UH5	Proteasome subunit alpha type OS=Aedes aegypti GN=AAEL009898 PE=3 SV=1 - [Q16UH5_AEDAE]
29.79	0.162	1.11884	0.38	0.72548	0.832108	0.14	0.72548	Q1HQS2	AAEL012830-PA OS=Aedes aegypti GN=AAEL012830 PE=2 SV=1 - [Q1HQS2_AEDAE]
32.9	0.161	1.11806	2.02	0.09758	0.253831	4.08	0.09758	Q16LK8	AAEL012614-PA OS=Aedes aegypti GN=AAEL012614 PE=3 SV=1 - [Q16LK8_AEDAE]
32.16	0.161	1.11806	1.37	0.22823	0.411134	1.87	0.22823	Q17B69	AAEL005054-PA OS=Aedes aegypti GN=AAEL005054 PE=4 SV=1 - [Q17B69_AEDAE]
31.47	0.161	1.11806	0.7	0.51184	0.671283	0.5	0.51184	Q16QN6	AAEL011233-PA OS=Aedes aegypti GN=AAEL011233 PE=4 SV=1 - [Q16QN6_AEDAE]
30.07	0.161	1.11806	0.67	0.53949	0.696437	0.45	0.53949	Q173X5	AAEL007023-PA OS=Aedes aegypti GN=AAEL007023 PE=3 SV=1 - [Q173X5_AEDAE]
29.2	0.16	1.11729	1.45	0.21736	0.401493	2.11	0.21736	Q17PC1	AAEL000459-PA OS=Aedes aegypti GN=AAEL000459 PE=4 SV=1 - [Q17PC1_AEDAE]
33.39	0.159	1.11651	1.41	0.22873	0.411334	1.99	0.22873	Q16VW0	AAEL001279-PB OS=Aedes aegypti GN=AAEL001279 PE=4 SV=1 - [Q16VW0_AEDAE]
31.85	0.159	1.11651	1.31	0.24577	0.428881	1.71	0.24577	Q17MR0	AAEL000930-PB OS=Aedes aegypti GN=AAEL000930 PE=4 SV=1 - [Q17MR0_AEDAE]
32.01	0.158	1.11574	1.51	0.18938	0.373911	2.28	0.18938	Q16QW8	AAEL011157-PA OS=Aedes aegypti GN=AAEL011157 PE=4 SV=1 - [Q16QW8_AEDAE]
35.8	0.158	1.11574	1.5	0.19275	0.376454	2.24	0.19275	Q16L79	Ribosomal protein L15 OS=Aedes aegypti GN=AAEL012736 PE=3 SV=1 - [Q16L79_AEDAE]
31.17	0.158	1.11574	0.98	0.37191	0.54838	0.96	0.37191	Q174W2	AAEL006769-PA OS=Aedes aegypti GN=AAEL006769 PE=3 SV=1 - [Q174W2_AEDAE]
28.27	0.158	1.11574	0.9	0.40924	0.579701	0.81	0.40924	Q177P4	AAEL006067-PA OS=Aedes aegypti GN=AAEL006067 PE=4 SV=1 - [Q177P4_AEDAE]
31.41	0.158	1.11574	0.8	0.457	0.62555	0.65	0.457	Q1HQE6	AAEL000412-PA OS=Aedes aegypti GN=AAEL000412 PE=2 SV=1 - [Q1HQE6_AEDAE]
31.72	0.157	1.11497	1.33	0.24066	0.423864	1.76	0.24066	Q17PU4	AAEL000219-PA OS=Aedes aegypti GN=AAEL000219 PE=4 SV=1 - [Q17PU4_AEDAE]
33.73	0.157	1.11497	0.88	0.41812	0.588105	0.77	0.41812	Q17LT2	AAEL001251-PA OS=Aedes aegypti GN=AAEL001251 PE=4 SV=1 - [Q17LT2_AEDAE]
27.75	0.157	1.11497	0.8	0.46743	0.634377	0.64	0.46743	Q17PG6	AAEL000337-PA OS=Aedes aegypti GN=AAEL000337 PE=4 SV=1 - [Q17PG6_AEDAE]
28.18	0.157	1.11497	0.63	0.56282	0.714135	0.39	0.56282	Q17ED0	AAEL003822-PA OS=Aedes aegypti GN=AAEL003822 PE=4 SV=1 - [Q17ED0_AEDAE]
34.35	0.156	1.11419	2	0.09959	0.257293	4.02	0.09959	Q16ES8	AAEL015041-PA OS=Aedes aegypti GN=AAEL015041 PE=3 SV=1 - [Q16ES8_AEDAE]
30.44	0.156	1.11419	1.3	0.24953	0.433443	1.68	0.24953	Q16V97	AAEL009634-PC OS=Aedes aegypti GN=AAEL009634 PE=3 SV=1 - [Q16V97_AEDAE]
32.36	0.156	1.11419	1.03	0.34994	0.526447	1.06	0.34994	Q16LK7	AAEL012618-PA OS=Aedes aegypti GN=AAEL012618 PE=4 SV=1 - [Q16LK7_AEDAE]
27.74	0.156	1.11419	0.83	0.45193	0.621799	0.69	0.45193	Q16PC0	AAEL011684-PA OS=Aedes aegypti GN=AAEL011684 PE=4 SV=1 - [Q16PC0_AEDAE]
31.34	0.156	1.11419	0.75	0.48377	0.646794	0.57	0.48377	Q17IU1	AAEL002240-PA OS=Aedes aegypti GN=AAEL002240 PE=4 SV=1 - [Q17IU1_AEDAE]
31.89	0.156	1.11419	0.51	0.6289	0.763435	0.26	0.6289	Q17JQ7	CTL-like protein 1 OS=Aedes aegypti GN=AAEL001935 PE=3 SV=1 - [CTLH1_AEDAE]
33.17	0.155	1.11342	1.56	0.17677	0.358753	2.45	0.17677	Q17LD7	AAEL001378-PA OS=Aedes aegypti GN=AAEL001378 PE=4 SV=1 - [Q17LD7_AEDAE]
28.79	0.155	1.11342	0.65	0.54795	0.703478	0.43	0.54795	Q16UK5	AAEL009868-PA OS=Aedes aegypti GN=AAEL009868 PE=4 SV=1 - [Q16UK5_AEDAE]
28.14	0.154	1.11265	1.45	0.2058	0.388543	2.09	0.2058	Q16US2	AAEL009823-PA (Fragment) OS=Aedes aegypti GN=AAEL009823 PE=4 SV=1 - [Q16US2_AEDAE]
29.11	0.154	1.11265	0.3	0.77239	0.8689	0.09	0.77239	Q17DP6	AAEL004100-PA OS=Aedes aegypti GN=AAEL004100 PE=4 SV=1 - [Q17DP6_AEDAE]
29.99	0.153	1.11188	1.9	0.11458	0.278529	3.6	0.11458	Q172Z9	AAEL007209-PA OS=Aedes aegypti GN=AAEL007209 PE=3 SV=1 - [Q172Z9_AEDAE]
32.79	0.153	1.11188	1.5	0.19228	0.376215	2.25	0.19228	Q174C2	AAEL006937-PA OS=Aedes aegypti GN=AAEL006937 PE=4 SV=1 - [Q174C2_AEDAE]
30.8	0.153	1.11188	1.49	0.19559	0.37878	2.21	0.19559	Q16PR2	AAEL011541-PA OS=Aedes aegypti GN=AAEL011541 PE=4 SV=1 - [Q16PR2_AEDAE]
31	0.153	1.11188	1.42	0.21185	0.395774	2.03	0.21185	Q177R5	AAEL006053-PA OS=Aedes aegypti GN=AAEL006053 PE=4 SV=1 - [Q177R5_AEDAE]
36.2	0.152	1.11111	1.43	0.20937	0.392705	2.05	0.20937	Q1HRT6	AAEL002534-PA OS=Aedes aegypti GN=AAEL002534 PE=2 SV=1 - [Q1HRT6_AEDAE]
29.78	0.152	1.11111	1.26	0.275	0.458922	1.58	0.275	J9EB36	AAEL017332-PA OS=Aedes aegypti GN=AaeL_AAEL017332 PE=4 SV=1 - [J9EB36_AEDAE]
29.9	0.152	1.11111	0.51	0.62943	0.763583	0.26	0.62943	Q17J54	AAEL002098-PA (Fragment) OS=Aedes aegypti GN=AAEL002098 PE=4 SV=1 - [Q17J54_AEDAE]
31.99	0.151	1.11034	1.73	0.14155	0.316351	3.01	0.14155	Q17P91	AAEL000460-PA OS=Aedes aegypti GN=AAEL000460 PE=4 SV=1 - [Q17P91_AEDAE]
35.84	0.151	1.11034	1.51	0.1903	0.374537	2.27	0.1903	Q16U69	AAEL010004-PB OS=Aedes aegypti GN=AAEL010004 PE=4 SV=1 - [Q16U69_AEDAE]
30.82	0.151	1.11034	1.41	0.21461	0.398985	2	0.21461	Q16LZ4	AAEL012479-PA OS=Aedes aegypti GN=AAEL012479 PE=4 SV=1 - [Q16LZ4_AEDAE]
36.81	0.151	1.11034	1.39	0.22139	0.406621	1.93	0.22139	Q1HRQ9	40S ribosomal protein S8 OS=Aedes aegypti GN=AAEL008103 PE=2 SV=1 - [Q1HRQ9_AEDAE]
32.76	0.151	1.11034	1.11	0.31455	0.495238	1.24	0.31455	Q16PL9	AAEL011604-PA OS=Aedes aegypti GN=AAEL011604 PE=4 SV=1 - [Q16PL9_AEDAE]
28.43	0.151	1.11034	0.76	0.48672	0.649227	0.58	0.48672	Q17AG1	AAEL005305-PA OS=Aedes aegypti GN=AAEL005305 PE=4 SV=1 - [Q17AG1_AEDAE]
28.83	0.15	1.10957	1.73	0.14205	0.316873	3	0.14205	Q16QI2	AAEL011274-PA OS=Aedes aegypti GN=AAEL011274 PE=4 SV=1 - [Q16QI2_AEDAE]
30.77	0.15	1.10957	1.49	0.19486	0.37878	2.22	0.19486	Q17JG5	AAEL002002-PA OS=Aedes aegypti GN=AAEL002002 PE=4 SV=1 - [Q17JG5_AEDAE]
34.74	0.15	1.10957	1.48	0.19777	0.380825	2.18	0.19777	Q1HQK0	Adenylate kinase OS=Aedes aegypti GN=Adk2 PE=2 SV=1 - [KAD2_AEDAE]
30.3	0.15	1.10957	0.61	0.56872	0.718493	0.37	0.56872	Q17PS8	AAEL000248-PA OS=Aedes aegypti GN=AAEL000248 PE=4 SV=1 - [Q17PS8_AEDAE]
28.51	0.15	1.10957	0.38	0.724	0.830915	0.14	0.724	Q534Q6	AAEL007696-PA OS=Aedes aegypti GN=REL1 PE=2 SV=1 - [Q534Q6_AEDAE]
29.16	0.15	1.10957	0.34	0.74552	0.846481	0.12	0.74552	Q17KE6	AAEL001719-PA OS=Aedes aegypti GN=AAEL001719 PE=4 SV=1 - [Q17KE6_AEDAE]
34.35	0.149	1.1088	1.58	0.17323	0.354855	2.49	0.17323	Q1HQY2	AAEL012875-PA OS=Aedes aegypti GN=AAEL012875 PE=2 SV=1 - [Q1HQY2_AEDAE]
29.66	0.149	1.1088	0.54	0.61167	0.750455	0.29	0.61167	Q171G3	AAEL007651-PA OS=Aedes aegypti GN=AAEL007651 PE=4 SV=1 - [Q171G3_AEDAE]
33.58	0.148	1.10803	1.86	0.12039	0.286039	3.45	0.12039	Q17KC1	AAEL001742-PA OS=Aedes aegypti GN=AAEL001742 PE=4 SV=1 - [Q17KC1_AEDAE]
30.96	0.148	1.10803	1.64	0.16061	0.340544	2.68	0.16061	Q16NJ5	Oxysterol-binding protein OS=Aedes aegypti GN=AAEL011953 PE=3 SV=1 - [Q16NJ5_AEDAE]
28.07	0.148	1.10803	1.59	0.16995	0.350264	2.54	0.16995	Q16XH2	AAEL008881-PA OS=Aedes aegypti GN=AAEL008881 PE=4 SV=1 - [Q16XH2_AEDAE]
31.05	0.148	1.10803	1.24	0.2668	0.450022	1.55	0.2668	Q0IG22	AAEL003528-PA OS=Aedes aegypti GN=AAEL003528 PE=4 SV=1 - [Q0IG22_AEDAE]
29.44	0.147	1.10726	1.31	0.24663	0.42978	1.71	0.24663	Q16KJ4	AAEL012969-PA OS=Aedes aegypti GN=AAEL012969 PE=4 SV=1 - [Q16KJ4_AEDAE]
29.09	0.146	1.1065	1.61	0.16642	0.346675	2.59	0.16642	Q17GM4	AAEL002953-PA OS=Aedes aegypti GN=AAEL002953 PE=3 SV=1 - [Q17GM4_AEDAE]
30.55	0.146	1.1065	1.39	0.22156	0.406621	1.93	0.22156	Q17HS8	AAEL002581-PA OS=Aedes aegypti GN=AAEL002581 PE=4 SV=1 - [Q17HS8_AEDAE]
29.22	0.146	1.1065	0.99	0.37645	0.550834	0.98	0.37645	Q174J5	AAEL006859-PA OS=Aedes aegypti GN=AAEL006859 PE=4 SV=1 - [Q174J5_AEDAE]
30.49	0.145	1.10573	1.71	0.14564	0.321434	2.93	0.14564	Q17NK6	AAEL000660-PA OS=Aedes aegypti GN=AAEL000660 PE=4 SV=1 - [Q17NK6_AEDAE]
31.83	0.145	1.10573	1.43	0.20998	0.393608	2.05	0.20998	Q17CJ1	AAEL004566-PA OS=Aedes aegypti GN=AAEL004566 PE=4 SV=1 - [Q17CJ1_AEDAE]
30.44	0.145	1.10573	1.13	0.30707	0.486497	1.28	0.30707	J9HJ23	AAEL017071-PA (Fragment) OS=Aedes aegypti GN=AaeL_AAEL017071 PE=4 SV=1 - [J9HJ23_AEDAE]
27.89	0.145	1.10573	1.06	0.347	0.523937	1.12	0.347	Q171I6	AAEL007631-PA OS=Aedes aegypti GN=AAEL007631 PE=4 SV=1 - [Q171I6_AEDAE]
26.16	0.145	1.10573	0.81	0.46139	0.629411	0.66	0.46139	Q17PM7	AAEL000262-PA OS=Aedes aegypti GN=AAEL000262 PE=4 SV=1 - [Q17PM7_AEDAE]
29.16	0.145	1.10573	0.78	0.47204	0.638782	0.6	0.47204	Q17GF4	AAEL003101-PA OS=Aedes aegypti GN=AAEL003101 PE=4 SV=1 - [Q17GF4_AEDAE]
33.27	0.144	1.10496	1.49	0.19443	0.378373	2.22	0.19443	Q16HF9	AAEL014034-PA OS=Aedes aegypti GN=AAEL014034 PE=4 SV=1 - [Q16HF9_AEDAE]
28.73	0.143	1.1042	1.44	0.22061	0.406097	2.07	0.22061	Q17BA6	AAEL005016-PA OS=Aedes aegypti GN=AAEL005016 PE=4 SV=1 - [Q17BA6_AEDAE]
30.34	0.143	1.1042	1.24	0.26964	0.45325	1.53	0.26964	Q16Y40	AAEL008664-PA OS=Aedes aegypti GN=AAEL008664 PE=4 SV=1 - [Q16Y40_AEDAE]
30.76	0.142	1.10343	1.93	0.10974	0.270396	3.72	0.10974	Q16NB8	AAEL012034-PA OS=Aedes aegypti GN=AAEL012034 PE=4 SV=1 - [Q16NB8_AEDAE]
36.1	0.142	1.10343	1.29	0.25077	0.434594	1.67	0.25077	Q16IH8	AAEL013661-PA OS=Aedes aegypti GN=AAEL013661 PE=4 SV=1 - [Q16IH8_AEDAE]
28.49	0.142	1.10343	1.22	0.2887	0.470536	1.48	0.2887	Q16HF1	AAEL014050-PA OS=Aedes aegypti GN=AAEL014050 PE=4 SV=1 - [Q16HF1_AEDAE]
36.25	0.142	1.10343	1.04	0.34263	0.519574	1.09	0.34263	Q16RD8	AAEL010991-PA OS=Aedes aegypti GN=AAEL010991 PE=4 SV=1 - [Q16RD8_AEDAE]
28.39	0.142	1.10343	0.48	0.65367	0.78339	0.23	0.65367	Q16EU7	AAEL015013-PA OS=Aedes aegypti GN=AAEL015013 PE=4 SV=1 - [Q16EU7_AEDAE]
32.65	0.141	1.10267	1.18	0.28907	0.470536	1.4	0.28907	Q16Q00	AAEL011468-PA OS=Aedes aegypti GN=AAEL011468 PE=4 SV=1 - [Q16Q00_AEDAE]
32.74	0.141	1.10267	0.82	0.4479	0.61827	0.67	0.4479	Q173D1	AAEL007174-PA OS=Aedes aegypti GN=AAEL007174 PE=4 SV=1 - [Q173D1_AEDAE]
31.68	0.14	1.10191	1.67	0.1549	0.333508	2.77	0.1549	Q17HE9	AAEL002728-PA OS=Aedes aegypti GN=AAEL002728 PE=4 SV=1 - [Q17HE9_AEDAE]
31.61	0.14	1.10191	1.4	0.21911	0.404156	1.96	0.21911	Q17HG1	AAEL002687-PA OS=Aedes aegypti GN=AAEL002687 PE=4 SV=1 - [Q17HG1_AEDAE]
34.27	0.14	1.10191	1.39	0.22262	0.406621	1.92	0.22262	Q16PB8	AAEL011682-PA OS=Aedes aegypti GN=AAEL011682 PE=4 SV=1 - [Q16PB8_AEDAE]
29.37	0.14	1.10191	1.29	0.25324	0.436812	1.65	0.25324	Q17LJ8	AAEL001339-PA OS=Aedes aegypti GN=AAEL001339 PE=4 SV=1 - [Q17LJ8_AEDAE]
30.71	0.14	1.10191	1.14	0.30447	0.484771	1.3	0.30447	Q16TQ1	AAEL010170-PA OS=Aedes aegypti GN=AAEL010170 PE=3 SV=1 - [Q16TQ1_AEDAE]
32.02	0.14	1.10191	1.1	0.32128	0.50085	1.2	0.32128	Q17DT7	AAEL004055-PA OS=Aedes aegypti GN=AAEL004055 PE=4 SV=1 - [Q17DT7_AEDAE]
33.14	0.14	1.10191	0.86	0.42649	0.596845	0.74	0.42649	Q176J2	AAEL006331-PA OS=Aedes aegypti GN=AAEL006331 PE=4 SV=1 - [Q176J2_AEDAE]
31.61	0.14	1.10191	0.74	0.49141	0.65332	0.55	0.49141	Q16IC4	AAEL013726-PA (Fragment) OS=Aedes aegypti GN=AAEL013726 PE=4 SV=1 - [Q16IC4_AEDAE]
28.36	0.139	1.10114	1.3	0.26231	0.446429	1.68	0.26231	Q16P68	AAEL011737-PA OS=Aedes aegypti GN=AAEL011737 PE=4 SV=1 - [Q16P68_AEDAE]
32.93	0.139	1.10114	1.25	0.2649	0.448605	1.56	0.2649	Q177S6	AAEL006033-PA OS=Aedes aegypti GN=AAEL006033 PE=4 SV=1 - [Q177S6_AEDAE]
29.06	0.139	1.10114	0.61	0.56574	0.716149	0.38	0.56574	Q17DU0	AAEL004064-PA OS=Aedes aegypti GN=AAEL004064 PE=4 SV=1 - [Q17DU0_AEDAE]
34.65	0.138	1.10038	1.79	0.13079	0.300198	3.22	0.13079	Q17GM1	AAEL002957-PA OS=Aedes aegypti GN=AAEL002957 PE=4 SV=1 - [Q17GM1_AEDAE]
38.5	0.138	1.10038	1.41	0.21604	0.400309	1.99	0.21604	Q1HR57	AAEL001872-PA (Fragment) OS=Aedes aegypti GN=VDAC PE=2 SV=1 - [Q1HR57_AEDAE]
32.02	0.138	1.10038	1.11	0.31613	0.496496	1.23	0.31613	Q16NI5	AAEL011963-PA OS=Aedes aegypti GN=AAEL011963 PE=4 SV=1 - [Q16NI5_AEDAE]
27.88	0.138	1.10038	0.48	0.65616	0.785689	0.23	0.65616	J9HSN0	AAEL017016-PA OS=Aedes aegypti GN=AaeL_AAEL017016 PE=4 SV=1 - [J9HSN0_AEDAE]
34.6	0.137	1.09962	1.71	0.1465	0.322379	2.92	0.1465	Q16XX4	AAEL008738-PA OS=Aedes aegypti GN=AAEL008738 PE=4 SV=1 - [Q16XX4_AEDAE]
36.14	0.137	1.09962	1.39	0.2207	0.406097	1.94	0.2207	Q16SE4	AAEL010608-PA (Fragment) OS=Aedes aegypti GN=AAEL010608 PE=4 SV=1 - [Q16SE4_AEDAE]
33.46	0.137	1.09962	1.02	0.35185	0.527462	1.05	0.35185	Q178F7	AAEL005930-PA OS=Aedes aegypti GN=AAEL005930 PE=4 SV=1 - [Q178F7_AEDAE]
29.56	0.137	1.09962	0.71	0.50802	0.668355	0.51	0.50802	Q16K67	Mediator of RNA polymerase II transcription subunit 16 OS=Aedes aegypti GN=MED16 PE=3 SV=1 - [MED16_AEDAE]
28.93	0.137	1.09962	0.54	0.61265	0.750887	0.29	0.61265	Q0IFT5	AAEL004166-PA (Fragment) OS=Aedes aegypti GN=AAEL004166 PE=4 SV=1 - [Q0IFT5_AEDAE]
27.98	0.136	1.09885	1.26	0.26326	0.44737	1.58	0.26326	Q17D96	AAEL004274-PA OS=Aedes aegypti GN=AAEL004274 PE=4 SV=1 - [Q17D96_AEDAE]
31.15	0.136	1.09885	0.81	0.45118	0.621212	0.66	0.45118	J9HZ33	AAEL017543-PA OS=Aedes aegypti GN=AaeL_AAEL017543 PE=4 SV=1 - [J9HZ33_AEDAE]
29.45	0.136	1.09885	0.75	0.48842	0.650783	0.56	0.48842	Q0IEC7	AAEL011415-PA OS=Aedes aegypti GN=AAEL011415 PE=4 SV=1 - [Q0IEC7_AEDAE]
27.93	0.135	1.09809	1.38	0.23734	0.420056	1.9	0.23734	Q17E65	AAEL003911-PA OS=Aedes aegypti GN=AAEL003911 PE=4 SV=1 - [Q17E65_AEDAE]
27.62	0.135	1.09809	1.13	0.321	0.500609	1.27	0.321	Q17KS7	AAEL001562-PA OS=Aedes aegypti GN=AAEL001562 PE=4 SV=1 - [Q17KS7_AEDAE]
30.81	0.135	1.09809	1.03	0.35068	0.527143	1.05	0.35068	Q177W1	AAEL006012-PA (Fragment) OS=Aedes aegypti GN=AAEL006012 PE=4 SV=1 - [Q177W1_AEDAE]
30.26	0.135	1.09809	0.91	0.4042	0.574876	0.82	0.4042	Q179W1	AAEL005492-PA OS=Aedes aegypti GN=AAEL005492 PE=4 SV=1 - [Q179W1_AEDAE]
29.74	0.135	1.09809	0.65	0.54495	0.701342	0.42	0.54495	Q177T6	AAEL006016-PA OS=Aedes aegypti GN=AAEL006016 PE=4 SV=1 - [Q177T6_AEDAE]
31.51	0.134	1.09733	1.64	0.15904	0.339265	2.71	0.15904	Q17PY2	AAEL000198-PA OS=Aedes aegypti GN=AAEL000198 PE=4 SV=1 - [Q17PY2_AEDAE]
32.51	0.134	1.09733	1.39	0.23309	0.415367	1.94	0.23309	Q16VD7	AAEL009604-PB OS=Aedes aegypti GN=AAEL009604 PE=4 SV=1 - [Q16VD7_AEDAE]
29.01	0.134	1.09733	1.38	0.22313	0.406621	1.92	0.22313	Q17PA5	AAEL000452-PA OS=Aedes aegypti GN=AAEL000452 PE=4 SV=1 - [Q17PA5_AEDAE]
33.62	0.134	1.09733	1.07	0.33175	0.509001	1.15	0.33175	Q16VR2	AAEL009462-PA OS=Aedes aegypti GN=AAEL009462 PE=3 SV=1 - [Q16VR2_AEDAE]
28.89	0.133	1.09657	1.56	0.17798	0.35993	2.43	0.17798	Q16FK4	AAEL014730-PA OS=Aedes aegypti GN=AAEL014730 PE=4 SV=1 - [Q16FK4_AEDAE]
28.41	0.133	1.09657	0.54	0.61201	0.750637	0.29	0.61201	Q16RP6	AAEL010890-PA OS=Aedes aegypti GN=AAEL010890 PE=4 SV=1 - [Q16RP6_AEDAE]
30.12	0.132	1.09581	1.63	0.16283	0.342421	2.65	0.16283	Q174B6	AAEL006942-PA (Fragment) OS=Aedes aegypti GN=AAEL006942 PE=4 SV=1 - [Q174B6_AEDAE]
29.63	0.132	1.09581	0.72	0.50776	0.668248	0.52	0.50776	Q16JD4	AAEL013369-PA OS=Aedes aegypti GN=AAEL013369 PE=4 SV=1 - [Q16JD4_AEDAE]
29.21	0.132	1.09581	0.49	0.65115	0.781172	0.24	0.65115	Q172U4	AAEL007275-PA OS=Aedes aegypti GN=AAEL007275 PE=4 SV=1 - [Q172U4_AEDAE]
36.09	0.131	1.09505	1.74	0.14036	0.314181	3.03	0.14036	Q17A09	AAEL005435-PA OS=Aedes aegypti GN=AAEL005435 PE=3 SV=1 - [Q17A09_AEDAE]
33.04	0.131	1.09505	1.68	0.15253	0.329678	2.81	0.15253	Q17CV2	AAEL004448-PA OS=Aedes aegypti GN=AAEL004448 PE=4 SV=1 - [Q17CV2_AEDAE]
31.87	0.131	1.09505	1.11	0.31542	0.496204	1.24	0.31542	Q17N30	AAEL000802-PA (Fragment) OS=Aedes aegypti GN=AAEL000802 PE=4 SV=1 - [Q17N30_AEDAE]
31.73	0.131	1.09505	0.99	0.36818	0.544362	0.97	0.36818	Q17J57	AAEL002090-PA (Fragment) OS=Aedes aegypti GN=AAEL002090 PE=4 SV=1 - [Q17J57_AEDAE]
30.28	0.131	1.09505	0.7	0.5133	0.672733	0.49	0.5133	Q16R60	AAEL011061-PA OS=Aedes aegypti GN=AAEL011061 PE=4 SV=1 - [Q16R60_AEDAE]
34.56	0.13	1.09429	1.31	0.24412	0.427522	1.73	0.24412	Q16N28	AAEL012094-PA OS=Aedes aegypti GN=AAEL012094 PE=4 SV=1 - [Q16N28_AEDAE]
31.22	0.13	1.09429	1.2	0.28106	0.464537	1.45	0.28106	Q17D89	Serine/threonine-protein phosphatase OS=Aedes aegypti GN=AAEL004288 PE=3 SV=1 - [Q17D89_AEDAE]
32.73	0.13	1.09429	0.97	0.37435	0.549754	0.94	0.37435	Q16NY9	AAEL011813-PA OS=Aedes aegypti GN=AAEL011813 PE=4 SV=1 - [Q16NY9_AEDAE]
27.93	0.13	1.09429	0.81	0.46024	0.62885	0.66	0.46024	Q16W69	AAEL009305-PA (Fragment) OS=Aedes aegypti GN=AAEL009305 PE=4 SV=1 - [Q16W69_AEDAE]
27.98	0.13	1.09429	0.44	0.68147	0.802292	0.19	0.68147	Q17ML2	AAEL001011-PA OS=Aedes aegypti GN=AAEL001011 PE=4 SV=1 - [Q17ML2_AEDAE]
32.47	0.129	1.09354	1.61	0.16653	0.346704	2.59	0.16653	Q17PN8	AAEL000297-PA OS=Aedes aegypti GN=AAEL000297 PE=4 SV=1 - [Q17PN8_AEDAE]
31.59	0.129	1.09354	1.09	0.32294	0.502063	1.19	0.32294	Q17L03	AAEL001507-PA OS=Aedes aegypti GN=AAEL001507 PE=4 SV=1 - [Q17L03_AEDAE]
29.65	0.129	1.09354	1.02	0.35167	0.527462	1.05	0.35167	Q0IFN6	AAEL004507-PA OS=Aedes aegypti GN=AAEL004507 PE=4 SV=1 - [Q0IFN6_AEDAE]
32.61	0.129	1.09354	0.93	0.39611	0.56662	0.86	0.39611	Q16EF6	AAEL015216-PA OS=Aedes aegypti GN=AAEL015216 PE=4 SV=1 - [Q16EF6_AEDAE]
36.05	0.129	1.09354	0.84	0.4467	0.617521	0.7	0.4467	Q17DM5	AAEL004088-PA OS=Aedes aegypti GN=AAEL004088 PE=4 SV=1 - [Q17DM5_AEDAE]
31.9	0.128	1.09278	1.68	0.15221	0.329589	2.82	0.15221	Q16ET3	AAEL015036-PA OS=Aedes aegypti GN=AAEL015036 PE=4 SV=1 - [Q16ET3_AEDAE]
34.63	0.128	1.09278	1.5	0.19238	0.376215	2.25	0.19238	Q16HN6	AAEL013967-PA OS=Aedes aegypti GN=AAEL013967 PE=4 SV=1 - [Q16HN6_AEDAE]
31.96	0.128	1.09278	1.42	0.21425	0.39871	2	0.21425	Q16X07	AAEL009039-PA (Fragment) OS=Aedes aegypti GN=AAEL009039 PE=4 SV=1 - [Q16X07_AEDAE]
32.88	0.128	1.09278	1.11	0.31404	0.494849	1.24	0.31404	Q16WB5	AAEL009271-PA (Fragment) OS=Aedes aegypti GN=AAEL009271 PE=4 SV=1 - [Q16WB5_AEDAE]
28.33	0.128	1.09278	1.05	0.34942	0.526069	1.11	0.34942	Q17ET4	AAEL003682-PA OS=Aedes aegypti GN=AAEL003682 PE=4 SV=1 - [Q17ET4_AEDAE]
27.2	0.128	1.09278	1.01	0.36766	0.544021	1.02	0.36766	Q175J1	AAEL006648-PA OS=Aedes aegypti GN=AAEL006648 PE=4 SV=1 - [Q175J1_AEDAE]
34.3	0.128	1.09278	0.54	0.60855	0.748425	0.3	0.60855	Q17B41	AAEL005097-PA OS=Aedes aegypti GN=AAEL005097 PE=4 SV=1 - [Q17B41_AEDAE]
30.5	0.128	1.09278	0.4	0.70365	0.817466	0.16	0.70365	Q16QZ2	AAEL011135-PA OS=Aedes aegypti GN=AAEL011135 PE=4 SV=1 - [Q16QZ2_AEDAE]
36.01	0.127	1.09202	1.62	0.16458	0.344348	2.62	0.16458	O16109	V-type proton ATPase catalytic subunit A OS=Aedes aegypti GN=VhaA PE=2 SV=2 - [VATA_AEDAE]
32.28	0.127	1.09202	1.6	0.16873	0.349051	2.56	0.16873	Q16ZJ3	AAEL008175-PA OS=Aedes aegypti GN=AAEL008175 PE=4 SV=1 - [Q16ZJ3_AEDAE]
34.97	0.127	1.09202	1.34	0.23601	0.418796	1.8	0.23601	Q173I7	AAEL007132-PA OS=Aedes aegypti GN=AAEL007132 PE=4 SV=1 - [Q173I7_AEDAE]
29.55	0.127	1.09202	1.02	0.35187	0.527462	1.05	0.35187	Q17LX1	AAEL001215-PA OS=Aedes aegypti GN=AAEL001215 PE=4 SV=2 - [Q17LX1_AEDAE]
25.69	0.127	1.09202	0.64	0.55687	0.710623	0.41	0.55687	Q16Q83	AAEL011370-PA OS=Aedes aegypti GN=AAEL011370 PE=4 SV=1 - [Q16Q83_AEDAE]
30.94	0.127	1.09202	0.44	0.67574	0.79927	0.2	0.67574	Q16GP7	AAEL014309-PB OS=Aedes aegypti GN=AAEL014309 PE=4 SV=1 - [Q16GP7_AEDAE]
28.27	0.127	1.09202	0.4	0.71008	0.821915	0.16	0.71008	Q171V5	AAEL007512-PA OS=Aedes aegypti GN=AAEL007512 PE=4 SV=1 - [Q171V5_AEDAE]
33.16	0.126	1.09126	0.9	0.40996	0.580416	0.8	0.40996	Q17DY1	AAEL004022-PA (Fragment) OS=Aedes aegypti GN=AAEL004022 PE=4 SV=1 - [Q17DY1_AEDAE]
30.75	0.125	1.09051	1.6	0.16814	0.348723	2.57	0.16814	Q179Q4	AAEL005539-PA OS=Aedes aegypti GN=AAEL005539 PE=4 SV=1 - [Q179Q4_AEDAE]
29.59	0.125	1.09051	0.65	0.54284	0.699357	0.42	0.54284	Q17HJ1	AAEL002663-PA OS=Aedes aegypti GN=AAEL002663 PE=4 SV=1 - [Q17HJ1_AEDAE]
30.95	0.125	1.09051	0.61	0.5698	0.719236	0.37	0.5698	Q17P07	AAEL000477-PA OS=Aedes aegypti GN=AAEL000477 PE=4 SV=1 - [Q17P07_AEDAE]
38.05	0.124	1.08975	0.94	0.38954	0.561471	0.88	0.38954	Q17GX9	AAEL002851-PA OS=Aedes aegypti GN=AAEL002851 PE=3 SV=1 - [Q17GX9_AEDAE]
28.62	0.124	1.08975	0.83	0.44224	0.613695	0.69	0.44224	Q0IEA5	AAEL012592-PA OS=Aedes aegypti GN=AAEL012592 PE=4 SV=1 - [Q0IEA5_AEDAE]
29.37	0.124	1.08975	0.56	0.60215	0.743848	0.32	0.60215	Q17LR3	AAEL001277-PA OS=Aedes aegypti GN=AAEL001277 PE=4 SV=1 - [Q17LR3_AEDAE]
30.68	0.123	1.089	1.56	0.17802	0.35993	2.43	0.17802	Q16Q53	AAEL011391-PA OS=Aedes aegypti GN=AAEL011391 PE=4 SV=1 - [Q16Q53_AEDAE]
30.35	0.122	1.08824	1.28	0.25421	0.437761	1.64	0.25421	Q0IEU7	AAEL007988-PA OS=Aedes aegypti GN=AAEL007988 PE=4 SV=1 - [Q0IEU7_AEDAE]
32.84	0.122	1.08824	0.77	0.47653	0.641414	0.59	0.47653	Q173S4	AAEL007038-PA OS=Aedes aegypti GN=AAEL007038 PE=4 SV=1 - [Q173S4_AEDAE]
32.68	0.121	1.08749	1.64	0.16028	0.34006	2.69	0.16028	Q178D3	NADH dehydrogenase [ubiquinone] 1 subunit C2 OS=Aedes aegypti GN=AAEL005946 PE=3 SV=1 - [Q178D3_AEDAE]
29.64	0.121	1.08749	1.17	0.29209	0.472058	1.38	0.29209	Q16QK7	AAEL011251-PA OS=Aedes aegypti GN=AAEL011251 PE=4 SV=1 - [Q16QK7_AEDAE]
28.94	0.121	1.08749	1.05	0.35176	0.527462	1.1	0.35176	Q16XW5	AAEL008742-PA OS=Aedes aegypti GN=AAEL008742 PE=4 SV=1 - [Q16XW5_AEDAE]
31.27	0.121	1.08749	1.04	0.35381	0.529663	1.09	0.35381	Q17KP8	AAEL001615-PA OS=Aedes aegypti GN=AAEL001615 PE=4 SV=1 - [Q17KP8_AEDAE]
28.37	0.121	1.08749	1.03	0.34703	0.523937	1.07	0.34703	Q0IG76	AAEL003055-PA OS=Aedes aegypti GN=AAEL003055 PE=4 SV=1 - [Q0IG76_AEDAE]
29.09	0.121	1.08749	0.99	0.37543	0.550156	0.98	0.37543	Q16ED7	AAEL015255-PA (Fragment) OS=Aedes aegypti GN=AAEL015255 PE=4 SV=1 - [Q16ED7_AEDAE]
34.83	0.121	1.08749	0.97	0.37618	0.550834	0.94	0.37618	Q175Q3	AAEL006577-PA OS=Aedes aegypti GN=AAEL006577 PE=3 SV=1 - [Q175Q3_AEDAE]
30.62	0.12	1.08673	1.26	0.26192	0.445962	1.59	0.26192	Q0C764	AAEL000003-PA OS=Aedes aegypti GN=AAEL000003 PE=4 SV=1 - [Q0C764_AEDAE]
31.94	0.12	1.08673	1.23	0.27128	0.454532	1.52	0.27128	Q17D59	AAEL004306-PA OS=Aedes aegypti GN=AAEL004306 PE=4 SV=1 - [Q17D59_AEDAE]
28.9	0.12	1.08673	1.2	0.28311	0.4659	1.43	0.28311	Q16T01	AAEL010432-PA OS=Aedes aegypti GN=AAEL010432 PE=4 SV=1 - [Q16T01_AEDAE]
31.39	0.12	1.08673	1.09	0.32197	0.501632	1.2	0.32197	Q16WV4	AAEL009078-PA OS=Aedes aegypti GN=AAEL009078 PE=4 SV=1 - [Q16WV4_AEDAE]
30.91	0.118	1.08523	1.38	0.22295	0.406621	1.92	0.22295	Q16NL9	AAEL011934-PA OS=Aedes aegypti GN=GSTZ1 PE=3 SV=2 - [Q16NL9_AEDAE]
30.06	0.118	1.08523	0.93	0.393	0.564096	0.87	0.393	Q17K09	AAEL001871-PA OS=Aedes aegypti GN=AAEL001871 PE=4 SV=1 - [Q17K09_AEDAE]
34.49	0.118	1.08523	0.82	0.45048	0.620698	0.67	0.45048	Q17LH0	AAEL001356-PA OS=Aedes aegypti GN=AAEL001356 PE=4 SV=1 - [Q17LH0_AEDAE]
27.88	0.117	1.08448	1.26	0.26019	0.444026	1.6	0.26019	Q17IP4	AAEL002290-PA OS=Aedes aegypti GN=AAEL002290 PE=4 SV=1 - [Q17IP4_AEDAE]
33.07	0.117	1.08448	1.25	0.26616	0.449718	1.55	0.26616	Q16N17	AAEL012119-PA OS=Aedes aegypti GN=AAEL012119 PE=4 SV=1 - [Q16N17_AEDAE]
31.44	0.117	1.08448	0.96	0.37892	0.552039	0.93	0.37892	Q17H25	AAEL002783-PA OS=Aedes aegypti GN=AAEL002783 PE=4 SV=1 - [Q17H25_AEDAE]
30.73	0.117	1.08448	0.95	0.39218	0.563344	0.91	0.39218	Q16YQ1	AAEL008458-PA OS=Aedes aegypti GN=AAEL008458 PE=4 SV=1 - [Q16YQ1_AEDAE]
31.68	0.116	1.08373	0.66	0.53542	0.693086	0.44	0.53542	Q1HRM0	AAEL012317-PA OS=Aedes aegypti GN=AAEL012317 PE=2 SV=1 - [Q1HRM0_AEDAE]
33.48	0.115	1.08298	1.54	0.18126	0.364734	2.39	0.18126	Q0IF61	AAEL006531-PA OS=Aedes aegypti GN=AAEL006531 PE=4 SV=1 - [Q0IF61_AEDAE]
33.74	0.115	1.08298	1.51	0.18957	0.373911	2.28	0.18957	Q17P45	AAEL000485-PB OS=Aedes aegypti GN=AAEL000485 PE=4 SV=1 - [Q17P45_AEDAE]
33.46	0.115	1.08298	1.32	0.24186	0.425391	1.75	0.24186	Q175D6	Uroporphyrinogen decarboxylase OS=Aedes aegypti GN=AAEL006693 PE=3 SV=1 - [Q175D6_AEDAE]
35.53	0.115	1.08298	1.32	0.24243	0.425992	1.74	0.24243	Q175J7	AAEL006634-PA OS=Aedes aegypti GN=AAEL006634 PE=3 SV=1 - [Q175J7_AEDAE]
33.79	0.115	1.08298	1.18	0.28941	0.470536	1.39	0.28941	Q0IG18	E3 UFM1-protein ligase 1 homolog OS=Aedes aegypti GN=AAEL003536 PE=3 SV=1 - [UFL1_AEDAE]
27.44	0.115	1.08298	0.57	0.59637	0.739091	0.33	0.59637	Q17H18	AAEL002805-PA OS=Aedes aegypti GN=AAEL002805 PE=4 SV=1 - [Q17H18_AEDAE]
32.78	0.114	1.08222	1.36	0.22941	0.411713	1.86	0.22941	Q17PN7	AAEL000276-PA OS=Aedes aegypti GN=AAEL000276 PE=4 SV=1 - [Q17PN7_AEDAE]
30.05	0.114	1.08222	1.24	0.26943	0.45325	1.53	0.26943	Q16UG2	Glutamyl-tRNA(Gln) amidotransferase subunit B, mitochondrial OS=Aedes aegypti GN=AAEL009908 PE=3 SV=1 - [GATB_AEDAE]
26.99	0.114	1.08222	1.21	0.29131	0.471806	1.46	0.29131	Q0IGE2	AAEL000401-PA OS=Aedes aegypti GN=AAEL000401 PE=4 SV=1 - [Q0IGE2_AEDAE]
36.59	0.114	1.08222	1.19	0.2859	0.468408	1.42	0.2859	Q17GX8	AAEL002848-PA (Fragment) OS=Aedes aegypti GN=AAEL002848 PE=3 SV=1 - [Q17GX8_AEDAE]
32.12	0.114	1.08222	0.75	0.48473	0.647613	0.57	0.48473	Q16Q66	AAEL011390-PA OS=Aedes aegypti GN=AAEL011390 PE=4 SV=1 - [Q16Q66_AEDAE]
36.47	0.114	1.08222	0.58	0.58509	0.731842	0.34	0.58509	Q17LW8	AAEL001206-PA OS=Aedes aegypti GN=AAEL001206 PE=3 SV=1 - [Q17LW8_AEDAE]
32.37	0.114	1.08222	0.25	0.81271	0.895501	0.06	0.81271	Q170S1	AAEL007821-PA OS=Aedes aegypti GN=AAEL007821 PE=4 SV=1 - [Q170S1_AEDAE]
37.12	0.113	1.08147	1.52	0.18831	0.373164	2.3	0.18831	Q9GN74	60S ribosomal protein L31 OS=Aedes aegypti GN=RpL31 PE=2 SV=1 - [RL31_AEDAE]
35.42	0.113	1.08147	1.38	0.22574	0.408618	1.89	0.22574	Q17D51	AAEL004338-PA OS=Aedes aegypti GN=AAEL004338 PE=4 SV=1 - [Q17D51_AEDAE]
30.79	0.113	1.08147	0.28	0.78841	0.879768	0.08	0.78841	Q0IFW3	AAEL003945-PA OS=Aedes aegypti GN=AAEL003945 PE=4 SV=1 - [Q0IFW3_AEDAE]
34.68	0.112	1.08073	1.25	0.2662	0.449718	1.55	0.2662	Q171U3	AAEL007526-PA OS=Aedes aegypti GN=AAEL007526 PE=4 SV=1 - [Q171U3_AEDAE]
31.18	0.112	1.08073	1.2	0.29462	0.475129	1.44	0.29462	Q176I2	AAEL006337-PA OS=Aedes aegypti GN=AAEL006337 PE=4 SV=1 - [Q176I2_AEDAE]
34.15	0.112	1.08073	0.77	0.47306	0.639282	0.6	0.47306	Q16GZ2	AAEL014212-PA OS=Aedes aegypti GN=AAEL014212 PE=4 SV=1 - [Q16GZ2_AEDAE]
32.25	0.111	1.07998	1.14	0.30457	0.484771	1.3	0.30457	Q16X80	AAEL008942-PA OS=Aedes aegypti GN=AAEL008942 PE=4 SV=1 - [Q16X80_AEDAE]
28.41	0.111	1.07998	1.05	0.34044	0.518544	1.1	0.34044	Q170Z8	AAEL007731-PA OS=Aedes aegypti GN=AAEL007731 PE=4 SV=1 - [Q170Z8_AEDAE]
28.45	0.111	1.07998	0.84	0.44447	0.615783	0.71	0.44447	Q17GP2	AAEL002944-PA OS=Aedes aegypti GN=AAEL002944 PE=4 SV=1 - [Q17GP2_AEDAE]
27.55	0.111	1.07998	0.81	0.45459	0.623646	0.65	0.45459	Q0IFZ2	AAEL003770-PA OS=Aedes aegypti GN=AAEL003770 PE=3 SV=1 - [Q0IFZ2_AEDAE]
30.86	0.111	1.07998	0.5	0.64019	0.771207	0.25	0.64019	Q16XZ1	AAEL008719-PA OS=Aedes aegypti GN=AAEL008719 PE=4 SV=1 - [Q16XZ1_AEDAE]
33.17	0.11	1.07923	1.46	0.20312	0.385617	2.12	0.20312	Q17FM7	NADPH--cytochrome P450 reductase OS=Aedes aegypti GN=AAEL003349 PE=3 SV=1 - [Q17FM7_AEDAE]
31.54	0.11	1.07923	1.37	0.22706	0.410034	1.88	0.22706	Q174Z4	AAEL006744-PA (Fragment) OS=Aedes aegypti GN=AAEL006744 PE=4 SV=1 - [Q174Z4_AEDAE]
27.97	0.11	1.07923	0.96	0.37868	0.551942	0.93	0.37868	Q175U5	AAEL006551-PA OS=Aedes aegypti GN=AAEL006551 PE=4 SV=1 - [Q175U5_AEDAE]
30.35	0.11	1.07923	0.62	0.55929	0.712767	0.39	0.55929	Q16U88	AAEL009981-PA OS=Aedes aegypti GN=AAEL009981 PE=4 SV=1 - [Q16U88_AEDAE]
35.69	0.109	1.07848	1.48	0.19822	0.380941	2.18	0.19822	Q16XJ0	AAEL008862-PA OS=Aedes aegypti GN=AAEL008862 PE=3 SV=1 - [Q16XJ0_AEDAE]
36.76	0.109	1.07848	1.1	0.32035	0.500004	1.21	0.32035	Q1HRQ2	AAEL013069-PA OS=Aedes aegypti GN=AAEL013069 PE=2 SV=1 - [Q1HRQ2_AEDAE]
29.15	0.109	1.07848	1.08	0.33707	0.514937	1.18	0.33707	Q17JQ4	AAEL001942-PA OS=Aedes aegypti GN=AAEL001942 PE=4 SV=1 - [Q17JQ4_AEDAE]
34.17	0.109	1.07848	0.86	0.43773	0.609343	0.74	0.43773	Q16UX1	AAEL009764-PA OS=Aedes aegypti GN=AAEL009764 PE=4 SV=1 - [Q16UX1_AEDAE]
30.49	0.109	1.07848	0.68	0.52354	0.681668	0.47	0.52354	Q17F90	AAEL003487-PA (Fragment) OS=Aedes aegypti GN=AAEL003487 PE=4 SV=1 - [Q17F90_AEDAE]
29.65	0.109	1.07848	0.65	0.54597	0.702115	0.42	0.54597	Q16NW0	AAEL011842-PA OS=Aedes aegypti GN=AAEL011842 PE=3 SV=1 - [Q16NW0_AEDAE]
33.27	0.109	1.07848	0.3	0.77755	0.871488	0.09	0.77755	Q16JP6	AAEL013249-PA OS=Aedes aegypti GN=AAEL013249 PE=4 SV=1 - [Q16JP6_AEDAE]
36.94	0.108	1.07773	1.2	0.28198	0.465452	1.44	0.28198	J9HSH6	AAEL017315-PA OS=Aedes aegypti GN=AaeL_AAEL017315 PE=3 SV=1 - [J9HSH6_AEDAE]
31.67	0.108	1.07773	0.97	0.37628	0.550834	0.94	0.37628	Q16LE3	AAEL012681-PA OS=Aedes aegypti GN=AAEL012681 PE=4 SV=1 - [Q16LE3_AEDAE]
29.79	0.108	1.07773	0.5	0.63776	0.770326	0.25	0.63776	Q17MJ7	AAEL000978-PA (Fragment) OS=Aedes aegypti GN=AAEL000978 PE=4 SV=1 - [Q17MJ7_AEDAE]
32.56	0.107	1.07699	1.41	0.21555	0.399927	1.99	0.21555	Q1HRB4	AAEL001210-PA OS=Aedes aegypti GN=AAEL001210 PE=2 SV=1 - [Q1HRB4_AEDAE]
30.3	0.107	1.07699	1.29	0.25332	0.436812	1.65	0.25332	Q17N49	AAEL000804-PA OS=Aedes aegypti GN=AAEL000804 PE=4 SV=1 - [Q17N49_AEDAE]
28.66	0.107	1.07699	1	0.36246	0.538639	1	0.36246	Q16SL4	AAEL010569-PA OS=Aedes aegypti GN=AAEL010569 PE=4 SV=1 - [Q16SL4_AEDAE]
34.86	0.107	1.07699	1	0.36208	0.538282	1	0.36208	Q17BF4	AAEL004977-PA OS=Aedes aegypti GN=AAEL004977 PE=4 SV=1 - [Q17BF4_AEDAE]
29.02	0.107	1.07699	0.72	0.50997	0.670226	0.52	0.50997	J9I024	AAEL017503-PA OS=Aedes aegypti GN=AaeL_AAEL017503 PE=4 SV=1 - [J9I024_AEDAE]
28.44	0.107	1.07699	0.46	0.66451	0.791433	0.21	0.66451	Q16LK0	AAEL012627-PA OS=Aedes aegypti GN=AAEL012627 PE=4 SV=1 - [Q16LK0_AEDAE]
35.85	0.106	1.07624	1.34	0.23673	0.419642	1.79	0.23673	Q17MR8	AAEL000944-PA OS=Aedes aegypti GN=AAEL000944 PE=4 SV=1 - [Q17MR8_AEDAE]
28.87	0.106	1.07624	0.93	0.39567	0.56662	0.86	0.39567	Q17A57	AAEL005406-PA OS=Aedes aegypti GN=AAEL005406 PE=4 SV=1 - [Q17A57_AEDAE]
34.65	0.106	1.07624	0.91	0.40282	0.57358	0.83	0.40282	Q16P33	AAEL011776-PA OS=Aedes aegypti GN=AAEL011776 PE=4 SV=1 - [Q16P33_AEDAE]
31.42	0.106	1.07624	0.87	0.43244	0.603316	0.75	0.43244	Q1HQR1	AAEL013876-PA OS=Aedes aegypti GN=AAEL013876 PE=2 SV=1 - [Q1HQR1_AEDAE]
26.86	0.106	1.07624	0.44	0.67999	0.801543	0.19	0.67999	Q16TQ0	AAEL010184-PA OS=Aedes aegypti GN=AAEL010184 PE=4 SV=1 - [Q16TQ0_AEDAE]
26.47	0.105	1.07549	0.47	0.66253	0.790403	0.22	0.66253	Q16MT1	AAEL012202-PA OS=Aedes aegypti GN=AAEL012202 PE=4 SV=1 - [Q16MT1_AEDAE]
30.67	0.104	1.07475	1.23	0.2711	0.454443	1.52	0.2711	Q17DT2	AAEL004052-PA OS=Aedes aegypti GN=AAEL004052 PE=4 SV=1 - [Q17DT2_AEDAE]
30.89	0.104	1.07475	0.81	0.45482	0.623683	0.65	0.45482	Q177N2	AAEL006069-PA OS=Aedes aegypti GN=AAEL006069 PE=4 SV=1 - [Q177N2_AEDAE]
29.8	0.103	1.074	1.04	0.35518	0.530947	1.08	0.35518	Q17PA0	AAEL000435-PA OS=Aedes aegypti GN=AAEL000435 PE=4 SV=1 - [Q17PA0_AEDAE]
29.55	0.103	1.074	1.02	0.35121	0.527355	1.05	0.35121	Q179F9	AAEL005651-PA OS=Aedes aegypti GN=AAEL005651 PE=4 SV=1 - [Q179F9_AEDAE]
29.49	0.103	1.074	0.89	0.41466	0.584756	0.79	0.41466	Q17MS4	AAEL000933-PA OS=Aedes aegypti GN=AAEL000933 PE=4 SV=1 - [Q17MS4_AEDAE]
27.13	0.103	1.074	0.57	0.59735	0.739362	0.33	0.59735	Q16HE7	Endoplasmic reticulum resident protein 29 OS=Aedes aegypti GN=AAEL014052 PE=3 SV=1 - [Q16HE7_AEDAE]
31.86	0.102	1.07326	1.24	0.26795	0.451554	1.54	0.26795	Q17MK6	AAEL001007-PA OS=Aedes aegypti GN=AAEL001007 PE=4 SV=1 - [Q17MK6_AEDAE]
31.9	0.102	1.07326	1.02	0.35125	0.527355	1.05	0.35125	Q171G1	AAEL007656-PA OS=Aedes aegypti GN=AAEL007656 PE=4 SV=1 - [Q171G1_AEDAE]
35.69	0.102	1.07326	1	0.3629	0.539073	1	0.3629	Q16ZL0	AAEL008167-PB OS=Aedes aegypti GN=AAEL008167 PE=3 SV=1 - [Q16ZL0_AEDAE]
31.44	0.102	1.07326	0.57	0.59064	0.73515	0.33	0.59064	Q16VU4	AAEL009431-PA OS=Aedes aegypti GN=AAEL009431 PE=3 SV=1 - [Q16VU4_AEDAE]
36.89	0.102	1.07326	0.57	0.59423	0.737669	0.32	0.59423	Q1HRS9	40S ribosomal protein S20 OS=Aedes aegypti GN=AAEL009506 PE=2 SV=1 - [Q1HRS9_AEDAE]
31.96	0.101	1.07252	1.18	0.29029	0.471037	1.39	0.29029	Q17FB8	Glycosyltransferase 25 family member OS=Aedes aegypti GN=AAEL003481 PE=3 SV=1 - [GLT25_AEDAE]
31	0.101	1.07252	1.05	0.34177	0.519278	1.1	0.34177	Q16YW5	AAEL008403-PA OS=Aedes aegypti GN=AAEL008403 PE=4 SV=1 - [Q16YW5_AEDAE]
28.57	0.101	1.07252	0.28	0.79594	0.884246	0.08	0.79594	Q17JY5	AAEL001848-PA (Fragment) OS=Aedes aegypti GN=AAEL001848 PE=4 SV=1 - [Q17JY5_AEDAE]
35.55	0.1	1.07177	1.36	0.23137	0.413662	1.84	0.23137	Q16IA8	AAEL013739-PA OS=Aedes aegypti GN=AAEL013739 PE=4 SV=1 - [Q16IA8_AEDAE]
30.08	0.1	1.07177	0.92	0.39898	0.569646	0.84	0.39898	Q16XW6	AAEL008734-PA OS=Aedes aegypti GN=AAEL008734 PE=4 SV=1 - [Q16XW6_AEDAE]
29.45	0.1	1.07177	0.41	0.70444	0.817629	0.17	0.70444	Q16W34	AAEL009356-PA OS=Aedes aegypti GN=AAEL009356 PE=4 SV=1 - [Q16W34_AEDAE]
36.47	0.099	1.07103	1.11	0.31497	0.495697	1.24	0.31497	Q17A27	AAEL005422-PA OS=Aedes aegypti GN=AAEL005422 PE=3 SV=1 - [Q17A27_AEDAE]
29.88	0.099	1.07103	0.82	0.44628	0.617391	0.68	0.44628	Q16JN4	AAEL013269-PA OS=Aedes aegypti GN=AAEL013269 PE=4 SV=1 - [Q16JN4_AEDAE]
33.01	0.098	1.07029	1.27	0.25705	0.440637	1.62	0.25705	Q177F9	AAEL006124-PA OS=Aedes aegypti GN=AAEL006124 PE=4 SV=1 - [Q177F9_AEDAE]
28.95	0.098	1.07029	0.84	0.44579	0.617159	0.71	0.44579	Q1HQN6	AAEL006547-PA OS=Aedes aegypti GN=AAEL006547 PE=2 SV=1 - [Q1HQN6_AEDAE]
25.5	0.098	1.07029	0.55	0.60992	0.749048	0.3	0.60992	Q17CI4	AAEL004570-PA OS=Aedes aegypti GN=AAEL004570 PE=4 SV=1 - [Q17CI4_AEDAE]
35.78	0.097	1.06955	1.21	0.27844	0.46213	1.47	0.27844	Q16RY7	AAEL010765-PA OS=Aedes aegypti GN=AAEL010765 PE=4 SV=1 - [Q16RY7_AEDAE]
35.27	0.097	1.06955	0.97	0.37415	0.549754	0.95	0.37415	J9HS62	AAEL002504-PB OS=Aedes aegypti GN=AaeL_AAEL002504 PE=3 SV=1 - [J9HS62_AEDAE]
30.92	0.097	1.06955	0.73	0.50202	0.663463	0.54	0.50202	Q16T93	AAEL010339-PA OS=Aedes aegypti GN=AAEL010339 PE=4 SV=1 - [Q16T93_AEDAE]
30.09	0.097	1.06955	0.63	0.55468	0.708794	0.4	0.55468	Q0IEG3	AAEL010755-PA OS=Aedes aegypti GN=AAEL010755 PE=4 SV=1 - [Q0IEG3_AEDAE]
33.74	0.096	1.06881	1.31	0.24694	0.430132	1.7	0.24694	Q17FR9	Serrate RNA effector molecule homolog OS=Aedes aegypti GN=Ars2 PE=3 SV=1 - [SRRT_AEDAE]
33.53	0.096	1.06881	1.12	0.31312	0.49443	1.25	0.31312	Q17D29	AAEL004345-PA OS=Aedes aegypti GN=AAEL004345 PE=3 SV=1 - [Q17D29_AEDAE]
34.5	0.096	1.06881	0.91	0.40446	0.574876	0.82	0.40446	Q1HQL1	AAEL006117-PA OS=Aedes aegypti GN=AAEL006117 PE=2 SV=1 - [Q1HQL1_AEDAE]
29.04	0.096	1.06881	0.8	0.46641	0.633658	0.64	0.46641	Q16IJ4	AAEL013636-PA (Fragment) OS=Aedes aegypti GN=AAEL013636 PE=4 SV=1 - [Q16IJ4_AEDAE]
31.47	0.096	1.06881	0.54	0.60935	0.748831	0.3	0.60935	Q16ZZ3	AAEL008021-PA OS=Aedes aegypti GN=AAEL008021 PE=4 SV=1 - [Q16ZZ3_AEDAE]
29.61	0.096	1.06881	0.48	0.65383	0.78339	0.23	0.65383	Q16P64	AAEL011744-PA OS=Aedes aegypti GN=AAEL011744 PE=4 SV=1 - [Q16P64_AEDAE]
32.96	0.095	1.06807	0.92	0.39857	0.569275	0.85	0.39857	Q16EZ3	AAEL014961-PA OS=Aedes aegypti GN=AAEL014961 PE=3 SV=1 - [Q16EZ3_AEDAE]
28.4	0.094	1.06733	0.62	0.56063	0.713306	0.39	0.56063	Q16XP5	AAEL008800-PA OS=Aedes aegypti GN=AAEL008800 PE=4 SV=1 - [Q16XP5_AEDAE]
32.49	0.094	1.06733	0.33	0.75645	0.855185	0.11	0.75645	Q17LP5	AAEL001246-PA OS=Aedes aegypti GN=AAEL001246 PE=3 SV=1 - [Q17LP5_AEDAE]
33.59	0.093	1.06659	1.21	0.27821	0.462058	1.47	0.27821	Q16SV4	AAEL010483-PA OS=Aedes aegypti GN=AAEL010483 PE=4 SV=1 - [Q16SV4_AEDAE]
34.75	0.093	1.06659	1.15	0.29877	0.480187	1.33	0.29877	Q16LN3	Aspartate aminotransferase OS=Aedes aegypti GN=AAEL012579 PE=3 SV=1 - [Q16LN3_AEDAE]
34.66	0.093	1.06659	1.06	0.33638	0.514267	1.12	0.33638	Q17GD3	AAEL003125-PA OS=Aedes aegypti GN=AAEL003125 PE=3 SV=1 - [Q17GD3_AEDAE]
30.85	0.093	1.06659	0.87	0.4243	0.594143	0.75	0.4243	Q17J59	3-oxoacyl-[acyl-carrier-protein] synthase OS=Aedes aegypti GN=AAEL002113 PE=3 SV=1 - [Q17J59_AEDAE]
28.66	0.093	1.06659	0.7	0.51629	0.67525	0.48	0.51629	Q177V8	AAEL006006-PA OS=Aedes aegypti GN=AAEL006006 PE=4 SV=1 - [Q177V8_AEDAE]
29.4	0.093	1.06659	0.39	0.71523	0.825354	0.15	0.71523	Q170N7	AAEL007857-PA OS=Aedes aegypti GN=AAEL007857 PE=4 SV=1 - [Q170N7_AEDAE]
33.6	0.092	1.06585	1.18	0.28933	0.470536	1.39	0.28933	Q17PU3	AAEL000231-PA OS=Aedes aegypti GN=AAEL000231 PE=3 SV=1 - [Q17PU3_AEDAE]
29.1	0.092	1.06585	0.88	0.42654	0.596845	0.78	0.42654	Q16N38	Zinc finger protein-like 1 homolog OS=Aedes aegypti GN=AAEL012105 PE=3 SV=1 - [ZFPL1_AEDAE]
30.09	0.092	1.06585	0.62	0.56063	0.713306	0.39	0.56063	Q170P6	AAEL007842-PA OS=Aedes aegypti GN=AAEL007842 PE=4 SV=1 - [Q170P6_AEDAE]
31.86	0.091	1.06511	1.04	0.3448	0.522447	1.08	0.3448	Q17GT7	AAEL002918-PA OS=Aedes aegypti GN=AAEL002918 PE=4 SV=1 - [Q17GT7_AEDAE]
29.91	0.091	1.06511	0.98	0.37288	0.549038	0.95	0.37288	Q17DN6	AAEL004113-PA OS=Aedes aegypti GN=AAEL004113 PE=4 SV=1 - [Q17DN6_AEDAE]
34.79	0.091	1.06511	0.91	0.40308	0.57358	0.83	0.40308	Q1HQN5	AAEL001331-PA OS=Aedes aegypti GN=AAEL001331 PE=2 SV=1 - [Q1HQN5_AEDAE]
31.7	0.091	1.06511	0.76	0.47961	0.643051	0.58	0.47961	Q16K46	AAEL013119-PA OS=Aedes aegypti GN=AAEL013119 PE=4 SV=1 - [Q16K46_AEDAE]
29.06	0.091	1.06511	0.6	0.57156	0.720872	0.36	0.57156	Q17JH5	AAEL002012-PA OS=Aedes aegypti GN=AAEL002012 PE=4 SV=1 - [Q17JH5_AEDAE]
28.28	0.091	1.06511	0.51	0.62916	0.76351	0.26	0.62916	Q16K31	AAEL013138-PA OS=Aedes aegypti GN=AAEL013138 PE=4 SV=1 - [Q16K31_AEDAE]
28.19	0.091	1.06511	0.44	0.67626	0.799633	0.2	0.67626	Q17FK3	AAEL003384-PA OS=Aedes aegypti GN=AAEL003384 PE=4 SV=1 - [Q17FK3_AEDAE]
34.5	0.09	1.06437	1.09	0.32343	0.502534	1.19	0.32343	Q16YJ5	AAEL008542-PA OS=Aedes aegypti GN=AAEL008542 PE=3 SV=1 - [Q16YJ5_AEDAE]
31.97	0.09	1.06437	1.02	0.3539	0.529663	1.04	0.3539	Q0IFI1	AAEL004829-PA OS=Aedes aegypti GN=AAEL004829 PE=4 SV=1 - [Q0IFI1_AEDAE]
28.95	0.09	1.06437	0.94	0.39675	0.566891	0.89	0.39675	Q170D7	AAEL007959-PA OS=Aedes aegypti GN=AAEL007959 PE=4 SV=1 - [Q170D7_AEDAE]
32.71	0.09	1.06437	0.92	0.39962	0.57035	0.84	0.39962	Q16H04	AAEL014199-PA OS=Aedes aegypti GN=AAEL014199 PE=4 SV=1 - [Q16H04_AEDAE]
32.5	0.09	1.06437	0.89	0.41216	0.582097	0.8	0.41216	Q16YD3	AAEL008572-PA OS=Aedes aegypti GN=AAEL008572 PE=4 SV=1 - [Q16YD3_AEDAE]
28.95	0.09	1.06437	0.89	0.42185	0.591365	0.79	0.42185	Q170J3	AAEL007892-PA OS=Aedes aegypti GN=AAEL007892 PE=4 SV=1 - [Q170J3_AEDAE]
31.11	0.09	1.06437	0.68	0.5326	0.690134	0.46	0.5326	Q16VF2	AAEL002076-PA OS=Aedes aegypti GN=AAEL002076 PE=4 SV=1 - [Q16VF2_AEDAE]
28.4	0.09	1.06437	0.32	0.76673	0.864483	0.1	0.76673	Q17FF7	AAEL003447-PA OS=Aedes aegypti GN=AAEL003447 PE=4 SV=1 - [Q17FF7_AEDAE]
35.78	0.089	1.06363	1.11	0.31771	0.49807	1.22	0.31771	Q17H51	ATP synthase-coupling factor 6, mitochondrial OS=Aedes aegypti GN=AAEL002813 PE=3 SV=1 - [Q17H51_AEDAE]
39.78	0.089	1.06363	1.05	0.34202	0.519278	1.09	0.34202	Q0IFN2	AAEL004500-PA OS=Aedes aegypti GN=AAEL004500 PE=4 SV=1 - [Q0IFN2_AEDAE]
36.15	0.089	1.06363	1.03	0.34909	0.525962	1.06	0.34909	Q5QC94	40S ribosomal protein S13 OS=Aedes aegypti GN=40sRpS13 PE=2 SV=1 - [Q5QC94_AEDAE]
30.52	0.089	1.06363	0.94	0.38752	0.559604	0.89	0.38752	Q17JQ1	AAEL001926-PA OS=Aedes aegypti GN=AAEL001926 PE=4 SV=1 - [Q17JQ1_AEDAE]
29.56	0.089	1.06363	0.94	0.39122	0.562821	0.87	0.39122	Q176D6	AAEL006443-PA OS=Aedes aegypti GN=AAEL006443 PE=4 SV=1 - [Q176D6_AEDAE]
33.62	0.089	1.06363	0.74	0.4914	0.65332	0.55	0.4914	Q16MM8	AAEL012250-PA OS=Aedes aegypti GN=AAEL012250 PE=4 SV=1 - [Q16MM8_AEDAE]
32.11	0.088	1.0629	1.19	0.28732	0.46936	1.41	0.28732	Q16VX0	AAEL009413-PA OS=Aedes aegypti GN=AAEL009413 PE=4 SV=1 - [Q16VX0_AEDAE]
36.99	0.088	1.0629	1.18	0.28979	0.470758	1.39	0.28979	Q16KQ6	AAEL012904-PA OS=Aedes aegypti GN=AAEL012904 PE=4 SV=1 - [Q16KQ6_AEDAE]
30.41	0.088	1.0629	0.82	0.45005	0.620567	0.67	0.45005	Q17JH3	AAEL001977-PA OS=Aedes aegypti GN=AAEL001977 PE=4 SV=1 - [Q17JH3_AEDAE]
32.9	0.088	1.0629	0.82	0.45647	0.625232	0.67	0.45647	Q17KX9	AAEL001516-PB OS=Aedes aegypti GN=AAEL001516 PE=4 SV=1 - [Q17KX9_AEDAE]
29.9	0.088	1.0629	0.26	0.80195	0.888834	0.07	0.80195	Q17GU0	AAEL002910-PA OS=Aedes aegypti GN=AAEL002910 PE=4 SV=1 - [Q17GU0_AEDAE]
35.14	0.087	1.06216	0.93	0.39175	0.562961	0.87	0.39175	Q17HZ7	AAEL002508-PA OS=Aedes aegypti GN=AAEL002508 PE=4 SV=1 - [Q17HZ7_AEDAE]
31.87	0.087	1.06216	0.83	0.44231	0.613695	0.69	0.44231	Q16T79	Cytosolic Fe-S cluster assembly factor NUBP1 homolog OS=Aedes aegypti GN=AAEL010360 PE=3 SV=2 - [NUBP1_AEDAE]
35.67	0.087	1.06216	0.35	0.74075	0.843486	0.12	0.74075	Q16ZH3	AAEL008188-PA OS=Aedes aegypti GN=AAEL008188 PE=4 SV=1 - [Q16ZH3_AEDAE]
28.94	0.086	1.06142	1.18	0.28909	0.470536	1.39	0.28909	Q16TY5	AAEL010088-PA OS=Aedes aegypti GN=AAEL010088 PE=4 SV=1 - [Q16TY5_AEDAE]
32.78	0.086	1.06142	1.06	0.33582	0.513981	1.13	0.33582	Q17D81	AAEL004284-PA OS=Aedes aegypti GN=AAEL004284 PE=4 SV=1 - [Q17D81_AEDAE]
31.35	0.086	1.06142	0.97	0.37444	0.549754	0.94	0.37444	Q179N6	AAEL005573-PA OS=Aedes aegypti GN=AAEL005573 PE=4 SV=1 - [Q179N6_AEDAE]
34.57	0.086	1.06142	0.97	0.3769	0.550862	0.93	0.3769	Q17PZ8	AAEL000179-PA OS=Aedes aegypti GN=AAEL000179 PE=3 SV=1 - [Q17PZ8_AEDAE]
31.42	0.086	1.06142	0.73	0.49714	0.659312	0.53	0.49714	Q16HQ7	AAEL013950-PA OS=Aedes aegypti GN=AAEL013950 PE=4 SV=1 - [Q16HQ7_AEDAE]
33.62	0.085	1.06069	0.87	0.42273	0.59216	0.76	0.42273	Q171D1	AAEL007681-PA OS=Aedes aegypti GN=AAEL007681 PE=4 SV=1 - [Q171D1_AEDAE]
33.02	0.085	1.06069	0.44	0.67988	0.801543	0.19	0.67988	Q0IF50	AAEL006516-PA OS=Aedes aegypti GN=AAEL006516 PE=4 SV=1 - [Q0IF50_AEDAE]
28.82	0.084	1.05995	0.9	0.40815	0.578806	0.81	0.40815	Q17KA5	AAEL001756-PA OS=Aedes aegypti GN=AAEL001756 PE=3 SV=1 - [Q17KA5_AEDAE]
35.03	0.084	1.05995	0.76	0.48173	0.644746	0.57	0.48173	Q17BP4	AAEL004902-PA OS=Aedes aegypti GN=AAEL004902 PE=3 SV=1 - [Q17BP4_AEDAE]
36.09	0.084	1.05995	0.65	0.54108	0.697954	0.43	0.54108	Q1HRT9	AAEL013625-PA OS=Aedes aegypti GN=AAEL013625 PE=2 SV=1 - [Q1HRT9_AEDAE]
30.49	0.084	1.05995	0.57	0.59198	0.735937	0.33	0.59198	Q171B6	AAEL007708-PA OS=Aedes aegypti GN=AAEL007708 PE=4 SV=1 - [Q171B6_AEDAE]
28.54	0.084	1.05995	0.49	0.64632	0.77695	0.24	0.64632	Q175Z7	AAEL006466-PA (Fragment) OS=Aedes aegypti GN=AAEL006466 PE=4 SV=1 - [Q175Z7_AEDAE]
33.32	0.084	1.05995	0.43	0.68525	0.804234	0.18	0.68525	Q17LU6	AAEL001238-PA OS=Aedes aegypti GN=AAEL001238 PE=4 SV=1 - [Q17LU6_AEDAE]
26.6	0.084	1.05995	0.24	0.82062	0.898646	0.06	0.82062	Q17B26	AAEL005126-PA OS=Aedes aegypti GN=AAEL005126 PE=4 SV=1 - [Q17B26_AEDAE]
31.22	0.083	1.05922	0.9	0.41005	0.580416	0.8	0.41005	Q16RF7	AAEL010971-PA OS=Aedes aegypti GN=AAEL010971 PE=4 SV=1 - [Q16RF7_AEDAE]
36.44	0.083	1.05922	0.8	0.45951	0.628166	0.64	0.45951	Q16ZT8	AAEL008073-PA OS=Aedes aegypti GN=AAEL008073 PE=4 SV=1 - [Q16ZT8_AEDAE]
31.17	0.083	1.05922	0.71	0.50983	0.670226	0.5	0.50983	Q16YE8	AAEL008569-PA OS=Aedes aegypti GN=AAEL008569 PE=4 SV=1 - [Q16YE8_AEDAE]
32.79	0.083	1.05922	0.69	0.52038	0.678488	0.48	0.52038	Q178Z8	AAEL005709-PA OS=Aedes aegypti GN=AAEL005709 PE=4 SV=1 - [Q178Z8_AEDAE]
28.2	0.083	1.05922	0.54	0.61668	0.754163	0.29	0.61668	Q16XU4	AAEL008755-PA OS=Aedes aegypti GN=AAEL008755 PE=4 SV=1 - [Q16XU4_AEDAE]
32.77	0.083	1.05922	0.4	0.70477	0.817763	0.16	0.70477	Q16M26	AAEL012441-PA OS=Aedes aegypti GN=AAEL012441 PE=4 SV=1 - [Q16M26_AEDAE]
27.78	0.082	1.05848	0.63	0.56447	0.714944	0.39	0.56447	Q17KA4	AAEL001775-PA OS=Aedes aegypti GN=AAEL001775 PE=4 SV=1 - [Q17KA4_AEDAE]
29.27	0.082	1.05848	0.54	0.61263	0.750887	0.29	0.61263	Q17NZ7	AAEL000527-PA (Fragment) OS=Aedes aegypti GN=AAEL000527 PE=4 SV=1 - [Q17NZ7_AEDAE]
33.14	0.081	1.05775	1.11	0.31575	0.496478	1.23	0.31575	Q16UI8	AAEL009894-PA OS=Aedes aegypti GN=AAEL009894 PE=4 SV=1 - [Q16UI8_AEDAE]
34.29	0.081	1.05775	0.97	0.37311	0.549082	0.95	0.37311	Q1HQH0	Delta-aminolevulinic acid dehydratase OS=Aedes aegypti GN=AAEL002304 PE=2 SV=1 - [Q1HQH0_AEDAE]
37.91	0.081	1.05775	0.96	0.3787	0.551942	0.93	0.3787	Q1HR99	AAEL010821-PA OS=Aedes aegypti GN=AAEL010821 PE=2 SV=1 - [Q1HR99_AEDAE]
32.58	0.081	1.05775	0.94	0.38988	0.56174	0.88	0.38988	Q16HV8	AAEL013888-PA OS=Aedes aegypti GN=AAEL013888 PE=4 SV=1 - [Q16HV8_AEDAE]
29.39	0.081	1.05775	0.56	0.59678	0.739091	0.32	0.59678	Q17HF7	AAEL002683-PA OS=Aedes aegypti GN=AAEL002683 PE=4 SV=1 - [Q17HF7_AEDAE]
27.68	0.081	1.05775	0.48	0.65575	0.78545	0.23	0.65575	Q17J38	AAEL002136-PA OS=Aedes aegypti GN=AAEL002136 PE=4 SV=1 - [Q17J38_AEDAE]
36.23	0.08	1.05702	0.97	0.37657	0.550834	0.94	0.37657	Q173M7	Eukaryotic translation initiation factor 3 subunit A OS=Aedes aegypti GN=eIF3-S10 PE=3 SV=1 - [EIF3A_AEDAE]
31.26	0.08	1.05702	0.59	0.5807	0.728045	0.35	0.5807	Q16Y30	AAEL008676-PA OS=Aedes aegypti GN=AAEL008676 PE=4 SV=1 - [Q16Y30_AEDAE]
33.75	0.079	1.05629	0.99	0.36573	0.542002	0.98	0.36573	Q0IEB2	AAEL011425-PA OS=Aedes aegypti GN=AAEL011425 PE=4 SV=1 - [Q0IEB2_AEDAE]
33.08	0.079	1.05629	0.97	0.37694	0.550862	0.93	0.37694	Q16PN5	AAEL011578-PA OS=Aedes aegypti GN=AAEL011578 PE=4 SV=1 - [Q16PN5_AEDAE]
31.53	0.079	1.05629	0.69	0.51816	0.676291	0.48	0.51816	Q175W0	AAEL006552-PA OS=Aedes aegypti GN=AAEL006552 PE=4 SV=1 - [Q175W0_AEDAE]
32.64	0.079	1.05629	0.58	0.58868	0.733328	0.33	0.58868	Q16MG4	AAEL012306-PA OS=Aedes aegypti GN=AAEL012306 PE=4 SV=1 - [Q16MG4_AEDAE]
30.72	0.079	1.05629	0.46	0.66359	0.790829	0.21	0.66359	Q175I3	AAEL006640-PA OS=Aedes aegypti GN=AAEL006640 PE=4 SV=1 - [Q175I3_AEDAE]
33.04	0.078	1.05555	0.95	0.38457	0.55739	0.9	0.38457	Q1HQP0	AAEL012185-PA OS=Aedes aegypti GN=AAEL012185 PE=2 SV=1 - [Q1HQP0_AEDAE]
31.4	0.078	1.05555	0.92	0.39644	0.566881	0.85	0.39644	Q17MT0	AAEL000883-PB OS=Aedes aegypti GN=AAEL000883 PE=4 SV=1 - [Q17MT0_AEDAE]
31.21	0.078	1.05555	0.89	0.4127	0.582642	0.79	0.4127	Q16YP8	AAEL008463-PA OS=Aedes aegypti GN=AAEL008463 PE=4 SV=1 - [Q16YP8_AEDAE]
30.05	0.078	1.05555	0.81	0.45423	0.623626	0.65	0.45423	Q16QM1	AAEL011245-PA OS=Aedes aegypti GN=AAEL011245 PE=4 SV=1 - [Q16QM1_AEDAE]
30.42	0.078	1.05555	0.46	0.66691	0.792051	0.21	0.66691	Q174E7	AAEL006918-PB OS=Aedes aegypti GN=AAEL006918 PE=4 SV=1 - [Q174E7_AEDAE]
30.18	0.078	1.05555	0.36	0.73407	0.838652	0.13	0.73407	Q16ML5	AAEL012267-PA OS=Aedes aegypti GN=AAEL012267 PE=4 SV=1 - [Q16ML5_AEDAE]
29.77	0.077	1.05482	0.67	0.52932	0.686358	0.45	0.52932	Q17Q52	AAEL000143-PA OS=Aedes aegypti GN=AAEL000143 PE=4 SV=1 - [Q17Q52_AEDAE]
30.96	0.077	1.05482	0.46	0.66382	0.790854	0.21	0.66382	Q16F51	AAEL014895-PA OS=Aedes aegypti GN=AAEL014895 PE=4 SV=1 - [Q16F51_AEDAE]
31.98	0.076	1.05409	0.77	0.47457	0.640073	0.59	0.47457	Q1HQE2	AAEL005797-PA OS=Aedes aegypti GN=AAEL005797 PE=2 SV=1 - [Q1HQE2_AEDAE]
36.37	0.076	1.05409	0.68	0.52448	0.68219	0.47	0.52448	Q1HR41	AAEL002047-PA OS=Aedes aegypti GN=AAEL002047 PE=2 SV=1 - [Q1HR41_AEDAE]
34.33	0.076	1.05409	0.43	0.6837	0.802663	0.19	0.6837	Q16Y96	AAEL008615-PA OS=Aedes aegypti GN=AAEL008615 PE=4 SV=1 - [Q16Y96_AEDAE]
32.1	0.075	1.05336	0.95	0.38615	0.558283	0.9	0.38615	Q17JY1	AAEL001845-PA OS=Aedes aegypti GN=AAEL001845 PE=4 SV=1 - [Q17JY1_AEDAE]
37.83	0.075	1.05336	0.53	0.61702	0.754329	0.28	0.61702	Q1HQF5	AAEL003957-PA OS=Aedes aegypti GN=AAEL003957 PE=2 SV=1 - [Q1HQF5_AEDAE]
31.61	0.075	1.05336	0.51	0.63279	0.766437	0.26	0.63279	Q0C7C4	UPF0483 protein AAEL000016 OS=Aedes aegypti GN=AAEL000016 PE=3 SV=1 - [U483_AEDAE]
31.2	0.074	1.05263	0.77	0.47398	0.639576	0.6	0.47398	Q16SE0	DNA-directed RNA polymerase OS=Aedes aegypti GN=AAEL010617 PE=3 SV=1 - [Q16SE0_AEDAE]
31.56	0.074	1.05263	0.33	0.75774	0.855882	0.11	0.75774	Q1HQP1	AAEL006788-PA (Fragment) OS=Aedes aegypti GN=AAEL006788 PE=2 SV=1 - [Q1HQP1_AEDAE]
28.73	0.073	1.0519	0.98	0.36959	0.546236	0.97	0.36959	Q17JW4	AAEL001906-PA OS=Aedes aegypti GN=AAEL001906 PE=4 SV=1 - [Q17JW4_AEDAE]
30.14	0.073	1.0519	0.75	0.48692	0.649227	0.56	0.48692	Q171F6	AAEL007655-PA OS=Aedes aegypti GN=AAEL007655 PE=4 SV=1 - [Q171F6_AEDAE]
36.84	0.073	1.0519	0.71	0.51071	0.670689	0.5	0.51071	Q1HR81	AAEL012585-PA OS=Aedes aegypti GN=AAEL012585 PE=2 SV=1 - [Q1HR81_AEDAE]|AAEL009312-PA (Fragment) OS=Aedes aegypti GN=AAEL009312 PE=4 SV=1 - [Q16W84_AEDAE]
28.9	0.073	1.0519	0.62	0.56277	0.714135	0.38	0.56277	Q17L07	AAEL001520-PA OS=Aedes aegypti GN=AAEL001520 PE=4 SV=1 - [Q17L07_AEDAE]
28.68	0.073	1.0519	0.24	0.82156	0.898646	0.06	0.82156	Q17C82	Beta-hexosaminidase OS=Aedes aegypti GN=AAEL004661 PE=3 SV=1 - [Q17C82_AEDAE]
35.67	0.072	1.05117	0.66	0.53492	0.692672	0.44	0.53492	Q16X08	AAEL009029-PA OS=Aedes aegypti GN=AAEL009029 PE=3 SV=1 - [Q16X08_AEDAE]
27.94	0.072	1.05117	0.59	0.58404	0.73101	0.35	0.58404	Q16HT7	AAEL013907-PA OS=Aedes aegypti GN=AAEL013907 PE=4 SV=1 - [Q16HT7_AEDAE]
37.74	0.072	1.05117	0.41	0.69527	0.810721	0.17	0.69527	Q16P79	AAEL011741-PA OS=Aedes aegypti GN=GSTS1 PE=3 SV=2 - [Q16P79_AEDAE]
35.8	0.071	1.05044	0.92	0.3966	0.566891	0.85	0.3966	Q17P99	AAEL000424-PA OS=Aedes aegypti GN=AAEL000424 PE=3 SV=1 - [Q17P99_AEDAE]
36.91	0.071	1.05044	0.81	0.45181	0.621799	0.66	0.45181	Q1HRI6	40S ribosomal protein S2 OS=Aedes aegypti GN=AAEL014562 PE=2 SV=1 - [Q1HRI6_AEDAE]
30.68	0.071	1.05044	0.42	0.6938	0.809753	0.17	0.6938	Q17DU4	AAEL004067-PA OS=Aedes aegypti GN=AAEL004067 PE=4 SV=1 - [Q17DU4_AEDAE]
30.86	0.071	1.05044	0.12	0.90922	0.945959	0.01	0.90922	Q16RD5	AAEL010586-PA OS=Aedes aegypti GN=AAEL010586 PE=4 SV=1 - [Q16RD5_AEDAE]
33.96	0.07	1.04972	0.73	0.49994	0.662328	0.53	0.49994	Q1HQV6	AAEL012950-PA OS=Aedes aegypti GN=AAEL012950 PE=2 SV=1 - [Q1HQV6_AEDAE]
31.45	0.07	1.04972	0.64	0.54997	0.704862	0.41	0.54997	Q16WN1	AAEL009168-PA OS=Aedes aegypti GN=AAEL009168 PE=4 SV=1 - [Q16WN1_AEDAE]
29.57	0.07	1.04972	0.58	0.58719	0.732531	0.33	0.58719	Q17H64	AAEL002781-PB OS=Aedes aegypti GN=AAEL002781 PE=3 SV=1 - [Q17H64_AEDAE]
28.06	0.07	1.04972	0.47	0.66036	0.788967	0.22	0.66036	Q16N96	Sulfhydryl oxidase OS=Aedes aegypti GN=AAEL012054 PE=3 SV=1 - [Q16N96_AEDAE]
33.57	0.07	1.04972	0.34	0.74887	0.849193	0.11	0.74887	Q16VJ7	AAEL009539-PA OS=Aedes aegypti GN=AAEL009539 PE=4 SV=1 - [Q16VJ7_AEDAE]
29.32	0.07	1.04972	0.16	0.87806	0.929944	0.03	0.87806	Q16XY6	AAEL008723-PA OS=Aedes aegypti GN=AAEL008723 PE=4 SV=1 - [Q16XY6_AEDAE]
30.78	0.069	1.04899	0.7	0.51245	0.67185	0.49	0.51245	Q17EB0	AAEL003883-PA (Fragment) OS=Aedes aegypti GN=AAEL003883 PE=4 SV=1 - [Q17EB0_AEDAE]
31.64	0.069	1.04899	0.5	0.63971	0.770994	0.25	0.63971	Q16LC6	AAEL012690-PA OS=Aedes aegypti GN=AAEL012690 PE=4 SV=1 - [Q16LC6_AEDAE]
28.44	0.068	1.04826	0.62	0.56101	0.713306	0.39	0.56101	Q0IEZ8	AAEL007417-PA OS=Aedes aegypti GN=AAEL007417 PE=4 SV=1 - [Q0IEZ8_AEDAE]
30.6	0.067	1.04754	0.91	0.40435	0.574876	0.82	0.40435	Q16Y72	AAEL008645-PA OS=Aedes aegypti GN=AAEL008645 PE=4 SV=1 - [Q16Y72_AEDAE]
38.46	0.067	1.04754	0.81	0.45425	0.623626	0.65	0.45425	Q1HRQ7	ATP synthase subunit alpha OS=Aedes aegypti GN=AAEL012175 PE=2 SV=1 - [Q1HRQ7_AEDAE]
35.02	0.067	1.04754	0.77	0.47305	0.639282	0.6	0.47305	Q16WY5	AAEL009068-PA OS=Aedes aegypti GN=AAEL009068 PE=3 SV=1 - [Q16WY5_AEDAE]
36.36	0.067	1.04754	0.76	0.48226	0.64523	0.57	0.48226	Q1HRN3	Superoxide dismutase [Cu-Zn] OS=Aedes aegypti GN=CUSOD3_a PE=2 SV=1 - [Q1HRN3_AEDAE]
37.42	0.067	1.04754	0.74	0.48962	0.651846	0.55	0.48962	Q16ZI5	AAEL008166-PA OS=Aedes aegypti GN=AAEL008166 PE=3 SV=1 - [Q16ZI5_AEDAE]
30.24	0.067	1.04754	0.51	0.6306	0.764273	0.26	0.6306	Q178C3	AAEL005944-PA OS=Aedes aegypti GN=AAEL005944 PE=4 SV=1 - [Q178C3_AEDAE]
30.94	0.067	1.04754	0.35	0.73787	0.841475	0.12	0.73787	Q170V3	AAEL007790-PA OS=Aedes aegypti GN=AAEL007790 PE=4 SV=1 - [Q170V3_AEDAE]
29.21	0.067	1.04754	0.25	0.81722	0.897869	0.06	0.81722	Q16HB6	AAEL014080-PA OS=Aedes aegypti GN=AAEL014080 PE=3 SV=1 - [Q16HB6_AEDAE]
35.07	0.067	1.04754	0.21	0.84116	0.908097	0.04	0.84116	Q0IG01	AAEL003750-PA OS=Aedes aegypti GN=AAEL003750 PE=4 SV=1 - [Q0IG01_AEDAE]
32.39	0.066	1.04681	0.87	0.42216	0.591581	0.76	0.42216	Q16Z47	AAEL008306-PA OS=Aedes aegypti GN=AAEL008306 PE=4 SV=1 - [Q16Z47_AEDAE]
34.75	0.066	1.04681	0.58	0.58587	0.732129	0.34	0.58587	Q171B2	Malate dehydrogenase OS=Aedes aegypti GN=AAEL007707 PE=3 SV=1 - [Q171B2_AEDAE]
31.89	0.066	1.04681	0.56	0.59669	0.739091	0.32	0.59669	Q16YE6	AAEL008557-PA (Fragment) OS=Aedes aegypti GN=AAEL008557 PE=4 SV=1 - [Q16YE6_AEDAE]
30.3	0.066	1.04681	0.5	0.64088	0.771541	0.25	0.64088	Q16VJ0	AAEL009547-PA OS=Aedes aegypti GN=AAEL009547 PE=3 SV=1 - [Q16VJ0_AEDAE]
29.57	0.066	1.04681	0.42	0.69441	0.809963	0.17	0.69441	Q16QR9	AAEL011198-PA OS=Aedes aegypti GN=AAEL011198 PE=4 SV=1 - [Q16QR9_AEDAE]
34.51	0.065	1.04608	0.78	0.4671	0.634369	0.62	0.4671	Q17HT9	AAEL002551-PA OS=Aedes aegypti GN=AAEL002551 PE=4 SV=1 - [Q17HT9_AEDAE]
34.37	0.065	1.04608	0.71	0.50566	0.66671	0.51	0.50566	Q16MG7	AAEL012310-PA OS=Aedes aegypti GN=AAEL012310 PE=3 SV=1 - [Q16MG7_AEDAE]
30.65	0.065	1.04608	0.59	0.58293	0.72987	0.34	0.58293	J9HJ51	DNA ligase OS=Aedes aegypti GN=AaeL_AAEL017566 PE=3 SV=1 - [J9HJ51_AEDAE]
30	0.065	1.04608	0.49	0.64108	0.771541	0.24	0.64108	Q17GZ0	AAEL002839-PA (Fragment) OS=Aedes aegypti GN=AAEL002839 PE=4 SV=1 - [Q17GZ0_AEDAE]
28.16	0.065	1.04608	0.38	0.71834	0.827785	0.15	0.71834	Q0IES2	AAEL008116-PA OS=Aedes aegypti GN=AAEL008116 PE=4 SV=1 - [Q0IES2_AEDAE]
29.36	0.064	1.04536	0.84	0.44059	0.612652	0.7	0.44059	Q17M84	AAEL001126-PA OS=Aedes aegypti GN=AAEL001126 PE=4 SV=1 - [Q17M84_AEDAE]
30.85	0.064	1.04536	0.7	0.51584	0.674889	0.49	0.51584	Q0C775	AAEL000050-PA OS=Aedes aegypti GN=AAEL000050 PE=4 SV=1 - [Q0C775_AEDAE]
31.48	0.064	1.04536	0.62	0.56002	0.713306	0.39	0.56002	Q17I88	AAEL002418-PA OS=Aedes aegypti GN=AAEL002418 PE=4 SV=1 - [Q17I88_AEDAE]
26.99	0.063	1.04464	0.82	0.45094	0.621103	0.66	0.45094	Q17K74	AAEL001785-PA OS=Aedes aegypti GN=AAEL001785 PE=4 SV=1 - [Q17K74_AEDAE]
30.54	0.063	1.04464	0.77	0.47382	0.639576	0.6	0.47382	Q16RI9	AAEL010938-PA OS=Aedes aegypti GN=AAEL010938 PE=4 SV=1 - [Q16RI9_AEDAE]
34	0.063	1.04464	0.65	0.54286	0.699357	0.42	0.54286	Q17PP0	AAEL000270-PA OS=Aedes aegypti GN=AAEL000270 PE=4 SV=1 - [Q17PP0_AEDAE]
34.48	0.063	1.04464	0.55	0.60705	0.747458	0.3	0.60705	Q17B68	AAEL005056-PA OS=Aedes aegypti GN=AAEL005056 PE=4 SV=1 - [Q17B68_AEDAE]
29.86	0.063	1.04464	0.54	0.61441	0.752118	0.29	0.61441	Q17DS1	AAEL004050-PA OS=Aedes aegypti GN=AAEL004050 PE=4 SV=1 - [Q17DS1_AEDAE]
29.85	0.063	1.04464	0.21	0.84371	0.909031	0.04	0.84371	Q16YT1	AAEL008427-PA OS=Aedes aegypti GN=AAEL008427 PE=4 SV=1 - [Q16YT1_AEDAE]
29.82	0.062	1.04391	0.76	0.48012	0.643271	0.58	0.48012	Q17KS2	AAEL001582-PA (Fragment) OS=Aedes aegypti GN=AAEL001582 PE=3 SV=1 - [Q17KS2_AEDAE]
31.53	0.062	1.04391	0.62	0.56069	0.713306	0.39	0.56069	Q177M1	AAEL006091-PA OS=Aedes aegypti GN=AAEL006091 PE=3 SV=1 - [Q177M1_AEDAE]
32.52	0.062	1.04391	0.61	0.57312	0.721462	0.37	0.57312	Q172F6	AAEL007392-PA OS=Aedes aegypti GN=AAEL007392 PE=4 SV=1 - [Q172F6_AEDAE]
30.72	0.062	1.04391	0.58	0.58929	0.73371	0.34	0.58929	Q0IFE6	AAEL005638-PA OS=Aedes aegypti GN=AAEL005638 PE=4 SV=1 - [Q0IFE6_AEDAE]
27.47	0.062	1.04391	0.41	0.70287	0.816816	0.17	0.70287	Q176Q0	AAEL006300-PA OS=Aedes aegypti GN=AAEL006300 PE=4 SV=1 - [Q176Q0_AEDAE]
28.28	0.061	1.04319	0.67	0.52902	0.686203	0.45	0.52902	Q17H07	AAEL002843-PA OS=Aedes aegypti GN=AAEL002843 PE=4 SV=1 - [Q17H07_AEDAE]
28.01	0.061	1.04319	0.43	0.68905	0.806863	0.18	0.68905	Q16YD0	Acyl-coenzyme A oxidase OS=Aedes aegypti GN=AAEL008574 PE=3 SV=1 - [Q16YD0_AEDAE]
29.41	0.061	1.04319	0.35	0.74242	0.84488	0.12	0.74242	Q16Z52	AAEL008316-PA OS=Aedes aegypti GN=AAEL008316 PE=4 SV=1 - [Q16Z52_AEDAE]
33.77	0.061	1.04319	0.23	0.82533	0.900934	0.05	0.82533	Q1HQL8	AAEL008461-PA OS=Aedes aegypti GN=AAEL008461 PE=2 SV=1 - [Q1HQL8_AEDAE]
31.74	0.06	1.04247	0.79	0.46517	0.63243	0.62	0.46517	Q17PT6	AAEL000241-PA OS=Aedes aegypti GN=AAEL000241 PE=4 SV=1 - [Q17PT6_AEDAE]
30.97	0.06	1.04247	0.58	0.5843	0.731097	0.34	0.5843	Q17EJ6	AAEL003801-PA OS=Aedes aegypti GN=AAEL003801 PE=3 SV=1 - [Q17EJ6_AEDAE]
31.26	0.06	1.04247	0.5	0.63811	0.770326	0.25	0.63811	Q17PW5	AAEL000212-PA OS=Aedes aegypti GN=AAEL000212 PE=4 SV=1 - [Q17PW5_AEDAE]
33.44	0.059	1.04174	0.57	0.59142	0.735877	0.33	0.59142	Q179J5	AAEL005605-PA OS=Aedes aegypti GN=AAEL005605 PE=3 SV=1 - [Q179J5_AEDAE]
30.84	0.059	1.04174	0.57	0.59284	0.736429	0.32	0.59284	J9E8Z2	AAEL017357-PA (Fragment) OS=Aedes aegypti GN=AaeL_AAEL017357 PE=4 SV=1 - [J9E8Z2_AEDAE]
34.86	0.059	1.04174	0.45	0.67117	0.795858	0.2	0.67117	Q16QI0	AAEL011282-PA OS=Aedes aegypti GN=AAEL011282 PE=4 SV=1 - [Q16QI0_AEDAE]
30.42	0.058	1.04102	0.46	0.66648	0.791789	0.21	0.66648	Q16HA3	AAEL014099-PA OS=Aedes aegypti GN=AAEL014099 PE=3 SV=1 - [Q16HA3_AEDAE]
30.58	0.057	1.0403	0.7	0.5167	0.675542	0.48	0.5167	Q17L58	AAEL001440-PA OS=Aedes aegypti GN=AAEL001440 PE=4 SV=1 - [Q17L58_AEDAE]
37.3	0.057	1.0403	0.52	0.62713	0.762544	0.27	0.62713	Q16IV1	AAEL013536-PA OS=Aedes aegypti GN=AAEL013536 PE=4 SV=1 - [Q16IV1_AEDAE]
35.54	0.057	1.0403	0.47	0.65759	0.78665	0.22	0.65759	J9EAN1	AAEL017421-PA OS=Aedes aegypti GN=AaeL_AAEL017421 PE=4 SV=1 - [J9EAN1_AEDAE]
30.15	0.057	1.0403	0.26	0.8046	0.890726	0.07	0.8046	Q16HW5	AAEL013880-PA OS=Aedes aegypti GN=AAEL013880 PE=4 SV=1 - [Q16HW5_AEDAE]
29.79	0.056	1.03958	0.49	0.6477	0.77802	0.24	0.6477	Q16IH3	AAEL002324-PA OS=Aedes aegypti GN=AAEL002324 PE=4 SV=1 - [Q16IH3_AEDAE]
30.98	0.055	1.03886	0.68	0.52799	0.685341	0.46	0.52799	Q17JB6	AAEL002069-PA OS=Aedes aegypti GN=AAEL002069 PE=4 SV=1 - [Q17JB6_AEDAE]
31.95	0.055	1.03886	0.64	0.54917	0.704371	0.41	0.54917	Q16NN5	AAEL011925-PA OS=Aedes aegypti GN=AAEL011925 PE=4 SV=1 - [Q16NN5_AEDAE]
33.42	0.055	1.03886	0.62	0.56109	0.713306	0.39	0.56109	Q16V02	AAEL009732-PA OS=Aedes aegypti GN=AAEL009732 PE=3 SV=1 - [Q16V02_AEDAE]
31.7	0.054	1.03814	0.42	0.6892	0.806863	0.18	0.6892	Q17MG4	AAEL001036-PA OS=Aedes aegypti GN=AAEL001036 PE=4 SV=1 - [Q17MG4_AEDAE]
35.69	0.054	1.03814	0.39	0.71355	0.824159	0.15	0.71355	Q17EQ5	AAEL003664-PB OS=Aedes aegypti GN=AAEL003664 PE=4 SV=1 - [Q17EQ5_AEDAE]
27.69	0.054	1.03814	0.36	0.73965	0.842909	0.13	0.73965	Q0IF42	AAEL006508-PA OS=Aedes aegypti GN=AAEL006508 PE=4 SV=1 - [Q0IF42_AEDAE]
27.88	0.054	1.03814	0.31	0.77216	0.8689	0.09	0.77216	Q17JY4	Mitochondrial Rho GTPase OS=Aedes aegypti GN=AAEL001853 PE=3 SV=1 - [Q17JY4_AEDAE]
35.72	0.054	1.03814	0.3	0.77706	0.871371	0.09	0.77706	Q17LA3	AAEL001421-PA OS=Aedes aegypti GN=AAEL001421 PE=4 SV=1 - [Q17LA3_AEDAE]
29.14	0.053	1.03742	0.58	0.58687	0.7324	0.34	0.58687	Q16KT1	AAEL012878-PA OS=Aedes aegypti GN=AAEL012878 PE=4 SV=1 - [Q16KT1_AEDAE]
30.03	0.053	1.03742	0.57	0.59347	0.736974	0.32	0.59347	Q17HK7	AAEL002645-PA OS=Aedes aegypti GN=AAEL002645 PE=4 SV=1 - [Q17HK7_AEDAE]
34.68	0.053	1.03742	0.56	0.59838	0.74015	0.31	0.59838	Q16TA7	AAEL010330-PA OS=Aedes aegypti GN=AAEL010330 PE=4 SV=1 - [Q16TA7_AEDAE]
29.3	0.053	1.03742	0.51	0.62855	0.763435	0.26	0.62855	Q16WB7	AAEL009280-PA (Fragment) OS=Aedes aegypti GN=AAEL009280 PE=4 SV=1 - [Q16WB7_AEDAE]
35.32	0.053	1.03742	0.35	0.74012	0.843019	0.12	0.74012	Q1HR35	60S ribosomal protein L30 OS=Aedes aegypti GN=AAEL005085 PE=3 SV=1 - [Q1HR35_AEDAE]
29.17	0.053	1.03742	0.21	0.84297	0.90902	0.04	0.84297	Q17LK6	AAEL001320-PA OS=Aedes aegypti GN=CYP9M4 PE=3 SV=1 - [Q17LK6_AEDAE]
30.8	0.052	1.0367	0.71	0.50632	0.666807	0.51	0.50632	Q16SP5	AAEL010538-PA OS=Aedes aegypti GN=AAEL010538 PE=4 SV=1 - [Q16SP5_AEDAE]
32.73	0.052	1.0367	0.59	0.57962	0.727411	0.35	0.57962	Q17DT0	Ubiquitin-like modifier-activating enzyme 5 OS=Aedes aegypti GN=AAEL004076 PE=3 SV=1 - [UBA5_AEDAE]
35.49	0.052	1.0367	0.55	0.60281	0.74442	0.31	0.60281	Q173N6	Proteasome subunit beta type OS=Aedes aegypti GN=AAEL007049 PE=3 SV=1 - [Q173N6_AEDAE]
27.39	0.052	1.0367	0.42	0.69775	0.812856	0.17	0.69775	Q172X7	AAEL007246-PA OS=Aedes aegypti GN=AAEL007246 PE=4 SV=1 - [Q172X7_AEDAE]
29.83	0.052	1.0367	0.32	0.76186	0.859505	0.1	0.76186	Q16P37	AAEL011772-PA OS=Aedes aegypti GN=AAEL011772 PE=4 SV=1 - [Q16P37_AEDAE]
27.42	0.052	1.0367	0.19	0.8563	0.918145	0.04	0.8563	Q0IEX0	AAEL007768-PA OS=Aedes aegypti GN=MYD PE=4 SV=1 - [Q0IEX0_AEDAE]
29.48	0.051	1.03598	0.29	0.78208	0.875076	0.08	0.78208	Q17DF0	AAEL004232-PA OS=Aedes aegypti GN=AAEL004232 PE=4 SV=1 - [Q17DF0_AEDAE]
30.86	0.05	1.03526	0.65	0.54121	0.697954	0.43	0.54121	Q9BMG5	AAEL005208-PA OS=Aedes aegypti GN=AAEL005208 PE=2 SV=1 - [Q9BMG5_AEDAE]
35.41	0.05	1.03526	0.6	0.57381	0.721786	0.36	0.57381	Q17AX7	AAEL005165-PA OS=Aedes aegypti GN=AAEL005165 PE=3 SV=1 - [Q17AX7_AEDAE]
35.56	0.05	1.03526	0.45	0.67254	0.796739	0.2	0.67254	Q16FL6	Eukaryotic translation initiation factor 3 subunit L OS=Aedes aegypti GN=AAEL009617 PE=3 SV=1 - [EIF3L_AEDAE]
30.67	0.05	1.03526	0.28	0.7896	0.880301	0.08	0.7896	Q17LI1	AAEL001336-PA OS=Aedes aegypti GN=AAEL001336 PE=4 SV=1 - [Q17LI1_AEDAE]
30.01	0.049	1.03455	0.4	0.70769	0.820148	0.16	0.70769	Q16Q75	AAEL011385-PA OS=Aedes aegypti GN=AAEL011385 PE=4 SV=1 - [Q16Q75_AEDAE]
28.56	0.048	1.03383	0.4	0.70434	0.817629	0.16	0.70434	Q16Y31	AAEL008677-PA OS=Aedes aegypti GN=AAEL008677 PE=4 SV=1 - [Q16Y31_AEDAE]
30.47	0.048	1.03383	0.39	0.71262	0.823596	0.15	0.71262	Q16VZ5	AAEL009415-PA OS=Aedes aegypti GN=AAEL009415 PE=4 SV=1 - [Q16VZ5_AEDAE]
27.5	0.048	1.03383	0.38	0.71993	0.828755	0.15	0.71993	Q17G48	AAEL003205-PA OS=Aedes aegypti GN=AAEL003205 PE=4 SV=1 - [Q17G48_AEDAE]
29.35	0.048	1.03383	0.19	0.85973	0.918709	0.04	0.85973	Q16RI7	AAEL010937-PA OS=Aedes aegypti GN=AAEL010937 PE=4 SV=1 - [Q16RI7_AEDAE]
33.99	0.047	1.03311	0.61	0.56988	0.719236	0.37	0.56988	J9E9C0	AAEL017085-PA OS=Aedes aegypti GN=GSTO1 PE=4 SV=1 - [J9E9C0_AEDAE]
37.12	0.047	1.03311	0.59	0.5809	0.72805	0.35	0.5809	Q1HR13	AAEL009345-PA OS=Aedes aegypti GN=AAEL009345 PE=2 SV=1 - [Q1HR13_AEDAE]
32.51	0.047	1.03311	0.55	0.60649	0.747458	0.3	0.60649	Q16PB9	mRNA cap guanine-N7 methyltransferase OS=Aedes aegypti GN=AAEL011698 PE=3 SV=1 - [Q16PB9_AEDAE]
34.29	0.046	1.0324	0.56	0.59666	0.739091	0.32	0.59666	Q17CT4	GrpE protein homolog OS=Aedes aegypti GN=AAEL004438 PE=3 SV=1 - [Q17CT4_AEDAE]
31.05	0.046	1.0324	0.5	0.64059	0.771434	0.25	0.64059	Q16V83	AAEL009662-PA OS=Aedes aegypti GN=AAEL009662 PE=4 SV=1 - [Q16V83_AEDAE]
35.55	0.046	1.0324	0.45	0.67697	0.799978	0.2	0.67697	Q17DN2	AAEL004086-PB OS=Aedes aegypti GN=AAEL004086 PE=4 SV=1 - [Q17DN2_AEDAE]
29.48	0.046	1.0324	0.21	0.84038	0.907772	0.04	0.84038	Q16QZ9	AAEL011114-PA OS=Aedes aegypti GN=AAEL011114 PE=4 SV=1 - [Q16QZ9_AEDAE]
29.26	0.046	1.0324	0.18	0.86623	0.923078	0.03	0.86623	Q17DN5	AAEL004110-PA OS=Aedes aegypti GN=AAEL004110 PE=4 SV=1 - [Q17DN5_AEDAE]
33.64	0.045	1.03168	0.46	0.6635	0.790829	0.21	0.6635	Q16TM4	AAEL010192-PA OS=Aedes aegypti GN=AAEL010192 PE=4 SV=1 - [Q16TM4_AEDAE]
35.76	0.045	1.03168	0.36	0.72978	0.835516	0.13	0.72978	Q17BZ1	Methionine aminopeptidase 2 OS=Aedes aegypti GN=AAEL004738 PE=3 SV=1 - [Q17BZ1_AEDAE]
29.92	0.045	1.03168	0.33	0.75746	0.855882	0.11	0.75746	Q16YM5	AAEL008471-PA OS=Aedes aegypti GN=AAEL008471 PE=4 SV=1 - [Q16YM5_AEDAE]
33.72	0.045	1.03168	0.3	0.77452	0.8699	0.09	0.77452	Q16K96	Serine/threonine-protein phosphatase OS=Aedes aegypti GN=AAEL013068 PE=3 SV=1 - [Q16K96_AEDAE]
33.51	0.045	1.03168	0.28	0.79096	0.881025	0.08	0.79096	Q16WY4	Actin-related protein 2/3 complex subunit 5 OS=Aedes aegypti GN=AAEL009059 PE=3 SV=1 - [Q16WY4_AEDAE]
34.2	0.045	1.03168	0.27	0.79716	0.884828	0.07	0.79716	Q17IE3	Proteasome subunit beta type OS=Aedes aegypti GN=AAEL002401 PE=3 SV=1 - [Q17IE3_AEDAE]
37.2	0.044	1.03097	0.54	0.60882	0.748425	0.3	0.60882	Q17PM3	AAEL000293-PA OS=Aedes aegypti GN=AAEL000293 PE=4 SV=1 - [Q17PM3_AEDAE]
31.99	0.044	1.03097	0.51	0.62987	0.763874	0.26	0.62987	Q16LW0	AAEL012515-PA OS=Aedes aegypti GN=AAEL012515 PE=4 SV=1 - [Q16LW0_AEDAE]
35.68	0.044	1.03097	0.35	0.74568	0.846481	0.12	0.74568	J9HFM9	AAEL017516-PB OS=Aedes aegypti GN=AaeL_AAEL017516 PE=3 SV=1 - [J9HFM9_AEDAE]
29.09	0.044	1.03097	0.17	0.87254	0.927429	0.03	0.87254	Q179T2	Probable exonuclease mut-7 homolog OS=Aedes aegypti GN=AAEL005527 PE=3 SV=1 - [MUT7_AEDAE]
31.66	0.043	1.03025	0.46	0.66899	0.793765	0.21	0.66899	Q16I01	AAEL013841-PA OS=Aedes aegypti GN=AAEL013841 PE=3 SV=1 - [Q16I01_AEDAE]
30.19	0.043	1.03025	0.42	0.6894	0.806863	0.18	0.6894	Q16PE9	AAEL011651-PA OS=Aedes aegypti GN=AAEL011651 PE=4 SV=1 - [Q16PE9_AEDAE]
32.26	0.043	1.03025	0.35	0.74116	0.843699	0.12	0.74116	Q1HQJ3	AAEL013744-PA OS=Aedes aegypti GN=AAEL013744 PE=2 SV=1 - [Q1HQJ3_AEDAE]
36.3	0.042	1.02954	0.51	0.63373	0.767334	0.26	0.63373	Q172D2	AAEL007439-PB OS=Aedes aegypti GN=AAEL007439 PE=4 SV=1 - [Q172D2_AEDAE]
35.66	0.042	1.02954	0.46	0.66617	0.791726	0.21	0.66617	Q1HR33	AAEL006833-PA OS=Aedes aegypti GN=AAEL006833 PE=2 SV=1 - [Q1HR33_AEDAE]
33.9	0.042	1.02954	0.45	0.67235	0.796739	0.2	0.67235	Q177Q3	AAEL006050-PA OS=Aedes aegypti GN=AAEL006050 PE=4 SV=1 - [Q177Q3_AEDAE]
34	0.042	1.02954	0.44	0.67796	0.800644	0.19	0.67796	Q16ZF8	AAEL008220-PA OS=Aedes aegypti GN=AAEL008220 PE=4 SV=1 - [Q16ZF8_AEDAE]
35.18	0.042	1.02954	0.41	0.69723	0.812507	0.17	0.69723	Q17FD3	Proteasome subunit beta type OS=Aedes aegypti GN=AAEL003431 PE=3 SV=1 - [Q17FD3_AEDAE]
28.07	0.042	1.02954	0.22	0.83297	0.903892	0.05	0.83297	Q0IG54	AAEL003535-PA OS=Aedes aegypti GN=AAEL003535 PE=4 SV=1 - [Q0IG54_AEDAE]
32.73	0.041	1.02883	0.52	0.62193	0.75813	0.27	0.62193	Q16V05	AAEL009738-PA OS=Aedes aegypti GN=AAEL009738 PE=4 SV=1 - [Q16V05_AEDAE]
35.94	0.041	1.02883	0.5	0.63633	0.769248	0.25	0.63633	Q16XT2	AAEL008770-PA OS=Aedes aegypti GN=AAEL008770 PE=4 SV=1 - [Q16XT2_AEDAE]
28.13	0.041	1.02883	0.29	0.78281	0.875076	0.09	0.78281	Q16RV2	AAEL010847-PA OS=Aedes aegypti GN=AAEL010847 PE=4 SV=1 - [Q16RV2_AEDAE]
32.35	0.04	1.02811	0.38	0.71843	0.827785	0.15	0.71843	Q17KE9	AAEL001716-PA OS=Aedes aegypti GN=AAEL001716 PE=4 SV=1 - [Q17KE9_AEDAE]
31.97	0.04	1.02811	0.35	0.73757	0.841475	0.13	0.73757	Q17G72	AAEL003154-PA OS=Aedes aegypti GN=AAEL003154 PE=4 SV=1 - [Q17G72_AEDAE]
33.68	0.04	1.02811	0.29	0.78198	0.875076	0.09	0.78198	Q16U06	Signal recognition particle subunit SRP68 OS=Aedes aegypti GN=AAEL010060 PE=3 SV=1 - [Q16U06_AEDAE]
29.4	0.04	1.02811	0.24	0.8209	0.898646	0.06	0.8209	Q16RL7	AAEL010916-PA OS=Aedes aegypti GN=AAEL010916 PE=4 SV=1 - [Q16RL7_AEDAE]
31.42	0.04	1.02811	0.25	0.8134	0.895501	0.06	0.8134	Q17PW8	AAEL000171-PA OS=Aedes aegypti GN=AAEL000171 PE=4 SV=1 - [Q17PW8_AEDAE]
31.45	0.039	1.0274	0.51	0.62811	0.763435	0.26	0.62811	J9HEV1	AAEL016988-PA OS=Aedes aegypti GN=AaeL_AAEL016988 PE=4 SV=1 - [J9HEV1_AEDAE]
32.14	0.039	1.0274	0.38	0.71968	0.828716	0.14	0.71968	Q16ZK5	Alpha-(1,6)-fucosyltransferase OS=Aedes aegypti GN=AAEL008181 PE=3 SV=1 - [Q16ZK5_AEDAE]
33.05	0.039	1.0274	0.27	0.79667	0.884582	0.07	0.79667	Q16JS7	Proteasome subunit beta type OS=Aedes aegypti GN=AAEL013236 PE=3 SV=1 - [Q16JS7_AEDAE]
29.45	0.039	1.0274	0.26	0.80953	0.894093	0.07	0.80953	Q17G32	AAEL003202-PA OS=Aedes aegypti GN=AAEL003202 PE=4 SV=1 - [Q17G32_AEDAE]
31.66	0.038	1.02669	0.35	0.74584	0.846481	0.12	0.74584	Q16GF7	AAEL014396-PA OS=Aedes aegypti GN=AAEL014396 PE=4 SV=1 - [Q16GF7_AEDAE]
28.2	0.038	1.02669	0.18	0.86243	0.92108	0.03	0.86243	Q172X6	AAEL007238-PA OS=Aedes aegypti GN=AAEL007238 PE=4 SV=1 - [Q172X6_AEDAE]
33.86	0.038	1.02669	0.06	0.95262	0.973007	0	0.95262	Q16F10	AAEL014943-PA OS=Aedes aegypti GN=AAEL014943 PE=4 SV=1 - [Q16F10_AEDAE]
36.4	0.037	1.02598	0.37	0.72273	0.830915	0.14	0.72273	Q1HR21	AAEL004423-PA OS=Aedes aegypti GN=AAEL004423 PE=2 SV=1 - [Q1HR21_AEDAE]
29.76	0.037	1.02598	0.3	0.77594	0.870764	0.09	0.77594	Q17CG8	AAEL004548-PA (Fragment) OS=Aedes aegypti GN=AAEL004548 PE=4 SV=1 - [Q17CG8_AEDAE]
30.06	0.037	1.02598	0.26	0.81068	0.894635	0.07	0.81068	Q16SZ9	AAEL010430-PA OS=Aedes aegypti GN=AAEL010430 PE=3 SV=1 - [Q16SZ9_AEDAE]
30.22	0.037	1.02598	0.22	0.8367	0.905343	0.05	0.8367	Q174Z6	AAEL006724-PA OS=Aedes aegypti GN=AAEL006724 PE=4 SV=1 - [Q174Z6_AEDAE]
28.08	0.037	1.02598	0.2	0.84726	0.912083	0.04	0.84726	Q16IW0	AAEL013541-PA OS=Aedes aegypti GN=AAEL013541 PE=4 SV=1 - [Q16IW0_AEDAE]
33.67	0.036	1.02527	0.47	0.65796	0.78685	0.22	0.65796	Q16T85	AAEL010359-PA OS=Aedes aegypti GN=AAEL010359 PE=3 SV=1 - [Q16T85_AEDAE]
32.49	0.036	1.02527	0.4	0.70179	0.816056	0.16	0.70179	Q173N5	AAEL007043-PA OS=Aedes aegypti GN=AAEL007043 PE=4 SV=1 - [Q173N5_AEDAE]
30.76	0.036	1.02527	0.37	0.72878	0.834622	0.13	0.72878	Q178J3	AAEL005862-PA (Fragment) OS=Aedes aegypti GN=AAEL005862 PE=4 SV=1 - [Q178J3_AEDAE]
35.96	0.036	1.02527	0.27	0.79913	0.88649	0.07	0.79913	Q0IEV9	AAEL007771-PA OS=Aedes aegypti GN=AAEL007771 PE=4 SV=1 - [Q0IEV9_AEDAE]
28.96	0.036	1.02527	0.24	0.82169	0.898646	0.06	0.82169	Q16QF5	AAEL011308-PA OS=Aedes aegypti GN=AAEL011308 PE=4 SV=1 - [Q16QF5_AEDAE]
36.24	0.035	1.02456	0.43	0.68273	0.802318	0.19	0.68273	Q16KY9	AAEL012826-PA OS=Aedes aegypti GN=AAEL012826 PE=4 SV=1 - [Q16KY9_AEDAE]
30.51	0.035	1.02456	0.4	0.7056	0.818479	0.16	0.7056	Q16VR7	AAEL009470-PA (Fragment) OS=Aedes aegypti GN=AAEL009470 PE=4 SV=1 - [Q16VR7_AEDAE]
30.78	0.035	1.02456	0.37	0.72326	0.830915	0.14	0.72326	Q16FB6	AAEL014836-PA OS=Aedes aegypti GN=AAEL014836 PE=3 SV=1 - [Q16FB6_AEDAE]
29.56	0.035	1.02456	0.34	0.74517	0.846481	0.12	0.74517	Q179Z9	AAEL005450-PA OS=Aedes aegypti GN=AAEL005450 PE=4 SV=1 - [Q179Z9_AEDAE]
30.81	0.035	1.02456	0.3	0.77564	0.870764	0.09	0.77564	Q16YD5	AAEL008577-PA OS=Aedes aegypti GN=AAEL008577 PE=4 SV=1 - [Q16YD5_AEDAE]
28.24	0.035	1.02456	0.25	0.81176	0.895501	0.06	0.81176	Q17AT4	AAEL005202-PA OS=Aedes aegypti GN=AAEL005202 PE=4 SV=1 - [Q17AT4_AEDAE]
33.89	0.035	1.02456	0.22	0.83335	0.904049	0.05	0.83335	J9E9C4	DNA-directed RNA polymerase OS=Aedes aegypti GN=AaeL_AAEL017213 PE=3 SV=1 - [J9E9C4_AEDAE]
30.94	0.034	1.02385	0.37	0.72474	0.83151	0.14	0.72474	Q172K6	AAEL007355-PA OS=Aedes aegypti GN=AAEL007355 PE=4 SV=1 - [Q172K6_AEDAE]
30.8	0.034	1.02385	0.24	0.82125	0.898646	0.06	0.82125	Q17BT9	Superoxide dismutase OS=Aedes aegypti GN=MNSOD1 PE=3 SV=1 - [Q17BT9_AEDAE]
27.39	0.034	1.02385	0.16	0.87734	0.929914	0.03	0.87734	Q178F1	AAEL005918-PA OS=Aedes aegypti GN=AAEL005918 PE=3 SV=1 - [Q178F1_AEDAE]
37.04	0.033	1.02314	0.43	0.68216	0.802318	0.19	0.68216	Q16VF7	AAEL009583-PA OS=Aedes aegypti GN=AAEL009583 PE=4 SV=1 - [Q16VF7_AEDAE]
35.56	0.033	1.02314	0.44	0.67943	0.801379	0.19	0.67943	Q17CI5	Coatomer subunit beta OS=Aedes aegypti GN=AAEL004546 PE=3 SV=1 - [Q17CI5_AEDAE]
28.59	0.033	1.02314	0.35	0.7398	0.842909	0.12	0.7398	Q17B01	AAEL005146-PA OS=Aedes aegypti GN=AAEL005146 PE=4 SV=1 - [Q17B01_AEDAE]
32.31	0.033	1.02314	0.18	0.86625	0.923078	0.03	0.86625	Q17F35	AAEL003588-PA OS=Aedes aegypti GN=AAEL003588 PE=4 SV=1 - [Q17F35_AEDAE]
34.06	0.032	1.02243	0.42	0.69196	0.808681	0.18	0.69196	Q16QS5	AAEL011187-PA OS=Aedes aegypti GN=AAEL011187 PE=4 SV=1 - [Q16QS5_AEDAE]
30.64	0.032	1.02243	0.34	0.74924	0.849193	0.11	0.74924	Q16KG1	AAEL013012-PA (Fragment) OS=Aedes aegypti GN=AAEL013012 PE=4 SV=1 - [Q16KG1_AEDAE]
29.67	0.032	1.02243	0.26	0.80637	0.891649	0.07	0.80637	Q0IF90	WD repeat-containing protein 55 homolog OS=Aedes aegypti GN=AAEL006422 PE=3 SV=1 - [WDR55_AEDAE]
29.08	0.032	1.02243	0.09	0.92921	0.958853	0.01	0.92921	Q16IS2	AAEL013568-PA (Fragment) OS=Aedes aegypti GN=AAEL013568 PE=4 SV=1 - [Q16IS2_AEDAE]
35.8	0.031	1.02172	0.38	0.71804	0.827785	0.15	0.71804	Q16KK3	AAEL012964-PA OS=Aedes aegypti GN=AAEL012964 PE=4 SV=1 - [Q16KK3_AEDAE]
36.93	0.031	1.02172	0.39	0.70986	0.821909	0.15	0.70986	Q1HR66	AAEL010318-PA OS=Aedes aegypti GN=AAEL010318 PE=2 SV=1 - [Q1HR66_AEDAE]
33.56	0.031	1.02172	0.37	0.72772	0.833666	0.14	0.72772	Q16TS5	AAEL010143-PA OS=Aedes aegypti GN=AAEL010143 PE=3 SV=1 - [Q16TS5_AEDAE]
38.21	0.031	1.02172	0.21	0.83921	0.90729	0.05	0.83921	Q1HQJ0	AAEL009994-PA OS=Aedes aegypti GN=AAEL009994 PE=2 SV=1 - [Q1HQJ0_AEDAE]
35.14	0.031	1.02172	0.08	0.93724	0.964243	0.01	0.93724	Q16NS5	AAEL011871-PA OS=Aedes aegypti GN=AAEL011871 PE=4 SV=1 - [Q16NS5_AEDAE]
33.8	0.03	1.02101	0.36	0.73559	0.83988	0.13	0.73559	Q16W03	AAEL009377-PA OS=Aedes aegypti GN=AAEL009377 PE=4 SV=1 - [Q16W03_AEDAE]
28.74	0.03	1.02101	0.31	0.77317	0.868951	0.09	0.77317	Q16RP1	AAEL010896-PA OS=Aedes aegypti GN=AAEL010896 PE=4 SV=1 - [Q16RP1_AEDAE]
28.52	0.03	1.02101	0.24	0.81827	0.898273	0.06	0.81827	Q16UN7	AAEL009846-PA OS=Aedes aegypti GN=AAEL009846 PE=4 SV=1 - [Q16UN7_AEDAE]
30.91	0.03	1.02101	0.2	0.85208	0.915963	0.04	0.85208	Q0IEN3	tRNA (guanine-N(7)-)-methyltransferase OS=Aedes aegypti GN=AAEL009156 PE=3 SV=1 - [TRMB_AEDAE]
32.51	0.03	1.02101	0.06	0.95176	0.972832	0	0.95176	Q17B09	AAEL005127-PA OS=Aedes aegypti GN=AAEL005127 PE=4 SV=1 - [Q17B09_AEDAE]
28.95	0.029	1.0203	0.24	0.82268	0.899175	0.06	0.82268	Q17EC6	AAEL003839-PA OS=Aedes aegypti GN=AAEL003839 PE=4 SV=1 - [Q17EC6_AEDAE]
29.34	0.029	1.0203	0.23	0.82846	0.902051	0.05	0.82846	Q17HD0	AAEL002729-PA OS=Aedes aegypti GN=AAEL002729 PE=4 SV=1 - [Q17HD0_AEDAE]
28.55	0.029	1.0203	0.17	0.87017	0.925163	0.03	0.87017	Q17J55	AAEL002101-PA OS=Aedes aegypti GN=AAEL002101 PE=4 SV=1 - [Q17J55_AEDAE]
29.64	0.028	1.0196	0.3	0.77598	0.870764	0.09	0.77598	Q16MB5	AAEL012365-PA (Fragment) OS=Aedes aegypti GN=AAEL012365 PE=4 SV=1 - [Q16MB5_AEDAE]
34.02	0.028	1.0196	0.28	0.78835	0.879768	0.08	0.78835	Q16UB0	AAEL009959-PA OS=Aedes aegypti GN=AAEL009959 PE=4 SV=1 - [Q16UB0_AEDAE]
33.72	0.028	1.0196	0.27	0.79671	0.884582	0.07	0.79671	Q1HQM8	26S proteasome regulatory complex subunit RPN5/PSMD12 OS=Aedes aegypti GN=AAEL014325 PE=2 SV=1 - [Q1HQM8_AEDAE]
30.06	0.028	1.0196	0.19	0.85653	0.918145	0.04	0.85653	Q17CA4	AAEL004643-PA OS=Aedes aegypti GN=AAEL004643 PE=4 SV=1 - [Q17CA4_AEDAE]
29.51	0.028	1.0196	0.16	0.88269	0.931156	0.02	0.88269	Q172Z2	AAEL007242-PA (Fragment) OS=Aedes aegypti GN=AAEL007242 PE=4 SV=1 - [Q172Z2_AEDAE]
34.88	0.027	1.01889	0.24	0.82087	0.898646	0.06	0.82087	Q17CR3	AAEL004461-PA OS=Aedes aegypti GN=AAEL004461 PE=4 SV=1 - [Q17CR3_AEDAE]
29.7	0.027	1.01889	0.08	0.94105	0.966067	0.01	0.94105	Q17KD1	AAEL001725-PA OS=Aedes aegypti GN=AAEL001725 PE=4 SV=2 - [Q17KD1_AEDAE]
31.55	0.026	1.01819	0.28	0.79164	0.881025	0.08	0.79164	Q16NH5	AAEL011982-PA OS=Aedes aegypti GN=AAEL011982 PE=4 SV=1 - [Q16NH5_AEDAE]
31.01	0.026	1.01819	0.18	0.86388	0.922008	0.03	0.86388	Q1HQJ7	Mannose-6-phosphate isomerase OS=Aedes aegypti GN=AAEL015438 PE=2 SV=1 - [Q1HQJ7_AEDAE]
29.06	0.026	1.01819	0.14	0.89853	0.940021	0.02	0.89853	Q16EG3	AAEL015198-PA OS=Aedes aegypti GN=AAEL015198 PE=4 SV=1 - [Q16EG3_AEDAE]
33.4	0.026	1.01819	0.16	0.88121	0.930111	0.02	0.88121	Q17JV8	AAEL001904-PA OS=Aedes aegypti GN=AAEL001904 PE=4 SV=1 - [Q17JV8_AEDAE]
34.87	0.025	1.01748	0.19	0.85533	0.918145	0.04	0.85533	Q1HRL5	60S ribosomal protein L29 OS=Aedes aegypti GN=AAEL004151 PE=4 SV=1 - [Q1HRL5_AEDAE]
33.69	0.025	1.01748	0.09	0.92949	0.95888	0.01	0.92949	Q173U9	AAEL007001-PA OS=Aedes aegypti GN=AAEL007001 PE=4 SV=1 - [Q173U9_AEDAE]
35.13	0.024	1.01677	0.33	0.75472	0.853736	0.11	0.75472	Q1HQZ9	AAEL001623-PA OS=Aedes aegypti GN=AAEL001623 PE=2 SV=1 - [Q1HQZ9_AEDAE]
37.02	0.024	1.01677	0.3	0.7767	0.871314	0.09	0.7767	Q0C7B7	AAEL000081-PA (Fragment) OS=Aedes aegypti GN=AAEL000081 PE=4 SV=1 - [Q0C7B7_AEDAE]
34.77	0.024	1.01677	0.3	0.7725	0.8689	0.09	0.7725	Q0IFM9	AAEL004484-PA OS=Aedes aegypti GN=AAEL004484 PE=4 SV=1 - [Q0IFM9_AEDAE]
30.61	0.024	1.01677	0.23	0.82749	0.902051	0.05	0.82749	Q16TW4	AAEL010112-PA OS=Aedes aegypti GN=AAEL010112 PE=4 SV=1 - [Q16TW4_AEDAE]
30.43	0.024	1.01677	0.23	0.8292	0.902128	0.05	0.8292	Q17IT4	AAEL002260-PA (Fragment) OS=Aedes aegypti GN=AAEL002260 PE=4 SV=1 - [Q17IT4_AEDAE]
35.2	0.024	1.01677	0.22	0.83536	0.905343	0.05	0.83536	Q1HR30	AAEL010012-PA OS=Aedes aegypti GN=AAEL010012 PE=2 SV=1 - [Q1HR30_AEDAE]
36.54	0.024	1.01677	0.19	0.85969	0.918709	0.03	0.85969	Q17HT7	AAEL002539-PA OS=Aedes aegypti GN=AAEL002539 PE=4 SV=1 - [Q17HT7_AEDAE]
32.25	0.024	1.01677	0.12	0.91179	0.947335	0.01	0.91179	Q16N99	AAEL012046-PA OS=Aedes aegypti GN=AAEL012046 PE=4 SV=1 - [Q16N99_AEDAE]
31.22	0.023	1.01607	0.27	0.79584	0.884246	0.07	0.79584	J9HI79	AAEL017134-PA OS=Aedes aegypti GN=AaeL_AAEL017134 PE=4 SV=1 - [J9HI79_AEDAE]
35.35	0.023	1.01607	0.25	0.80944	0.894093	0.06	0.80944	Q177P1	AAEL006087-PA OS=Aedes aegypti GN=AAEL006087 PE=4 SV=1 - [Q177P1_AEDAE]
29.28	0.023	1.01607	0.24	0.81916	0.898438	0.06	0.81916	Q17PZ9	AAEL000173-PA OS=Aedes aegypti GN=AAEL000173 PE=4 SV=1 - [Q17PZ9_AEDAE]
32.94	0.023	1.01607	0.19	0.856	0.918145	0.04	0.856	Q17AX1	60S ribosome subunit biogenesis protein NIP7 homolog OS=Aedes aegypti GN=AAEL005163 PE=3 SV=1 - [Q17AX1_AEDAE]
30.21	0.023	1.01607	0.14	0.89521	0.937832	0.02	0.89521	Q16N71	AAEL012074-PA OS=Aedes aegypti GN=AAEL012074 PE=4 SV=1 - [Q16N71_AEDAE]
29.92	0.023	1.01607	0.1	0.9246	0.956463	0.01	0.9246	Q17AL1	AAEL005263-PA OS=Aedes aegypti GN=AAEL005263 PE=4 SV=1 - [Q17AL1_AEDAE]
33.57	0.022	1.01537	0.28	0.79163	0.881025	0.08	0.79163	Q17F20	AAEL003605-PA OS=Aedes aegypti GN=AAEL003605 PE=4 SV=1 - [Q17F20_AEDAE]
30.65	0.022	1.01537	0.2	0.85133	0.915682	0.04	0.85133	Q16H29	DNA polymerase OS=Aedes aegypti GN=AAEL014178 PE=3 SV=1 - [Q16H29_AEDAE]
30.03	0.022	1.01537	0.16	0.87892	0.929944	0.03	0.87892	Q16NF8	AAEL011988-PA OS=Aedes aegypti GN=AAEL011988 PE=4 SV=1 - [Q16NF8_AEDAE]
28.72	0.022	1.01537	0.13	0.89879	0.940021	0.02	0.89879	Q16N62	AAEL012081-PA OS=Aedes aegypti GN=AAEL012081 PE=4 SV=1 - [Q16N62_AEDAE]
31.92	0.021	1.01466	0.28	0.78732	0.879573	0.08	0.78732	Q174F4	AAEL006910-PA OS=Aedes aegypti GN=AAEL006910 PE=4 SV=1 - [Q174F4_AEDAE]
33.6	0.021	1.01466	0.19	0.85812	0.918709	0.04	0.85812	Q16I76	AAEL007334-PA OS=Aedes aegypti GN=AAEL007334 PE=4 SV=1 - [Q16I76_AEDAE]
29.27	0.021	1.01466	0.11	0.91676	0.95127	0.01	0.91676	Q0IF43	AAEL006521-PA OS=Aedes aegypti GN=AAEL006521 PE=4 SV=1 - [Q0IF43_AEDAE]
31.9	0.02	1.01396	0.25	0.81239	0.895501	0.06	0.81239	Q0IFH8	1,2-dihydroxy-3-keto-5-methylthiopentene dioxygenase OS=Aedes aegypti GN=AAEL004860 PE=3 SV=1 - [Q0IFH8_AEDAE]
32.4	0.02	1.01396	0.19	0.85764	0.918709	0.04	0.85764	Q17KV1	AAEL001573-PA OS=Aedes aegypti GN=AAEL001573 PE=4 SV=1 - [Q17KV1_AEDAE]
34.73	0.02	1.01396	0.15	0.88328	0.931256	0.02	0.88328	Q16TY4	Proteasome subunit alpha type OS=Aedes aegypti GN=AAEL010087 PE=3 SV=1 - [Q16TY4_AEDAE]
36.37	0.02	1.01396	0.12	0.90543	0.943829	0.02	0.90543	Q17EV4	AAEL003670-PA OS=Aedes aegypti GN=AAEL003670 PE=4 SV=1 - [Q17EV4_AEDAE]
29.56	0.02	1.01396	0.08	0.94079	0.966053	0.01	0.94079	Q16GW9	AAEL014246-PA OS=Aedes aegypti GN=AAEL014246 PE=3 SV=1 - [Q16GW9_AEDAE]
29.51	0.02	1.01396	0.09	0.9279	0.958023	0.01	0.9279	Q16W00	AAEL009383-PA OS=Aedes aegypti GN=AAEL009383 PE=4 SV=1 - [Q16W00_AEDAE]
34.78	0.019	1.01326	0.17	0.87501	0.928388	0.03	0.87501	Q16Z38	AAEL008330-PA OS=Aedes aegypti GN=AAEL008330 PE=4 SV=1 - [Q16Z38_AEDAE]
29.96	0.019	1.01326	0.15	0.88892	0.934344	0.02	0.88892	Q0C780	AAEL000046-PA OS=Aedes aegypti GN=AAEL000046 PE=4 SV=1 - [Q0C780_AEDAE]
29.26	0.019	1.01326	0.14	0.89428	0.937495	0.02	0.89428	Q17CG4	AAEL004551-PA OS=Aedes aegypti GN=AAEL004551 PE=4 SV=1 - [Q17CG4_AEDAE]
31.62	0.019	1.01326	0.12	0.91172	0.947335	0.01	0.91172	Q16LW3	AAEL012510-PA OS=Aedes aegypti GN=IKK2 PE=4 SV=1 - [Q16LW3_AEDAE]
31.6	0.018	1.01255	0.24	0.81631	0.89766	0.06	0.81631	Q16VS8	AAEL009436-PA OS=Aedes aegypti GN=AAEL009436 PE=4 SV=1 - [Q16VS8_AEDAE]
34.92	0.018	1.01255	0.22	0.83597	0.905343	0.05	0.83597	Q17EW3	AAEL003661-PA OS=Aedes aegypti GN=AAEL003661 PE=3 SV=1 - [Q17EW3_AEDAE]
29.95	0.018	1.01255	0.18	0.86509	0.922506	0.03	0.86509	Q16RX3	AAEL010796-PA OS=Aedes aegypti GN=AAEL010796 PE=4 SV=1 - [Q16RX3_AEDAE]
30.38	0.018	1.01255	0.12	0.90901	0.945959	0.01	0.90901	Q0IER5	AAEL008100-PA OS=Aedes aegypti GN=AAEL008100 PE=4 SV=1 - [Q0IER5_AEDAE]
31.98	0.017	1.01185	0.19	0.85578	0.918145	0.04	0.85578	Q16HL1	AAEL013985-PA OS=Aedes aegypti GN=AAEL013985 PE=4 SV=1 - [Q16HL1_AEDAE]
36.17	0.017	1.01185	0.16	0.87837	0.929944	0.03	0.87837	Q16EV4	AAEL015001-PA OS=Aedes aegypti GN=AAEL015001 PE=4 SV=1 - [Q16EV4_AEDAE]
29.81	0.017	1.01185	0.16	0.88113	0.930111	0.02	0.88113	Q16MM7	AAEL012252-PA OS=Aedes aegypti GN=AAEL012252 PE=4 SV=1 - [Q16MM7_AEDAE]
27.45	0.017	1.01185	0.12	0.90885	0.945959	0.01	0.90885	Q17CV8	AAEL004422-PA OS=Aedes aegypti GN=AAEL004422 PE=4 SV=1 - [Q17CV8_AEDAE]
30.62	0.017	1.01185	0.12	0.91097	0.947335	0.01	0.91097	Q17J48	AAEL002176-PA (Fragment) OS=Aedes aegypti GN=AAEL002176 PE=4 SV=1 - [Q17J48_AEDAE]
33.57	0.016	1.01115	0.22	0.83631	0.905343	0.05	0.83631	ENSEMBL:ENSBTAP00000024146	(Bos taurus) similar to alpha-2-macroglobulin isoform 1
36.49	0.016	1.01115	0.21	0.84078	0.907941	0.04	0.84078	Q16T24	AAEL010403-PA OS=Aedes aegypti GN=AAEL010403 PE=4 SV=1 - [Q16T24_AEDAE]
33.13	0.016	1.01115	0.16	0.87992	0.930043	0.03	0.87992	Q16U37	AAEL010035-PA OS=Aedes aegypti GN=AAEL010035 PE=4 SV=1 - [Q16U37_AEDAE]
29.47	0.016	1.01115	0.15	0.8869	0.933413	0.02	0.8869	Q16WA6	Protein CLP1 homolog OS=Aedes aegypti GN=cbc PE=3 SV=1 - [CLP1_AEDAE]
36.72	0.016	1.01115	0.14	0.89691	0.939351	0.02	0.89691	Q174Z2	AAEL006751-PA OS=Aedes aegypti GN=AAEL006751 PE=4 SV=1 - [Q174Z2_AEDAE]
29.5	0.016	1.01115	0.15	0.88298	0.931196	0.02	0.88298	Q177P0	AAEL006082-PA OS=Aedes aegypti GN=AAEL006082 PE=4 SV=1 - [Q177P0_AEDAE]
34.11	0.015	1.01045	0.19	0.85969	0.918709	0.03	0.85969	Q179F0	AAEL005655-PB OS=Aedes aegypti GN=AAEL005655 PE=4 SV=1 - [Q179F0_AEDAE]
30.29	0.015	1.01045	0.14	0.89039	0.935112	0.02	0.89039	Q16FI2	AAEL014750-PA OS=Aedes aegypti GN=AAEL014750 PE=3 SV=1 - [Q16FI2_AEDAE]
31.8	0.015	1.01045	0.13	0.90207	0.942143	0.02	0.90207	Q16HE6	AAEL014051-PA OS=Aedes aegypti GN=AAEL014051 PE=4 SV=1 - [Q16HE6_AEDAE]
34.68	0.014	1.00975	0.17	0.87387	0.927535	0.03	0.87387	Q17HK5	60S ribosomal protein L36 OS=Aedes aegypti GN=AAEL002639 PE=3 SV=1 - [Q17HK5_AEDAE]
31.87	0.014	1.00975	0.16	0.87958	0.929944	0.03	0.87958	Q17LA8	AAEL001422-PA OS=Aedes aegypti GN=AAEL001422 PE=4 SV=1 - [Q17LA8_AEDAE]
33.86	0.014	1.00975	0.15	0.88446	0.932246	0.02	0.88446	Q17J87	AAEL002115-PA OS=Aedes aegypti GN=AAEL002115 PE=4 SV=1 - [Q17J87_AEDAE]
31.37	0.014	1.00975	0.11	0.91684	0.95127	0.01	0.91684	Q171Q8	AAEL007568-PA OS=Aedes aegypti GN=AAEL007568 PE=4 SV=1 - [Q171Q8_AEDAE]
26.84	0.014	1.00975	0.05	0.95947	0.976759	0	0.95947	Q16ML1	AAEL012265-PA OS=Aedes aegypti GN=AAEL012265 PE=4 SV=1 - [Q16ML1_AEDAE]
28.62	0.014	1.00975	0.05	0.96427	0.978751	0	0.96427	Q17J79	AAEL002114-PA OS=Aedes aegypti GN=AAEL002114 PE=4 SV=1 - [Q17J79_AEDAE]
30.55	0.013	1.00905	0.1	0.92637	0.957263	0.01	0.92637	Q17CX4	AAEL004404-PA OS=Aedes aegypti GN=AAEL004404 PE=4 SV=1 - [Q17CX4_AEDAE]
29.32	0.013	1.00905	0.07	0.94985	0.971405	0	0.94985	Q17DX4	AAEL004034-PA OS=Aedes aegypti GN=AAEL004034 PE=4 SV=1 - [Q17DX4_AEDAE]
31.39	0.012	1.00835	0.16	0.87939	0.929944	0.03	0.87939	Q16RX6	AAEL010784-PA OS=Aedes aegypti GN=AAEL010784 PE=4 SV=1 - [Q16RX6_AEDAE]
30.14	0.012	1.00835	0.16	0.87953	0.929944	0.03	0.87953	Q17CQ1	AAEL004471-PA OS=Aedes aegypti GN=AAEL004471 PE=4 SV=1 - [Q17CQ1_AEDAE]
34.26	0.012	1.00835	0.13	0.90328	0.942318	0.02	0.90328	Q0IFB0	AAEL005910-PA OS=Aedes aegypti GN=AAEL005910 PE=4 SV=1 - [Q0IFB0_AEDAE]
31.7	0.012	1.00835	0.14	0.89343	0.937255	0.02	0.89343	Q17GH2	AAEL002993-PA OS=Aedes aegypti GN=AAEL002993 PE=4 SV=1 - [Q17GH2_AEDAE]
32.12	0.012	1.00835	0.1	0.92291	0.955479	0.01	0.92291	Q16JH2	AAEL013334-PA OS=Aedes aegypti GN=AAEL013334 PE=4 SV=1 - [Q16JH2_AEDAE]
29.65	0.012	1.00835	0.09	0.92884	0.958725	0.01	0.92884	Q174R6	AAEL006799-PA OS=Aedes aegypti GN=AAEL006799 PE=4 SV=1 - [Q174R6_AEDAE]
32.62	0.012	1.00835	0.05	0.961	0.977337	0	0.961	Q16WT5	AAEL009099-PA OS=Aedes aegypti GN=AAEL009099 PE=4 SV=1 - [Q16WT5_AEDAE]
31.98	0.011	1.00765	0.13	0.90071	0.941094	0.02	0.90071	Q16FY8	AAEL014589-PA OS=Aedes aegypti GN=AAEL014589 PE=4 SV=1 - [Q16FY8_AEDAE]
32.57	0.011	1.00765	0.15	0.8896	0.93454	0.02	0.8896	Q16I26	AAEL013818-PA OS=Aedes aegypti GN=AAEL013818 PE=4 SV=1 - [Q16I26_AEDAE]
34.32	0.011	1.00765	0.11	0.91893	0.95254	0.01	0.91893	Q0IFL2	RuvB-like helicase 1 OS=Aedes aegypti GN=pont PE=3 SV=1 - [RUVB1_AEDAE]
31.74	0.011	1.00765	0.11	0.91928	0.95254	0.01	0.91928	Q16FK8	AAEL014721-PA OS=Aedes aegypti GN=AAEL014721 PE=4 SV=1 - [Q16FK8_AEDAE]
34.63	0.011	1.00765	0.11	0.9185	0.95254	0.01	0.9185	Q16I17	Methylthioribose-1-phosphate isomerase OS=Aedes aegypti GN=AAEL013828 PE=3 SV=1 - [MTNA_AEDAE]
30.49	0.011	1.00765	0.11	0.91909	0.95254	0.01	0.91909	Q16SB6	AAEL010642-PA OS=Aedes aegypti GN=AAEL010642 PE=4 SV=1 - [Q16SB6_AEDAE]
33.46	0.011	1.00765	0.08	0.93799	0.964754	0.01	0.93799	Q17KM8	AAEL001616-PA OS=Aedes aegypti GN=AAEL001616 PE=4 SV=1 - [Q17KM8_AEDAE]
34.38	0.01	1.00696	0.12	0.90528	0.943829	0.02	0.90528	Q17NB6	AAEL000750-PA OS=Aedes aegypti GN=AAEL000750 PE=4 SV=1 - [Q17NB6_AEDAE]
27.57	0.01	1.00696	0.07	0.94889	0.970951	0	0.94889	Q16FJ9	AAEL014734-PA OS=Aedes aegypti GN=AAEL014734 PE=4 SV=1 - [Q16FJ9_AEDAE]
33.42	0.01	1.00696	0.04	0.9688	0.982036	0	0.9688	Q16UH6	AAEL009914-PA OS=Aedes aegypti GN=AAEL009914 PE=4 SV=1 - [Q16UH6_AEDAE]
35.12	0.009	1.00626	0.09	0.93306	0.960988	0.01	0.93306	Q16EV7	Proteasome subunit alpha type OS=Aedes aegypti GN=AAEL015007 PE=3 SV=1 - [Q16EV7_AEDAE]
26.79	0.009	1.00626	0.07	0.94872	0.970951	0	0.94872	Q16RF8	AAEL010974-PA OS=Aedes aegypti GN=AAEL010974 PE=4 SV=1 - [Q16RF8_AEDAE]
28.69	0.009	1.00626	0.03	0.97877	0.987658	0	0.97877	Q177D2	AAEL006175-PA OS=Aedes aegypti GN=AAEL006175 PE=4 SV=1 - [Q177D2_AEDAE]
32.29	0.009	1.00626	0.05	0.96117	0.977337	0	0.96117	Q17IE6	AAEL002387-PA OS=Aedes aegypti GN=AAEL002387 PE=4 SV=1 - [Q17IE6_AEDAE]
31.63	0.008	1.00556	0.08	0.93836	0.964804	0.01	0.93836	Q0C738	AAEL000001-PA OS=Aedes aegypti GN=AAEL000001 PE=4 SV=1 - [Q0C738_AEDAE]
29.32	0.008	1.00556	0.07	0.94526	0.96907	0.01	0.94526	Q0IEL8	Glucose-6-phosphate 1-dehydrogenase OS=Aedes aegypti GN=AAEL009507 PE=3 SV=1 - [Q0IEL8_AEDAE]
33.67	0.008	1.00556	0.08	0.94252	0.96705	0.01	0.94252	Q16WG4	AAEL009225-PA OS=Aedes aegypti GN=AAEL009225 PE=4 SV=1 - [Q16WG4_AEDAE]
32.26	0.008	1.00556	0.06	0.95096	0.972276	0	0.95096	Q16EZ5	AAEL014957-PA (Fragment) OS=Aedes aegypti GN=AAEL014957 PE=4 SV=1 - [Q16EZ5_AEDAE]
30.47	0.008	1.00556	0.07	0.94782	0.970648	0	0.94782	Q16T31	AAEL010423-PA OS=Aedes aegypti GN=AAEL010423 PE=4 SV=1 - [Q16T31_AEDAE]
26.9	0.008	1.00556	0.03	0.97797	0.987523	0	0.97797	Q16V37	Ubiquitin carboxyl-terminal hydrolase OS=Aedes aegypti GN=AAEL009702 PE=3 SV=1 - [Q16V37_AEDAE]
36.49	0.007	1.00486	0.1	0.92462	0.956463	0.01	0.92462	Q0IG45	AAEL003514-PA OS=Aedes aegypti GN=AAEL003514 PE=4 SV=1 - [Q0IG45_AEDAE]
34.31	0.007	1.00486	0.05	0.95909	0.976754	0	0.95909	Q16SS1	Ribulose-phosphate 3-epimerase OS=Aedes aegypti GN=AAEL010505 PE=3 SV=1 - [Q16SS1_AEDAE]
34.36	0.007	1.00486	0.06	0.95321	0.973007	0	0.95321	Q17N98	AAEL000759-PA OS=Aedes aegypti GN=AAEL000759 PE=4 SV=1 - [Q17N98_AEDAE]
34.11	0.006	1.00417	0.06	0.95295	0.973007	0	0.95295	Q16KP9	AAEL012918-PA OS=Aedes aegypti GN=AAEL012918 PE=4 SV=1 - [Q16KP9_AEDAE]
33.81	0.006	1.00417	0.06	0.95782	0.976318	0	0.95782	Q16NS9	AAEL011876-PA OS=Aedes aegypti GN=AAEL011876 PE=4 SV=1 - [Q16NS9_AEDAE]
29.28	0.006	1.00417	0.03	0.97429	0.985786	0	0.97429	Q16RG0	AAEL010964-PA OS=Aedes aegypti GN=AAEL010964 PE=4 SV=1 - [Q16RG0_AEDAE]
30.87	0.006	1.00417	0.07	0.94844	0.970951	0	0.94844	Q16VX7	AAEL009407-PA OS=Aedes aegypti GN=AAEL009407 PE=4 SV=1 - [Q16VX7_AEDAE]
31.4	0.006	1.00417	0.05	0.96184	0.977337	0	0.96184	Q172G4	AAEL007400-PA OS=Aedes aegypti GN=AAEL007400 PE=4 SV=1 - [Q172G4_AEDAE]
35.68	0.006	1.00417	0.07	0.9465	0.96982	0	0.9465	Q1HQM1	26S proteasome regulatory complex ATPase RPT4 OS=Aedes aegypti GN=AAEL004563 PE=2 SV=1 - [Q1HQM1_AEDAE]
36.91	0.006	1.00417	0.07	0.94718	0.97025	0	0.94718	Q1HR19	AAEL006922-PA OS=Aedes aegypti GN=AAEL006922 PE=2 SV=1 - [Q1HR19_AEDAE]
32.06	0.005	1.00347	0.05	0.96175	0.977337	0	0.96175	Q16KZ3	AAEL012820-PA OS=Aedes aegypti GN=AAEL012820 PE=4 SV=1 - [Q16KZ3_AEDAE]
28.91	0.005	1.00347	0.05	0.9635	0.978231	0	0.9635	Q16RU4	AAEL010837-PA OS=Aedes aegypti GN=AAEL010837 PE=4 SV=1 - [Q16RU4_AEDAE]
35.62	0.005	1.00347	0.06	0.9532	0.973007	0	0.9532	Q16UJ4	AAEL009884-PA OS=Aedes aegypti GN=AAEL009884 PE=4 SV=1 - [Q16UJ4_AEDAE]
27.96	0.005	1.00347	0.02	0.98725	0.99118	0	0.98725	Q17BE1	Ubiquitin carboxyl-terminal hydrolase OS=Aedes aegypti GN=AAEL004980 PE=3 SV=1 - [Q17BE1_AEDAE]
30.51	0.005	1.00347	0.05	0.95999	0.977032	0	0.95999	Q1HR38	AAEL006509-PA OS=Aedes aegypti GN=AAEL006509 PE=4 SV=1 - [Q1HR38_AEDAE]
30.72	0.004	1.00278	0.03	0.97723	0.987142	0	0.97723	Q16EW2	AAEL012408-PA OS=Aedes aegypti GN=AAEL012408 PE=4 SV=1 - [Q16EW2_AEDAE]
34.42	0.004	1.00278	0.05	0.96323	0.978222	0	0.96323	Q16JA9	AAEL013389-PA OS=Aedes aegypti GN=AAEL013389 PE=4 SV=1 - [Q16JA9_AEDAE]
31.84	0.004	1.00278	0.04	0.97044	0.982902	0	0.97044	Q16RJ9	AAEL010939-PB OS=Aedes aegypti GN=AAEL010939 PE=3 SV=1 - [Q16RJ9_AEDAE]
28.2	0.004	1.00278	0.03	0.97493	0.985865	0	0.97493	Q16YD4	AAEL008578-PA OS=Aedes aegypti GN=AAEL008578 PE=4 SV=1 - [Q16YD4_AEDAE]
30.97	0.003	1.00208	0.02	0.98637	0.990823	0	0.98637	Q16JA8	AAEL013400-PA OS=Aedes aegypti GN=AAEL013400 PE=4 SV=1 - [Q16JA8_AEDAE]
31.4	0.003	1.00208	0.03	0.97954	0.987843	0	0.97954	Q16RB5	AAEL011019-PA OS=Aedes aegypti GN=AAEL011019 PE=4 SV=1 - [Q16RB5_AEDAE]
29.99	0.003	1.00208	0.02	0.98289	0.989455	0	0.98289	Q16SG3	AAEL000076-PA OS=Aedes aegypti GN=AAEL000076 PE=4 SV=1 - [Q16SG3_AEDAE]
29.5	0.003	1.00208	0.02	0.984	0.989751	0	0.984	Q16VW3	AAEL009396-PA OS=Aedes aegypti GN=AAEL009396 PE=4 SV=1 - [Q16VW3_AEDAE]
31.09	0.003	1.00208	0.03	0.97473	0.985865	0	0.97473	Q16ZC1	AAEL008243-PA OS=Aedes aegypti GN=AAEL008243 PE=4 SV=1 - [Q16ZC1_AEDAE]
29.87	0.003	1.00208	0.02	0.98481	0.989774	0	0.98481	Q178Q8	AAEL005813-PA OS=Aedes aegypti GN=AAEL005813 PE=4 SV=1 - [Q178Q8_AEDAE]
33.82	0.003	1.00208	0.03	0.97593	0.986359	0	0.97593	Q17DU1	AAEL004065-PA OS=Aedes aegypti GN=AAEL004065 PE=4 SV=1 - [Q17DU1_AEDAE]
29.14	0.003	1.00208	0.03	0.97429	0.985786	0	0.97429	Q17GB4	AAEL003147-PA OS=Aedes aegypti GN=AAEL003147 PE=4 SV=1 - [Q17GB4_AEDAE]
28.98	0.003	1.00208	0.02	0.98473	0.989774	0	0.98473	Q17I19	AAEL002478-PA OS=Aedes aegypti GN=AAEL002478 PE=4 SV=1 - [Q17I19_AEDAE]
32.2	0.003	1.00208	0.03	0.9763	0.986467	0	0.9763	Q1HQZ2	AAEL006743-PA OS=Aedes aegypti GN=AAEL006743 PE=2 SV=1 - [Q1HQZ2_AEDAE]
30.83	0.002	1.00139	0.01	0.99401	0.995855	0	0.99401	Q0IED7	AAEL010829-PA OS=Aedes aegypti GN=AAEL010829 PE=4 SV=1 - [Q0IED7_AEDAE]
28.34	0.002	1.00139	0.01	0.99179	0.994363	0	0.99179	Q16SL7	AAEL010555-PA (Fragment) OS=Aedes aegypti GN=AAEL010555 PE=4 SV=1 - [Q16SL7_AEDAE]
32.42	0.002	1.00139	0.02	0.98367	0.989751	0	0.98367	Q16UP8	AAEL009833-PA OS=Aedes aegypti GN=AAEL009833 PE=4 SV=1 - [Q16UP8_AEDAE]
31.98	0.002	1.00139	0.02	0.98292	0.989455	0	0.98292	Q171U6	AAEL007521-PA OS=Aedes aegypti GN=AAEL007521 PE=4 SV=1 - [Q171U6_AEDAE]
33.06	0.001	1.00069	0.01	0.99594	0.996997	0	0.99594	Q16YG0	Cdc42 homolog OS=Aedes aegypti GN=Cdc42 PE=3 SV=1 - [CDC42_AEDAE]
31.73	0.001	1.00069	0.01	0.992	0.994363	0	0.992	Q172L2	AAEL007360-PA OS=Aedes aegypti GN=AAEL007360 PE=4 SV=1 - [Q172L2_AEDAE]
30.47	0.001	1.00069	0.01	0.99364	0.995744	0	0.99364	Q1HQL9	AAEL011379-PA OS=Aedes aegypti GN=AAEL011379 PE=2 SV=1 - [Q1HQL9_AEDAE]
30.31	0	1	0	0.99792	0.998445	0	0.99792	Q16HN5	AAEL013965-PA (Fragment) OS=Aedes aegypti GN=AAEL013965 PE=4 SV=1 - [Q16HN5_AEDAE]
30.54	0	1	-0.01	0.99558	0.996892	0	0.99558	Q16QZ5	AAEL011134-PA OS=Aedes aegypti GN=AAEL011134 PE=4 SV=1 - [Q16QZ5_AEDAE]
32.97	0	1	0	0.99668	0.99747	0	0.99668	Q176C3	Proteasome subunit beta type OS=Aedes aegypti GN=AAEL006441 PE=3 SV=1 - [Q176C3_AEDAE]
29.68	0	1	0	0.99975	0.999926	0	0.99975	Q17JE2	AAEL002080-PA OS=Aedes aegypti GN=AAEL002080 PE=4 SV=1 - [Q17JE2_AEDAE]
31.88	0	1	0	0.99993	0.999926	0	0.99993	Q17L75	AAEL001448-PA OS=Aedes aegypti GN=AAEL001448 PE=4 SV=1 - [Q17L75_AEDAE]
29.17	-0.001	0.999307	-0.01	0.99521	0.996786	0	0.99521	Q16VM6	AAEL009518-PA OS=Aedes aegypti GN=AAEL009518 PE=4 SV=1 - [Q16VM6_AEDAE]
34.12	-0.002	0.998615	-0.02	0.9858	0.990507	0	0.9858	Q16P60	AAEL011751-PA OS=Aedes aegypti GN=AAEL011751 PE=4 SV=1 - [Q16P60_AEDAE]
39.17	-0.002	0.998615	-0.02	0.98478	0.989774	0	0.98478	Q16S95	AAEL010668-PA OS=Aedes aegypti GN=AAEL010668 PE=4 SV=1 - [Q16S95_AEDAE]
35.95	-0.002	0.998615	-0.01	0.98887	0.992278	0	0.98887	Q171G0	AAEL007650-PA OS=Aedes aegypti GN=AAEL007650 PE=3 SV=1 - [Q171G0_AEDAE]
35.88	-0.002	0.998615	-0.01	0.99135	0.994363	0	0.99135	Q1HRM3	40S ribosomal protein S12 OS=Aedes aegypti GN=AAEL010299 PE=2 SV=1 - [Q1HRM3_AEDAE]
30.1	-0.003	0.997923	-0.02	0.98761	0.991279	0	0.98761	J9HG83	AAEL017054-PA OS=Aedes aegypti GN=AaeL_AAEL017054 PE=4 SV=1 - [J9HG83_AEDAE]
28.47	-0.003	0.997923	-0.03	0.97433	0.985786	0	0.97433	Q0IF64	AAEL006523-PA OS=Aedes aegypti GN=AAEL006523 PE=4 SV=1 - [Q0IF64_AEDAE]
29.9	-0.003	0.997923	-0.02	0.98149	0.989071	0	0.98149	Q16GV8	AAEL014251-PA OS=Aedes aegypti GN=IAP5 PE=4 SV=1 - [Q16GV8_AEDAE]
29.19	-0.003	0.997923	-0.03	0.97905	0.987658	0	0.97905	Q16H07	AAEL014201-PA OS=Aedes aegypti GN=AAEL014201 PE=4 SV=1 - [Q16H07_AEDAE]
34.1	-0.003	0.997923	-0.04	0.96845	0.981939	0	0.96845	Q16KV5	AAEL012865-PA OS=Aedes aegypti GN=AAEL012865 PE=4 SV=1 - [Q16KV5_AEDAE]
32.24	-0.003	0.997923	-0.03	0.97889	0.987658	0	0.97889	Q16P73	AAEL011731-PA OS=Aedes aegypti GN=AAEL011731 PE=3 SV=1 - [Q16P73_AEDAE]
30.01	-0.003	0.997923	-0.02	0.98718	0.99118	0	0.98718	Q17CL4	AAEL004532-PA OS=Aedes aegypti GN=AAEL004532 PE=3 SV=1 - [Q17CL4_AEDAE]
29.18	-0.003	0.997923	-0.02	0.984	0.989751	0	0.984	Q17E70	AAEL003913-PA OS=Aedes aegypti GN=AAEL003913 PE=4 SV=1 - [Q17E70_AEDAE]
29.23	-0.003	0.997923	-0.01	0.99187	0.994363	0	0.99187	Q17K86	AAEL001752-PB OS=Aedes aegypti GN=AAEL001752 PE=4 SV=1 - [Q17K86_AEDAE]
33.75	-0.003	0.997923	-0.02	0.98279	0.989455	0	0.98279	Q17ME6	AAEL001037-PA OS=Aedes aegypti GN=AAEL001037 PE=3 SV=1 - [Q17ME6_AEDAE]
28.59	-0.003	0.997923	-0.02	0.9829	0.989455	0	0.9829	Q17MR7	AAEL000938-PA OS=Aedes aegypti GN=AAEL000938 PE=4 SV=1 - [Q17MR7_AEDAE]
30.78	-0.004	0.997231	-0.05	0.96483	0.979055	0	0.96483	Q16MN4	AAEL012234-PA OS=Aedes aegypti GN=AAEL012234 PE=4 SV=1 - [Q16MN4_AEDAE]
32.29	-0.004	0.997231	-0.03	0.97813	0.987523	0	0.97813	Q16NZ6	AAEL011814-PA OS=Aedes aegypti GN=AAEL011814 PE=4 SV=1 - [Q16NZ6_AEDAE]
28.81	-0.004	0.997231	-0.04	0.97008	0.982842	0	0.97008	Q16U52	AAEL010021-PA OS=Aedes aegypti GN=AAEL010021 PE=4 SV=1 - [Q16U52_AEDAE]
32.84	-0.004	0.997231	-0.04	0.97012	0.982842	0	0.97012	Q174F8	AAEL006917-PA OS=Aedes aegypti GN=AAEL006917 PE=4 SV=1 - [Q174F8_AEDAE]
34.36	-0.004	0.997231	-0.05	0.96251	0.977755	0	0.96251	Q17GY9	AAEL002829-PA (Fragment) OS=Aedes aegypti GN=AAEL002829 PE=4 SV=1 - [Q17GY9_AEDAE]
31.37	-0.004	0.997231	-0.04	0.97107	0.983278	0	0.97107	Q17KI4	AAEL001705-PA OS=Aedes aegypti GN=AAEL001705 PE=4 SV=1 - [Q17KI4_AEDAE]
33.44	-0.005	0.99654	-0.02	0.98117	0.98901	0	0.98117	Q16FT8	AAEL014639-PA OS=Aedes aegypti GN=AAEL014639 PE=3 SV=1 - [Q16FT8_AEDAE]
31.07	-0.005	0.99654	-0.03	0.97975	0.987843	0	0.97975	Q17FF3	AAEL003430-PA OS=Aedes aegypti GN=AAEL003430 PE=4 SV=1 - [Q17FF3_AEDAE]
35.35	-0.006	0.99585	-0.07	0.94515	0.96907	0.01	0.94515	Q175F8	Putative oxidoreductase GLYR1 homolog OS=Aedes aegypti GN=AAEL006684 PE=3 SV=1 - [GLYR1_AEDAE]
31.36	-0.006	0.99585	-0.05	0.9655	0.979477	0	0.9655	Q16IR9	AAEL013567-PA (Fragment) OS=Aedes aegypti GN=AAEL013567 PE=3 SV=1 - [Q16IR9_AEDAE]
33.21	-0.006	0.99585	-0.05	0.96176	0.977337	0	0.96176	Q16Z09	Peptidyl-prolyl cis-trans isomerase OS=Aedes aegypti GN=AAEL008367 PE=4 SV=1 - [Q16Z09_AEDAE]
31.35	-0.006	0.99585	-0.06	0.95466	0.973692	0	0.95466	Q17CJ4	Synaptosomal-associated protein OS=Aedes aegypti GN=AAEL004559 PE=3 SV=1 - [Q17CJ4_AEDAE]
30.47	-0.006	0.99585	-0.06	0.95292	0.973007	0	0.95292	Q17DD3	AAEL004269-PA OS=Aedes aegypti GN=AAEL004269 PE=4 SV=1 - [Q17DD3_AEDAE]
31.5	-0.006	0.99585	-0.05	0.95821	0.976318	0	0.95821	Q17LG4	AAEL001372-PA OS=Aedes aegypti GN=AAEL001372 PE=4 SV=1 - [Q17LG4_AEDAE]
31.1	-0.007	0.99516	-0.08	0.94154	0.9663	0.01	0.94154	Q16G68	AAEL014502-PA OS=Aedes aegypti GN=AAEL014502 PE=4 SV=1 - [Q16G68_AEDAE]
36.48	-0.007	0.99516	-0.08	0.94367	0.967965	0.01	0.94367	Q16KF6	AAEL013009-PA OS=Aedes aegypti GN=AAEL013009 PE=4 SV=1 - [Q16KF6_AEDAE]
32.78	-0.007	0.99516	-0.06	0.95354	0.973084	0	0.95354	Q1HQP8	AAEL015143-PA OS=Aedes aegypti GN=AAEL015143 PE=2 SV=1 - [Q1HQP8_AEDAE]
29.08	-0.008	0.99447	-0.05	0.95826	0.976318	0	0.95826	Q16IF0	AAEL013697-PA (Fragment) OS=Aedes aegypti GN=AAEL013697 PE=4 SV=1 - [Q16IF0_AEDAE]
29.61	-0.008	0.99447	-0.05	0.9615	0.977337	0	0.9615	Q174Q8	AAEL006789-PA OS=Aedes aegypti GN=AAEL006789 PE=4 SV=1 - [Q174Q8_AEDAE]
29.73	-0.008	0.99447	-0.06	0.95386	0.973139	0	0.95386	Q17FQ5	AAEL003327-PA OS=Aedes aegypti GN=AAEL003327 PE=4 SV=1 - [Q17FQ5_AEDAE]
28.99	-0.008	0.99447	-0.03	0.97587	0.986359	0	0.97587	Q17HU0	AAEL002556-PA (Fragment) OS=Aedes aegypti GN=AAEL002556 PE=4 SV=1 - [Q17HU0_AEDAE]
29.3	-0.008	0.99447	-0.07	0.9497	0.971405	0	0.9497	Q17I80	AAEL002450-PA OS=Aedes aegypti GN=AAEL002450 PE=4 SV=1 - [Q17I80_AEDAE]
36.75	-0.009	0.993781	-0.13	0.90348	0.942318	0.02	0.90348	Q16Q18	AAEL011447-PA OS=Aedes aegypti GN=AAEL011447 PE=4 SV=1 - [Q16Q18_AEDAE]
35.47	-0.009	0.993781	-0.12	0.90733	0.945028	0.01	0.90733	Q16TF1	AAEL010248-PA (Fragment) OS=Aedes aegypti GN=AAEL010248 PE=3 SV=1 - [Q16TF1_AEDAE]
27.33	-0.009	0.993781	-0.04	0.96674	0.98047	0	0.96674	Q172W7	AAEL007258-PA OS=Aedes aegypti GN=AAEL007258 PE=4 SV=1 - [Q172W7_AEDAE]
37.09	-0.01	0.993092	-0.14	0.89416	0.937495	0.02	0.89416	Q174D6	Dihydrolipoyl dehydrogenase OS=Aedes aegypti GN=AAEL006928 PE=3 SV=1 - [Q174D6_AEDAE]
33.48	-0.01	0.993092	-0.1	0.92697	0.957324	0.01	0.92697	Q16NR0	AAEL011881-PA OS=Aedes aegypti GN=AAEL011881 PE=4 SV=1 - [Q16NR0_AEDAE]
31.76	-0.01	0.993092	-0.12	0.91174	0.947335	0.01	0.91174	Q16NX8	AAEL011827-PA OS=Aedes aegypti GN=AAEL011827 PE=4 SV=1 - [Q16NX8_AEDAE]
29.22	-0.01	0.993092	-0.08	0.93855	0.964804	0.01	0.93855	Q172I9	AAEL007368-PA OS=Aedes aegypti GN=AAEL007368 PE=4 SV=1 - [Q172I9_AEDAE]
31.2	-0.01	0.993092	-0.07	0.94558	0.969132	0.01	0.94558	Q17J52	AAEL002148-PA OS=Aedes aegypti GN=AAEL002148 PE=4 SV=1 - [Q17J52_AEDAE]
28.53	-0.01	0.993092	-0.08	0.93702	0.964243	0.01	0.93702	Q17N92	AAEL000761-PA OS=Aedes aegypti GN=AAEL000761 PE=4 SV=1 - [Q17N92_AEDAE]
31.03	-0.011	0.992404	-0.1	0.92507	0.956662	0.01	0.92507	Q16GG9	AAEL014388-PA OS=Aedes aegypti GN=AAEL014388 PE=4 SV=1 - [Q16GG9_AEDAE]
34.88	-0.011	0.992404	-0.11	0.91932	0.95254	0.01	0.91932	Q179S6	AAEL005528-PA OS=Aedes aegypti GN=AAEL005528 PE=4 SV=1 - [Q179S6_AEDAE]
32.1	-0.011	0.992404	-0.09	0.93305	0.960988	0.01	0.93305	Q17LI6	AAEL001324-PA OS=Aedes aegypti GN=AAEL001324 PE=4 SV=1 - [Q17LI6_AEDAE]
31.39	-0.011	0.992404	-0.09	0.93059	0.959755	0.01	0.93059	Q17LW5	AAEL001223-PA OS=Aedes aegypti GN=AAEL001223 PE=4 SV=1 - [Q17LW5_AEDAE]
34.44	-0.012	0.991717	-0.13	0.90081	0.941094	0.02	0.90081	Q171Z0	AAEL007484-PB OS=Aedes aegypti GN=AAEL007484 PE=4 SV=1 - [Q171Z0_AEDAE]
31.54	-0.012	0.991717	-0.08	0.94019	0.965966	0.01	0.94019	Q16K19	AAEL013142-PA OS=Aedes aegypti GN=AAEL013142 PE=4 SV=1 - [Q16K19_AEDAE]
34.74	-0.012	0.991717	-0.09	0.9332	0.960988	0.01	0.9332	Q17PI0	Elongation factor Ts, mitochondrial OS=Aedes aegypti GN=AAEL000331 PE=3 SV=1 - [EFTS_AEDAE]
32.08	-0.013	0.99103	-0.17	0.8693	0.924629	0.03	0.8693	Q17KK7	Structural maintenance of chromosomes protein OS=Aedes aegypti GN=AAEL001655 PE=3 SV=1 - [Q17KK7_AEDAE]
30.4	-0.013	0.99103	-0.08	0.94049	0.966007	0.01	0.94049	Q16LZ9	AAEL012473-PB OS=Aedes aegypti GN=AAEL012473 PE=4 SV=1 - [Q16LZ9_AEDAE]
32.42	-0.013	0.99103	-0.1	0.92677	0.957324	0.01	0.92677	Q1HQK8	V-type proton ATPase subunit F OS=Aedes aegypti GN=AAEL002464 PE=2 SV=1 - [VATF_AEDAE]
31.01	-0.014	0.990343	-0.16	0.87541	0.928388	0.03	0.87541	Q174X3	AAEL006734-PA OS=Aedes aegypti GN=AAEL006734 PE=3 SV=1 - [Q174X3_AEDAE]
32.86	-0.014	0.990343	-0.18	0.86685	0.92342	0.03	0.86685	Q17H10	AAEL002841-PA OS=Aedes aegypti GN=AAEL002841 PE=4 SV=1 - [Q17H10_AEDAE]
30.57	-0.014	0.990343	-0.15	0.88929	0.934467	0.02	0.88929	Q16SV9	AAEL010473-PA OS=Aedes aegypti GN=AAEL010473 PE=4 SV=1 - [Q16SV9_AEDAE]
29.14	-0.014	0.990343	-0.13	0.90601	0.944171	0.02	0.90601	Q17M97	AAEL001092-PA OS=Aedes aegypti GN=AAEL001092 PE=4 SV=1 - [Q17M97_AEDAE]
31.66	-0.014	0.990343	-0.12	0.91218	0.947473	0.01	0.91218	J9EAR9	AAEL017259-PA (Fragment) OS=Aedes aegypti GN=GPRMTH1_2 PE=4 SV=1 - [J9EAR9_AEDAE]
27.7	-0.014	0.990343	-0.08	0.93981	0.965841	0.01	0.93981	Q17A15	AAEL005440-PA OS=Aedes aegypti GN=AAEL005440 PE=4 SV=1 - [Q17A15_AEDAE]
29.44	-0.014	0.990343	-0.09	0.93501	0.96247	0.01	0.93501	Q17G10	AAEL003254-PA OS=Aedes aegypti GN=AAEL003254 PE=4 SV=1 - [Q17G10_AEDAE]
29.77	-0.014	0.990343	-0.11	0.91605	0.950969	0.01	0.91605	Q17P98	Mediator of RNA polymerase II transcription subunit 28 OS=Aedes aegypti GN=MED28 PE=3 SV=1 - [MED28_AEDAE]
32.53	-0.015	0.989657	-0.12	0.90712	0.945028	0.02	0.90712	Q0IE96	AAEL012973-PA OS=Aedes aegypti GN=AAEL012973 PE=4 SV=1 - [Q0IE96_AEDAE]
29.64	-0.015	0.989657	-0.14	0.8944	0.937495	0.02	0.8944	Q16LZ0	AAEL012475-PB (Fragment) OS=Aedes aegypti GN=AAEL012475 PE=4 SV=1 - [Q16LZ0_AEDAE]
27.69	-0.015	0.989657	-0.16	0.88058	0.930111	0.02	0.88058	Q17PB0	AAEL000469-PA (Fragment) OS=Aedes aegypti GN=AAEL000469 PE=4 SV=1 - [Q17PB0_AEDAE]
33.02	-0.015	0.989657	-0.06	0.95628	0.975087	0	0.95628	Q178J5	AAEL005856-PA OS=Aedes aegypti GN=AAEL005856 PE=4 SV=1 - [Q178J5_AEDAE]
33.35	-0.016	0.988971	-0.19	0.8579	0.918709	0.04	0.8579	Q17DS7	AAEL004068-PA OS=Aedes aegypti GN=AAEL004068 PE=4 SV=1 - [Q17DS7_AEDAE]
33.44	-0.016	0.988971	-0.18	0.86223	0.92108	0.03	0.86223	Q16KY2	AAEL012835-PA OS=Aedes aegypti GN=AAEL012835 PE=4 SV=1 - [Q16KY2_AEDAE]
29.82	-0.016	0.988971	-0.17	0.87329	0.927447	0.03	0.87329	Q16UB2	AAEL009958-PA OS=Aedes aegypti GN=AAEL009958 PE=4 SV=1 - [Q16UB2_AEDAE]
29.79	-0.016	0.988971	-0.1	0.92581	0.957165	0.01	0.92581	J9HHX8	AAEL017319-PB OS=Aedes aegypti GN=AaeL_AAEL017319 PE=4 SV=1 - [J9HHX8_AEDAE]
29.09	-0.016	0.988971	-0.1	0.92431	0.956463	0.01	0.92431	Q0IFZ1	AAEL003756-PA OS=Aedes aegypti GN=AAEL003756 PE=4 SV=1 - [Q0IFZ1_AEDAE]
29.99	-0.016	0.988971	-0.11	0.91979	0.952769	0.01	0.91979	Q177G8	Deoxyhypusine hydroxylase OS=Aedes aegypti GN=AAEL006129 PE=3 SV=1 - [Q177G8_AEDAE]
26.41	-0.016	0.988971	-0.05	0.95921	0.976754	0	0.95921	Q16QP9	AAEL011209-PA OS=Aedes aegypti GN=AAEL011209 PE=4 SV=1 - [Q16QP9_AEDAE]
31.68	-0.017	0.988286	-0.23	0.82889	0.902051	0.05	0.82889	Q16X89	AAEL008952-PA OS=Aedes aegypti GN=AAEL008952 PE=4 SV=1 - [Q16X89_AEDAE]
29.86	-0.017	0.988286	-0.17	0.86942	0.924629	0.03	0.86942	Q178L8	AAEL005857-PA OS=Aedes aegypti GN=AAEL005857 PE=4 SV=1 - [Q178L8_AEDAE]
33.63	-0.017	0.988286	-0.16	0.87945	0.929944	0.03	0.87945	Q17GP3	AAEL002938-PA OS=Aedes aegypti GN=AAEL002938 PE=4 SV=1 - [Q17GP3_AEDAE]
32.85	-0.017	0.988286	-0.17	0.87329	0.927447	0.03	0.87329	Q1DGR8	Protein-L-isoaspartate O-methyltransferase OS=Aedes aegypti GN=AAEL001465 PE=3 SV=1 - [Q1DGR8_AEDAE]
27.94	-0.017	0.988286	-0.13	0.90319	0.942318	0.02	0.90319	Q16RJ6	AAEL010928-PA (Fragment) OS=Aedes aegypti GN=AAEL010928 PE=4 SV=1 - [Q16RJ6_AEDAE]
29.58	-0.017	0.988286	-0.16	0.88247	0.931156	0.02	0.88247	Q16ZJ9	AAEL008153-PA OS=Aedes aegypti GN=AAEL008153 PE=4 SV=1 - [Q16ZJ9_AEDAE]
29.9	-0.017	0.988286	-0.09	0.93278	0.960988	0.01	0.93278	Q174H7	AAEL006879-PB OS=Aedes aegypti GN=AAEL006879 PE=3 SV=1 - [Q174H7_AEDAE]
34.66	-0.017	0.988286	-0.1	0.92063	0.953374	0.01	0.92063	Q17G46	AAEL003206-PA OS=Aedes aegypti GN=AAEL003206 PE=4 SV=1 - [Q17G46_AEDAE]
33.87	-0.018	0.987601	-0.25	0.81388	0.895503	0.06	0.81388	Q174B1	AAEL006956-PA OS=Aedes aegypti GN=AAEL006956 PE=4 SV=1 - [Q174B1_AEDAE]
35.31	-0.018	0.987601	-0.22	0.83196	0.903681	0.05	0.83196	Q16N14	AAEL012122-PA OS=Aedes aegypti GN=AAEL012122 PE=4 SV=1 - [Q16N14_AEDAE]
29.45	-0.018	0.987601	-0.14	0.89468	0.937534	0.02	0.89468	Q16QL2	AAEL011254-PA OS=Aedes aegypti GN=AAEL011254 PE=4 SV=1 - [Q16QL2_AEDAE]
31.69	-0.019	0.986917	-0.25	0.81336	0.895501	0.06	0.81336	Q17AV7	AAEL005181-PA OS=Aedes aegypti GN=AAEL005181 PE=4 SV=1 - [Q17AV7_AEDAE]
31.65	-0.019	0.986917	-0.23	0.82548	0.900934	0.05	0.82548	Q16M15	AAEL012460-PA OS=Aedes aegypti GN=AAEL012460 PE=4 SV=1 - [Q16M15_AEDAE]
32.79	-0.019	0.986917	-0.18	0.86289	0.921311	0.03	0.86289	Q16FI4	AAEL001058-PA OS=Aedes aegypti GN=AAEL001058 PE=4 SV=1 - [Q16FI4_AEDAE]
29.63	-0.019	0.986917	-0.13	0.89781	0.940021	0.02	0.89781	Q0IFS1	AAEL004196-PA OS=Aedes aegypti GN=GALE3 PE=4 SV=1 - [Q0IFS1_AEDAE]
34.97	-0.019	0.986917	-0.14	0.89237	0.936412	0.02	0.89237	Q16K15	Eukaryotic translation initiation factor 3 subunit I OS=Aedes aegypti GN=AAEL013144 PE=3 SV=1 - [EIF3I_AEDAE]
32.47	-0.02	0.986233	-0.27	0.7976	0.885054	0.07	0.7976	Q17LB2	AAEL001416-PA OS=Aedes aegypti GN=AAEL001416 PE=4 SV=1 - [Q17LB2_AEDAE]
30.04	-0.02	0.986233	-0.23	0.82946	0.90216	0.05	0.82946	Q16SL3	AAEL010563-PA OS=Aedes aegypti GN=AAEL010563 PE=3 SV=1 - [Q16SL3_AEDAE]
30.61	-0.02	0.986233	-0.21	0.84147	0.908173	0.04	0.84147	Q16KK0	AAEL012962-PA OS=Aedes aegypti GN=AAEL012962 PE=4 SV=1 - [Q16KK0_AEDAE]
31.6	-0.02	0.986233	-0.21	0.84257	0.908925	0.04	0.84257	Q176N0	AAEL006309-PB OS=Aedes aegypti GN=AAEL006309 PE=4 SV=1 - [Q176N0_AEDAE]
27.78	-0.02	0.986233	-0.17	0.87304	0.927447	0.03	0.87304	Q17B90	AAEL005036-PA OS=Aedes aegypti GN=AAEL005036 PE=4 SV=1 - [Q17B90_AEDAE]
32.12	-0.02	0.986233	-0.16	0.87567	0.928402	0.03	0.87567	Q17NS6	AAEL000622-PA OS=Aedes aegypti GN=AAEL000622 PE=4 SV=1 - [Q17NS6_AEDAE]
31.52	-0.02	0.986233	-0.13	0.89827	0.940021	0.02	0.89827	Q16PS8	AAEL010453-PA OS=Aedes aegypti GN=AAEL010453 PE=4 SV=1 - [Q16PS8_AEDAE]
31.96	-0.02	0.986233	-0.15	0.88816	0.933798	0.02	0.88816	Q16QW9	AAEL011150-PA OS=Aedes aegypti GN=AAEL011150 PE=4 SV=1 - [Q16QW9_AEDAE]
27.33	-0.02	0.986233	-0.15	0.88473	0.932272	0.02	0.88473	Q16YD6	AAEL008583-PA OS=Aedes aegypti GN=AAEL008583 PE=4 SV=1 - [Q16YD6_AEDAE]
27.07	-0.02	0.986233	-0.13	0.90255	0.942318	0.02	0.90255	Q17GD9	AAEL003105-PA (Fragment) OS=Aedes aegypti GN=AAEL003105 PE=4 SV=1 - [Q17GD9_AEDAE]
34.97	-0.021	0.985549	-0.23	0.82796	0.902051	0.05	0.82796	Q16MN6	AAEL012246-PA OS=Aedes aegypti GN=AAEL012246 PE=4 SV=1 - [Q16MN6_AEDAE]
29.57	-0.021	0.985549	-0.19	0.85717	0.918566	0.04	0.85717	Q16HS9	AAEL013914-PA OS=Aedes aegypti GN=AAEL013914 PE=4 SV=1 - [Q16HS9_AEDAE]
27.83	-0.021	0.985549	-0.2	0.852	0.915963	0.04	0.852	Q16PW0	Beta-hexosaminidase (Fragment) OS=Aedes aegypti GN=AAEL011517 PE=3 SV=1 - [Q16PW0_AEDAE]
34.62	-0.021	0.985549	-0.18	0.8675	0.92342	0.03	0.8675	Q16WM9	AAEL009169-PA (Fragment) OS=Aedes aegypti GN=AAEL009169 PE=4 SV=1 - [Q16WM9_AEDAE]
33.88	-0.021	0.985549	-0.19	0.85929	0.918709	0.03	0.85929	Q1DGZ2	AAEL015410-PA OS=Aedes aegypti GN=AAEL015410 PE=4 SV=1 - [Q1DGZ2_AEDAE]
29.1	-0.021	0.985549	-0.15	0.88512	0.932417	0.02	0.88512	Q16LU4	AAEL012520-PA OS=Aedes aegypti GN=AAEL012520 PE=4 SV=1 - [Q16LU4_AEDAE]
33.27	-0.021	0.985549	-0.12	0.90819	0.945662	0.01	0.90819	Q16KA0	Tubulin gamma chain OS=Aedes aegypti GN=AAEL012843 PE=3 SV=1 - [Q16KA0_AEDAE]
33.24	-0.022	0.984866	-0.23	0.82684	0.901894	0.05	0.82684	Q16TC2	AAEL010288-PA OS=Aedes aegypti GN=AAEL010288 PE=4 SV=1 - [Q16TC2_AEDAE]
32.6	-0.022	0.984866	-0.22	0.83636	0.905343	0.05	0.83636	Q176F0	AAEL006386-PB OS=Aedes aegypti GN=AAEL006386 PE=4 SV=1 - [Q176F0_AEDAE]
34.62	-0.022	0.984866	-0.15	0.88695	0.933413	0.02	0.88695	Q173J1	AAEL007135-PA OS=Aedes aegypti GN=AAEL007135 PE=4 SV=1 - [Q173J1_AEDAE]
34.39	-0.023	0.984184	-0.28	0.79153	0.881025	0.08	0.79153	Q17G76	AAEL003179-PA OS=Aedes aegypti GN=AAEL003179 PE=4 SV=1 - [Q17G76_AEDAE]
31.59	-0.023	0.984184	-0.26	0.80603	0.89153	0.07	0.80603	Q17PJ5	AAEL000378-PA OS=Aedes aegypti GN=AAEL000378 PE=4 SV=1 - [Q17PJ5_AEDAE]
31.07	-0.023	0.984184	-0.24	0.82522	0.900934	0.06	0.82522	Q1HR18	Cytochrome b-c1 complex subunit 6 OS=Aedes aegypti GN=AAEL010801 PE=3 SV=1 - [Q1HR18_AEDAE]
32.62	-0.023	0.984184	-0.21	0.83803	0.90653	0.05	0.83803	Q17DC9	AAEL001371-PA OS=Aedes aegypti GN=AAEL001371 PE=4 SV=1 - [Q17DC9_AEDAE]
30.83	-0.023	0.984184	-0.21	0.84361	0.909031	0.04	0.84361	Q16P65	AAEL011738-PA OS=Aedes aegypti GN=AAEL011738 PE=4 SV=1 - [Q16P65_AEDAE]
35.09	-0.023	0.984184	-0.2	0.84887	0.913559	0.04	0.84887	Q16V29	AAEL009700-PA OS=Aedes aegypti GN=AAEL009700 PE=4 SV=1 - [Q16V29_AEDAE]
31.7	-0.023	0.984184	-0.17	0.87385	0.927535	0.03	0.87385	Q16ZS6	AAEL008072-PA OS=Aedes aegypti GN=AAEL008072 PE=3 SV=1 - [Q16ZS6_AEDAE]
34.08	-0.023	0.984184	-0.13	0.89875	0.940021	0.02	0.89875	Q178R6	AAEL005817-PA OS=Aedes aegypti GN=AAEL005817 PE=3 SV=1 - [Q178R6_AEDAE]
30.97	-0.023	0.984184	-0.15	0.88714	0.933413	0.02	0.88714	Q17DF6	AAEL004229-PA OS=Aedes aegypti GN=GSTT4 PE=3 SV=1 - [Q17DF6_AEDAE]
35.74	-0.024	0.983502	-0.27	0.79431	0.883212	0.08	0.79431	Q17D30	Eukaryotic translation initiation factor 3 subunit M OS=Aedes aegypti GN=AAEL004347 PE=3 SV=1 - [EIF3M_AEDAE]
31.47	-0.024	0.983502	-0.25	0.81335	0.895501	0.06	0.81335	Q16XM0	AAEL008852-PA (Fragment) OS=Aedes aegypti GN=AAEL008852 PE=4 SV=1 - [Q16XM0_AEDAE]
27.32	-0.024	0.983502	-0.18	0.86755	0.92342	0.03	0.86755	Q171P9	AAEL007570-PB OS=Aedes aegypti GN=AAEL007570 PE=4 SV=1 - [Q171P9_AEDAE]
28.93	-0.024	0.983502	-0.14	0.89209	0.936372	0.02	0.89209	Q17GH5	AAEL003008-PA OS=Aedes aegypti GN=AAEL003008 PE=4 SV=1 - [Q17GH5_AEDAE]
27.83	-0.025	0.982821	-0.26	0.80599	0.89153	0.07	0.80599	Q17JZ2	AAEL001870-PA OS=Aedes aegypti GN=AAEL001870 PE=4 SV=1 - [Q17JZ2_AEDAE]
37.14	-0.025	0.982821	-0.26	0.8042	0.890553	0.07	0.8042	Q9GNE2	60S ribosomal protein L23 OS=Aedes aegypti GN=RpL23-A PE=2 SV=1 - [RL23_AEDAE]
28.69	-0.025	0.982821	-0.22	0.83645	0.905343	0.05	0.83645	Q16HD6	AAEL014062-PA OS=Aedes aegypti GN=AAEL014062 PE=4 SV=1 - [Q16HD6_AEDAE]
33.07	-0.026	0.98214	-0.28	0.79244	0.881658	0.08	0.79244	Q16I25	AAEL013821-PA OS=Aedes aegypti GN=AAEL013821 PE=4 SV=1 - [Q16I25_AEDAE]
35.35	-0.026	0.98214	-0.17	0.87521	0.928388	0.03	0.87521	Q16KL0	AAEL012943-PA OS=Aedes aegypti GN=AAEL012943 PE=4 SV=1 - [Q16KL0_AEDAE]
30.73	-0.026	0.98214	-0.16	0.88023	0.930111	0.03	0.88023	Q176Z2	AAEL006224-PA OS=Aedes aegypti GN=AAEL006224 PE=4 SV=1 - [Q176Z2_AEDAE]
29.71	-0.026	0.98214	-0.13	0.90342	0.942318	0.02	0.90342	Q17E52	AAEL003907-PA OS=Aedes aegypti GN=AAEL003907 PE=4 SV=1 - [Q17E52_AEDAE]
34.04	-0.027	0.981459	-0.36	0.73399	0.838652	0.13	0.73399	Q16P63	AAEL011750-PA OS=Aedes aegypti GN=AAEL011750 PE=3 SV=1 - [Q16P63_AEDAE]
37.17	-0.027	0.981459	-0.34	0.7438	0.84595	0.12	0.7438	Q1HRR3	40S ribosomal protein S3a OS=Aedes aegypti GN=AAEL005901 PE=2 SV=1 - [RS3A_AEDAE]
31.82	-0.027	0.981459	-0.25	0.81719	0.897869	0.06	0.81719	Q17NL4	AAEL000635-PA OS=Aedes aegypti GN=AAEL000635 PE=4 SV=1 - [Q17NL4_AEDAE]
28.31	-0.027	0.981459	-0.14	0.89098	0.935472	0.02	0.89098	Q16N65	AAEL012070-PA OS=Aedes aegypti GN=AAEL012070 PE=4 SV=1 - [Q16N65_AEDAE]
36.24	-0.028	0.980779	-0.38	0.71656	0.826381	0.15	0.71656	Q1HRP3	AAEL001759-PA OS=Aedes aegypti GN=AAEL001759 PE=2 SV=1 - [Q1HRP3_AEDAE]
35.94	-0.028	0.980779	-0.36	0.7316	0.837096	0.13	0.7316	Q16K93	Adenylyl cyclase-associated protein OS=Aedes aegypti GN=AAEL013074 PE=3 SV=1 - [Q16K93_AEDAE]
33.95	-0.028	0.980779	-0.33	0.75418	0.853645	0.11	0.75418	Q0IFD6	AAEL005712-PA OS=Aedes aegypti GN=AAEL005712 PE=4 SV=1 - [Q0IFD6_AEDAE]
33.12	-0.028	0.980779	-0.28	0.78922	0.880301	0.08	0.78922	Q16MP1	AAEL012240-PA (Fragment) OS=Aedes aegypti GN=AAEL012240 PE=4 SV=1 - [Q16MP1_AEDAE]
35.45	-0.028	0.980779	-0.24	0.81972	0.898646	0.06	0.81972	Q16MW6	S-methyl-5'-thioadenosine phosphorylase OS=Aedes aegypti GN=AAEL012172 PE=3 SV=1 - [MTAP_AEDAE]
31.76	-0.028	0.980779	-0.22	0.83556	0.905343	0.05	0.83556	Q16U65	AAEL010008-PA OS=Aedes aegypti GN=AAEL010008 PE=4 SV=1 - [Q16U65_AEDAE]
29.86	-0.028	0.980779	-0.22	0.83264	0.903803	0.05	0.83264	Q171P6	AAEL007574-PA OS=Aedes aegypti GN=AAEL007574 PE=4 SV=1 - [Q171P6_AEDAE]
31.23	-0.028	0.980779	-0.19	0.85625	0.918145	0.04	0.85625	Q16QW3	AAEL011155-PA OS=Aedes aegypti GN=AAEL011155 PE=4 SV=1 - [Q16QW3_AEDAE]
28.86	-0.028	0.980779	-0.09	0.93331	0.960988	0.01	0.93331	Q16SV0	AAEL010476-PA (Fragment) OS=Aedes aegypti GN=AAEL010476 PE=4 SV=1 - [Q16SV0_AEDAE]
36.89	-0.029	0.980099	-0.34	0.74583	0.846481	0.12	0.74583	Q17P27	AAEL000486-PA OS=Aedes aegypti GN=AAEL000486 PE=3 SV=1 - [Q17P27_AEDAE]
32.46	-0.029	0.980099	-0.28	0.78991	0.880391	0.08	0.78991	Q16IC0	AAEL013731-PA (Fragment) OS=Aedes aegypti GN=AAEL013731 PE=4 SV=1 - [Q16IC0_AEDAE]
31.06	-0.029	0.980099	-0.25	0.81385	0.895503	0.06	0.81385	Q17GN6	AAEL002948-PA OS=Aedes aegypti GN=AAEL002948 PE=4 SV=1 - [Q17GN6_AEDAE]
28.31	-0.029	0.980099	-0.19	0.85897	0.918709	0.03	0.85897	Q17GI4	AAEL003005-PA OS=Aedes aegypti GN=AAEL003005 PE=4 SV=1 - [Q17GI4_AEDAE]
31.88	-0.029	0.980099	-0.15	0.88756	0.933432	0.02	0.88756	Q16P42	AAEL011762-PA OS=Aedes aegypti GN=AAEL011762 PE=4 SV=1 - [Q16P42_AEDAE]
26.99	-0.029	0.980099	-0.11	0.91482	0.94996	0.01	0.91482	Q16QL3	4-hydroxybenzoate polyprenyltransferase, mitochondrial OS=Aedes aegypti GN=coq2 PE=3 SV=1 - [COQ2_AEDAE]
30.49	-0.029	0.980099	-0.09	0.93254	0.960988	0.01	0.93254	Q17PF0	Acyl-coenzyme A oxidase OS=Aedes aegypti GN=AAEL000370 PE=3 SV=1 - [Q17PF0_AEDAE]
35.69	-0.03	0.97942	-0.39	0.71198	0.823312	0.15	0.71198	Q0IEY3	Eukaryotic translation initiation factor 3 subunit B OS=Aedes aegypti GN=eIF3-S9 PE=3 SV=1 - [EIF3B_AEDAE]
33.55	-0.03	0.97942	-0.38	0.72119	0.829946	0.14	0.72119	Q17AP3	AAEL005214-PA OS=Aedes aegypti GN=AAEL005214 PE=4 SV=1 - [Q17AP3_AEDAE]
30.56	-0.03	0.97942	-0.27	0.80108	0.888128	0.07	0.80108	Q17J88	AAEL002118-PA OS=Aedes aegypti GN=AAEL002118 PE=3 SV=1 - [Q17J88_AEDAE]
32.78	-0.03	0.97942	-0.23	0.82979	0.902259	0.05	0.82979	Q16RM7	AAEL010906-PA OS=Aedes aegypti GN=AAEL010906 PE=4 SV=1 - [Q16RM7_AEDAE]
37.07	-0.031	0.978742	-0.39	0.7089	0.821051	0.16	0.7089	Q16IM0	Clathrin heavy chain OS=Aedes aegypti GN=AAEL013614 PE=3 SV=1 - [Q16IM0_AEDAE]
29.15	-0.031	0.978742	-0.38	0.71614	0.826145	0.15	0.71614	Q16MP2	AAEL012236-PA OS=Aedes aegypti GN=AAEL012236 PE=4 SV=1 - [Q16MP2_AEDAE]
32.32	-0.031	0.978742	-0.36	0.73407	0.838652	0.13	0.73407	Q17PC6	AAEL000436-PA OS=Aedes aegypti GN=AAEL000436 PE=4 SV=1 - [Q17PC6_AEDAE]
27.86	-0.031	0.978742	-0.24	0.81829	0.898273	0.06	0.81829	Q16XZ9	AAEL008703-PA OS=Aedes aegypti GN=AAEL008703 PE=4 SV=1 - [Q16XZ9_AEDAE]
27.33	-0.031	0.978742	-0.19	0.85843	0.918709	0.04	0.85843	Q16IT3	AAEL013553-PA OS=Aedes aegypti GN=AAEL013553 PE=4 SV=1 - [Q16IT3_AEDAE]
29.85	-0.031	0.978742	-0.2	0.84663	0.911663	0.04	0.84663	Q16PG2	AAEL011663-PA OS=Aedes aegypti GN=AAEL011663 PE=4 SV=1 - [Q16PG2_AEDAE]
31.1	-0.031	0.978742	-0.21	0.84323	0.909031	0.04	0.84323	Q177P9	AAEL006079-PA OS=Aedes aegypti GN=AAEL006079 PE=4 SV=1 - [Q177P9_AEDAE]
31.51	-0.032	0.978063	-0.43	0.68365	0.802663	0.19	0.68365	Q16QG9	AAEL011289-PA OS=Aedes aegypti GN=AAEL011289 PE=4 SV=1 - [Q16QG9_AEDAE]
33.82	-0.032	0.978063	-0.42	0.68865	0.806729	0.18	0.68865	Q16WZ0	AAEL009041-PA OS=Aedes aegypti GN=AAEL009041 PE=4 SV=1 - [Q16WZ0_AEDAE]
32.85	-0.032	0.978063	-0.4	0.70399	0.817615	0.16	0.70399	Q16N11	AAEL012111-PA OS=Aedes aegypti GN=AAEL012111 PE=4 SV=1 - [Q16N11_AEDAE]
30.67	-0.032	0.978063	-0.31	0.77271	0.8689	0.1	0.77271	Q17PN1	AAEL000269-PA OS=Aedes aegypti GN=AAEL000269 PE=4 SV=1 - [Q17PN1_AEDAE]
32.2	-0.032	0.978063	-0.24	0.82178	0.898646	0.06	0.82178	Q177R9	AAEL006056-PA OS=Aedes aegypti GN=AAEL006056 PE=4 SV=1 - [Q177R9_AEDAE]
29.77	-0.032	0.978063	-0.24	0.82196	0.898646	0.06	0.82196	Q17A83	AAEL005395-PA OS=Aedes aegypti GN=AAEL005395 PE=4 SV=1 - [Q17A83_AEDAE]
29.92	-0.032	0.978063	-0.23	0.8239	0.900253	0.05	0.8239	Q16G43	AAEL014528-PA OS=Aedes aegypti GN=AAEL014528 PE=4 SV=1 - [Q16G43_AEDAE]
29.09	-0.032	0.978063	-0.22	0.83542	0.905343	0.05	0.83542	Q16PZ3	AAEL011477-PA OS=Aedes aegypti GN=AAEL011477 PE=4 SV=1 - [Q16PZ3_AEDAE]
30.28	-0.032	0.978063	-0.21	0.84035	0.907772	0.04	0.84035	Q16NC7	AAEL012019-PA OS=Aedes aegypti GN=AAEL012019 PE=4 SV=1 - [Q16NC7_AEDAE]
29.98	-0.032	0.978063	-0.16	0.88077	0.930111	0.03	0.88077	Q16P69	AAEL011745-PA OS=Aedes aegypti GN=AAEL011745 PE=4 SV=1 - [Q16P69_AEDAE]
31.18	-0.032	0.978063	-0.18	0.86482	0.922506	0.03	0.86482	Q17FN9	AAEL003326-PA OS=Aedes aegypti GN=AAEL003326 PE=3 SV=1 - [Q17FN9_AEDAE]
30.92	-0.033	0.977386	-0.28	0.78842	0.879768	0.08	0.78842	Q171E7	AAEL007668-PA OS=Aedes aegypti GN=AAEL007668 PE=4 SV=1 - [Q171E7_AEDAE]
32.97	-0.033	0.977386	-0.25	0.81073	0.894635	0.06	0.81073	Q16SP9	AAEL010526-PA OS=Aedes aegypti GN=AAEL010526 PE=4 SV=1 - [Q16SP9_AEDAE]
36.55	-0.033	0.977386	-0.19	0.85372	0.917429	0.04	0.85372	Q1HR72	AAEL007699-PA OS=Aedes aegypti GN=AAEL007699 PE=2 SV=1 - [Q1HR72_AEDAE]
32.84	-0.034	0.976709	-0.41	0.69978	0.814721	0.17	0.69978	Q16P53	AAEL011752-PA OS=Aedes aegypti GN=GSTI1 PE=3 SV=2 - [Q16P53_AEDAE]
29.54	-0.034	0.976709	-0.22	0.83887	0.907183	0.05	0.83887	Q177J1	AAEL006118-PA OS=Aedes aegypti GN=AAEL006118 PE=4 SV=1 - [Q177J1_AEDAE]
28.57	-0.034	0.976709	-0.21	0.84014	0.907772	0.04	0.84014	Q16HF8	AAEL014035-PA OS=Aedes aegypti GN=AAEL014035 PE=4 SV=1 - [Q16HF8_AEDAE]
28.91	-0.034	0.976709	-0.12	0.91142	0.947335	0.01	0.91142	Q0IFG9	AAEL004832-PA OS=Aedes aegypti GN=AAEL004832 PE=4 SV=1 - [Q0IFG9_AEDAE]
26.85	-0.035	0.976032	-0.33	0.75445	0.853688	0.11	0.75445	Q173P4	AAEL007048-PB OS=Aedes aegypti GN=AAEL007048 PE=4 SV=1 - [Q173P4_AEDAE]
28.97	-0.035	0.976032	-0.31	0.76698	0.864513	0.1	0.76698	Q179V2	AAEL005504-PA OS=Aedes aegypti GN=AAEL005504 PE=3 SV=1 - [Q179V2_AEDAE]
39.24	-0.035	0.976032	-0.2	0.84658	0.911663	0.04	0.84658	Q1HR88	Elongation factor 1-alpha OS=Aedes aegypti GN=AaeL_AAEL017096 PE=2 SV=1 - [Q1HR88_AEDAE]
31.11	-0.035	0.976032	-0.1	0.92641	0.957263	0.01	0.92641	Q16PI0	AAEL011627-PA OS=Aedes aegypti GN=AAEL011627 PE=4 SV=1 - [Q16PI0_AEDAE]
33.78	-0.036	0.975355	-0.45	0.66972	0.794385	0.2	0.66972	Q0IE95	Pescadillo homolog OS=Aedes aegypti GN=AAEL012980 PE=3 SV=1 - [PESC_AEDAE]
27.8	-0.036	0.975355	-0.34	0.75256	0.852316	0.11	0.75256	Q16YA9	AAEL008592-PA OS=Aedes aegypti GN=AAEL008592 PE=3 SV=1 - [Q16YA9_AEDAE]
31.84	-0.036	0.975355	-0.31	0.76629	0.864248	0.1	0.76629	Q16XG6	AAEL008886-PA OS=Aedes aegypti GN=AAEL008886 PE=4 SV=1 - [Q16XG6_AEDAE]
29.38	-0.036	0.975355	-0.24	0.82012	0.898646	0.06	0.82012	Q171Y8	Mediator of RNA polymerase II transcription subunit 27 OS=Aedes aegypti GN=MED27 PE=3 SV=1 - [MED27_AEDAE]
31.54	-0.037	0.97468	-0.3	0.77721	0.871371	0.09	0.77721	Q17IG8	AAEL002362-PA OS=Aedes aegypti GN=AAEL002362 PE=4 SV=1 - [Q17IG8_AEDAE]
30.51	-0.037	0.97468	-0.23	0.82841	0.902051	0.05	0.82841	Q16Y83	AAEL008634-PA (Fragment) OS=Aedes aegypti GN=AAEL008634 PE=4 SV=1 - [Q16Y83_AEDAE]
29.34	-0.037	0.97468	-0.22	0.83091	0.902955	0.05	0.83091	Q16YV2	AAEL008416-PA OS=Aedes aegypti GN=AAEL008416 PE=4 SV=1 - [Q16YV2_AEDAE]
31.37	-0.038	0.974004	-0.48	0.6497	0.780177	0.23	0.6497	Q1HQF9	AAEL005825-PA OS=Aedes aegypti GN=AAEL005825 PE=2 SV=1 - [Q1HQF9_AEDAE]
30.42	-0.038	0.974004	-0.43	0.68666	0.804895	0.18	0.68666	Q173D7	AAEL007181-PA (Fragment) OS=Aedes aegypti GN=AAEL007181 PE=4 SV=1 - [Q173D7_AEDAE]
35.43	-0.038	0.974004	-0.3	0.77322	0.868951	0.09	0.77322	Q16SG6	AAEL010573-PA OS=Aedes aegypti GN=AAEL010573 PE=4 SV=1 - [Q16SG6_AEDAE]
30.18	-0.038	0.974004	-0.29	0.78235	0.875076	0.08	0.78235	Q16GA7	AAEL014444-PA OS=Aedes aegypti GN=AAEL014444 PE=4 SV=1 - [Q16GA7_AEDAE]
33.82	-0.038	0.974004	-0.25	0.80907	0.894093	0.06	0.80907	Q0IEK2	AAEL009653-PA OS=Aedes aegypti GN=AAEL009653 PE=4 SV=1 - [Q0IEK2_AEDAE]
24.81	-0.038	0.974004	-0.21	0.84265	0.908925	0.04	0.84265	Q16GZ3	AAEL014209-PA (Fragment) OS=Aedes aegypti GN=AAEL014209 PE=4 SV=1 - [Q16GZ3_AEDAE]
32.37	-0.038	0.974004	-0.16	0.87922	0.929944	0.03	0.87922	Q16GY5	AAEL014220-PA (Fragment) OS=Aedes aegypti GN=AAEL014220 PE=4 SV=1 - [Q16GY5_AEDAE]
34.47	-0.039	0.973329	-0.46	0.66261	0.790403	0.21	0.66261	Q16Z06	AAEL008366-PA OS=Aedes aegypti GN=AAEL008366 PE=4 SV=1 - [Q16Z06_AEDAE]
31.12	-0.039	0.973329	-0.46	0.66609	0.791726	0.21	0.66609	Q179Y3	AAEL005461-PA (Fragment) OS=Aedes aegypti GN=AAEL005461 PE=4 SV=1 - [Q179Y3_AEDAE]
34.09	-0.039	0.973329	-0.43	0.68662	0.804895	0.18	0.68662	Q173A7	AAEL007201-PA (Fragment) OS=Aedes aegypti GN=AAEL007201 PE=4 SV=1 - [Q173A7_AEDAE]
31.34	-0.039	0.973329	-0.41	0.7007	0.815299	0.17	0.7007	Q0IEC0	AAEL011429-PA OS=Aedes aegypti GN=AAEL011429 PE=4 SV=1 - [Q0IEC0_AEDAE]
33.62	-0.039	0.973329	-0.33	0.75317	0.852749	0.11	0.75317	J9HHQ4	AAEL017164-PA OS=Aedes aegypti GN=AaeL_AAEL017164 PE=4 SV=1 - [J9HHQ4_AEDAE]
27.67	-0.039	0.973329	-0.33	0.76055	0.85828	0.11	0.76055	Q16IG1	AAEL013690-PA OS=Aedes aegypti GN=AAEL013690 PE=4 SV=1 - [Q16IG1_AEDAE]
29.63	-0.039	0.973329	-0.18	0.86523	0.922506	0.03	0.86523	Q17D88	AAEL004300-PA OS=Aedes aegypti GN=AAEL004300 PE=4 SV=1 - [Q17D88_AEDAE]
32.19	-0.039	0.973329	-0.13	0.89998	0.940739	0.02	0.89998	Q16VX5	AAEL009402-PA OS=Aedes aegypti GN=AAEL009402 PE=4 SV=1 - [Q16VX5_AEDAE]
29.94	-0.04	0.972655	-0.47	0.65694	0.786122	0.22	0.65694	Q17KQ8	AAEL001598-PA OS=Aedes aegypti GN=AAEL001598 PE=4 SV=1 - [Q17KQ8_AEDAE]
31.47	-0.04	0.972655	-0.39	0.7142	0.824664	0.15	0.7142	Q17IT0	AAEL002272-PA OS=Aedes aegypti GN=AAEL002272 PE=4 SV=1 - [Q17IT0_AEDAE]
29.57	-0.04	0.972655	-0.37	0.72278	0.830915	0.14	0.72278	Q17B75	AAEL005061-PA OS=Aedes aegypti GN=AAEL005061 PE=4 SV=1 - [Q17B75_AEDAE]
32.83	-0.04	0.972655	-0.28	0.78815	0.879768	0.08	0.78815	Q17C74	AAEL004653-PA OS=Aedes aegypti GN=AAEL004653 PE=4 SV=1 - [Q17C74_AEDAE]
33.07	-0.04	0.972655	-0.26	0.80321	0.889969	0.07	0.80321	Q16EA5	AAEL015304-PA OS=Aedes aegypti GN=AAEL015304 PE=4 SV=1 - [Q16EA5_AEDAE]
29.77	-0.04	0.972655	-0.17	0.86829	0.923951	0.03	0.86829	Q16VX4	AAEL009399-PA OS=Aedes aegypti GN=AAEL009399 PE=4 SV=1 - [Q16VX4_AEDAE]
35.33	-0.041	0.971981	-0.52	0.62269	0.758812	0.27	0.62269	Q0IFJ1	AAEL004859-PA (Fragment) OS=Aedes aegypti GN=AAEL004859 PE=4 SV=1 - [Q0IFJ1_AEDAE]
32.05	-0.041	0.971981	-0.5	0.63824	0.770326	0.25	0.63824	Q178H4	AAEL005877-PA OS=Aedes aegypti GN=AAEL005877 PE=4 SV=1 - [Q178H4_AEDAE]
35.68	-0.041	0.971981	-0.45	0.6743	0.797987	0.2	0.6743	Q16US7	AAEL009825-PA OS=Aedes aegypti GN=AAEL009825 PE=3 SV=1 - [Q16US7_AEDAE]
29.53	-0.041	0.971981	-0.43	0.68128	0.802292	0.19	0.68128	Q174W9	AAEL006730-PA (Fragment) OS=Aedes aegypti GN=AAEL006730 PE=4 SV=1 - [Q174W9_AEDAE]
31.91	-0.041	0.971981	-0.39	0.71317	0.82398	0.15	0.71317	Q16W14	AAEL009369-PA OS=Aedes aegypti GN=AAEL009369 PE=4 SV=1 - [Q16W14_AEDAE]
29.31	-0.041	0.971981	-0.26	0.80597	0.89153	0.07	0.80597	Q16MW4	AAEL012167-PA OS=Aedes aegypti GN=AAEL012167 PE=4 SV=1 - [Q16MW4_AEDAE]
31.36	-0.041	0.971981	-0.25	0.81579	0.897345	0.06	0.81579	Q17M79	AAEL001144-PA OS=Aedes aegypti GN=AAEL001144 PE=4 SV=1 - [Q17M79_AEDAE]
32.78	-0.041	0.971981	-0.23	0.82827	0.902051	0.05	0.82827	Q170R5	AAEL007823-PA OS=Aedes aegypti GN=AAEL007823 PE=4 SV=1 - [Q170R5_AEDAE]
31.39	-0.042	0.971307	-0.53	0.61934	0.756288	0.28	0.61934	Q17P57	AAEL000520-PA OS=Aedes aegypti GN=AAEL000520 PE=4 SV=1 - [Q17P57_AEDAE]
38.19	-0.042	0.971307	-0.47	0.66066	0.789083	0.22	0.66066	Q16QH0	AAEL011288-PA OS=Aedes aegypti GN=AAEL011288 PE=4 SV=1 - [Q16QH0_AEDAE]
33.69	-0.042	0.971307	-0.45	0.66857	0.793517	0.21	0.66857	Q177Q9	AAEL006048-PA OS=Aedes aegypti GN=AAEL006048 PE=4 SV=1 - [Q177Q9_AEDAE]
34.6	-0.042	0.971307	-0.43	0.68232	0.802318	0.19	0.68232	Q17A05	CTP synthase OS=Aedes aegypti GN=AAEL005455 PE=3 SV=1 - [Q17A05_AEDAE]
30.37	-0.042	0.971307	-0.41	0.69921	0.814307	0.17	0.69921	Q17A38	AAEL005410-PA OS=Aedes aegypti GN=AAEL005410 PE=4 SV=1 - [Q17A38_AEDAE]
36.5	-0.042	0.971307	-0.34	0.74691	0.847442	0.12	0.74691	Q16ZR8	40S ribosomal protein SA OS=Aedes aegypti GN=AAEL008083 PE=2 SV=2 - [RSSA_AEDAE]
31.91	-0.042	0.971307	-0.23	0.82881	0.902051	0.05	0.82881	Q17BS7	AAEL004877-PA OS=Aedes aegypti GN=AAEL004877 PE=4 SV=1 - [Q17BS7_AEDAE]
37.09	-0.043	0.970634	-0.51	0.62831	0.763435	0.26	0.62831	Q16U15	AAEL010063-PA OS=Aedes aegypti GN=AAEL010063 PE=3 SV=1 - [Q16U15_AEDAE]
32.88	-0.043	0.970634	-0.51	0.63085	0.764327	0.26	0.63085	Q16WZ1	AAEL009042-PB OS=Aedes aegypti GN=AAEL009042 PE=4 SV=1 - [Q16WZ1_AEDAE]
28.15	-0.043	0.970634	-0.3	0.77354	0.869052	0.09	0.77354	Q16MN8	AAEL012247-PA OS=Aedes aegypti GN=AAEL012247 PE=4 SV=1 - [Q16MN8_AEDAE]
31.58	-0.043	0.970634	-0.31	0.77193	0.8689	0.09	0.77193	Q16SW9	AAEL010467-PB OS=Aedes aegypti GN=AAEL010467 PE=4 SV=1 - [Q16SW9_AEDAE]
30.03	-0.044	0.969962	-0.53	0.61823	0.755331	0.28	0.61823	Q17EQ0	AAEL003739-PA OS=Aedes aegypti GN=AAEL003739 PE=4 SV=1 - [Q17EQ0_AEDAE]
32.41	-0.044	0.969962	-0.5	0.63689	0.769679	0.25	0.63689	Q17LJ7	AAEL001350-PA OS=Aedes aegypti GN=AAEL001350 PE=4 SV=1 - [Q17LJ7_AEDAE]
29.71	-0.044	0.969962	-0.42	0.69321	0.80931	0.17	0.69321	Q16ZD5	AAEL008234-PA OS=Aedes aegypti GN=AAEL008234 PE=4 SV=1 - [Q16ZD5_AEDAE]
32.95	-0.044	0.969962	-0.42	0.6941	0.809851	0.17	0.6941	Q17E59	AAEL003908-PA OS=Aedes aegypti GN=AAEL003908 PE=4 SV=1 - [Q17E59_AEDAE]
29.28	-0.044	0.969962	-0.38	0.71906	0.828254	0.14	0.71906	Q16TF0	AAEL010249-PA OS=Aedes aegypti GN=AAEL010249 PE=4 SV=1 - [Q16TF0_AEDAE]
34.15	-0.044	0.969962	-0.18	0.86403	0.922008	0.03	0.86403	Q16IJ8	AAEL013643-PA OS=Aedes aegypti GN=AAEL013643 PE=4 SV=1 - [Q16IJ8_AEDAE]
33.61	-0.045	0.96929	-0.59	0.57798	0.725826	0.35	0.57798	J9HTV2	AAEL017447-PA OS=Aedes aegypti GN=AaeL_AAEL017447 PE=4 SV=1 - [J9HTV2_AEDAE]
35.99	-0.045	0.96929	-0.58	0.58556	0.732129	0.34	0.58556	Q1HR73	AAEL007065-PA OS=Aedes aegypti GN=AAEL007065 PE=2 SV=1 - [Q1HR73_AEDAE]
32.75	-0.045	0.96929	-0.48	0.65099	0.781172	0.23	0.65099	Q17CA8	Condensin complex subunit 1 OS=Aedes aegypti GN=AAEL004634 PE=3 SV=1 - [Q17CA8_AEDAE]
34.86	-0.045	0.96929	-0.46	0.6649	0.791582	0.21	0.6649	Q0IEL0	AAEL009646-PA OS=Aedes aegypti GN=AAEL009646 PE=4 SV=1 - [Q0IEL0_AEDAE]
35.77	-0.045	0.96929	-0.44	0.67648	0.799652	0.2	0.67648	J9HSJ4	AAEL017437-PA OS=Aedes aegypti GN=AaeL_AAEL017437 PE=4 SV=1 - [J9HSJ4_AEDAE]
32.1	-0.045	0.96929	-0.44	0.67863	0.800941	0.2	0.67863	Q16MA4	AAEL012366-PA (Fragment) OS=Aedes aegypti GN=AAEL012366 PE=4 SV=1 - [Q16MA4_AEDAE]
28.05	-0.045	0.96929	-0.31	0.76748	0.864813	0.1	0.76748	Q17A11	AAEL005439-PA OS=Aedes aegypti GN=AAEL005439 PE=4 SV=1 - [Q17A11_AEDAE]
37.43	-0.045	0.96929	-0.23	0.82713	0.901958	0.05	0.82713	Q4F6X0	AAEL008192-PA OS=Aedes aegypti GN=AAEL008192 PE=2 SV=1 - [Q4F6X0_AEDAE]
26.88	-0.045	0.96929	-0.18	0.86723	0.92342	0.03	0.86723	Q17IA1	AAEL002419-PA OS=Aedes aegypti GN=AAEL002419 PE=4 SV=1 - [Q17IA1_AEDAE]
33.56	-0.046	0.968618	-0.58	0.58879	0.733328	0.33	0.58879	Q16I64	AAEL013778-PA OS=Aedes aegypti GN=AAEL013778 PE=4 SV=1 - [Q16I64_AEDAE]
31.84	-0.046	0.968618	-0.42	0.69245	0.808681	0.18	0.69245	Q17N90	AAEL000782-PA OS=Aedes aegypti GN=AAEL000782 PE=4 SV=1 - [Q17N90_AEDAE]
33.04	-0.046	0.968618	-0.39	0.71509	0.825354	0.15	0.71509	Q170N9	AAEL007858-PA OS=Aedes aegypti GN=AAEL007858 PE=4 SV=1 - [Q170N9_AEDAE]
30.13	-0.047	0.967947	-0.45	0.67211	0.796727	0.2	0.67211	Q17CQ0	AAEL004456-PA OS=Aedes aegypti GN=AAEL004456 PE=4 SV=1 - [Q17CQ0_AEDAE]
34.34	-0.048	0.967276	-0.64	0.55233	0.706511	0.4	0.55233	Q17E28	AAEL003968-PA OS=Aedes aegypti GN=AAEL003968 PE=4 SV=1 - [Q17E28_AEDAE]
34.73	-0.048	0.967276	-0.55	0.60791	0.748031	0.3	0.60791	Q1HR25	40S ribosomal protein S21 OS=Aedes aegypti GN=AAEL000529 PE=3 SV=1 - [Q1HR25_AEDAE]
35.18	-0.048	0.967276	-0.54	0.61384	0.751663	0.29	0.61384	Q16UF8	Eukaryotic translation initiation factor 3 subunit D OS=Aedes aegypti GN=eIF3-S7 PE=3 SV=1 - [EIF3D_AEDAE]
30.13	-0.048	0.967276	-0.49	0.64158	0.771894	0.24	0.64158	Q172Z1	AAEL007243-PA OS=Aedes aegypti GN=AAEL007243 PE=4 SV=1 - [Q172Z1_AEDAE]
29.46	-0.048	0.967276	-0.48	0.65028	0.780619	0.23	0.65028	Q171Y3	AAEL007480-PA (Fragment) OS=Aedes aegypti GN=AAEL007480 PE=4 SV=1 - [Q171Y3_AEDAE]
28.44	-0.048	0.967276	-0.36	0.73908	0.842598	0.13	0.73908	Q172C7	AAEL007449-PA OS=Aedes aegypti GN=AAEL007449 PE=4 SV=1 - [Q172C7_AEDAE]
28.66	-0.048	0.967276	-0.35	0.7377	0.841475	0.12	0.7377	Q16UK1	AAEL009871-PA OS=Aedes aegypti GN=AAEL009871 PE=4 SV=1 - [Q16UK1_AEDAE]
27.12	-0.048	0.967276	-0.33	0.75762	0.855882	0.11	0.75762	Q16HT6	AAEL013905-PB (Fragment) OS=Aedes aegypti GN=AAEL013905 PE=4 SV=1 - [Q16HT6_AEDAE]
29.21	-0.048	0.967276	-0.25	0.81254	0.895501	0.06	0.81254	Q16VW9	Coiled-coil domain-containing protein 22 homolog OS=Aedes aegypti GN=AAEL009388 PE=3 SV=1 - [CCD22_AEDAE]
35.15	-0.049	0.966606	-0.67	0.53174	0.68926	0.45	0.53174	Q16PF3	AAEL011650-PA OS=Aedes aegypti GN=AAEL011650 PE=4 SV=1 - [Q16PF3_AEDAE]
28.53	-0.049	0.966606	-0.59	0.58252	0.729593	0.34	0.58252	Q16M97	AAEL012378-PA OS=Aedes aegypti GN=AAEL012378 PE=4 SV=1 - [Q16M97_AEDAE]
35.75	-0.049	0.966606	-0.55	0.60324	0.744699	0.31	0.60324	Q17LJ1	AAEL001352-PA OS=Aedes aegypti GN=AAEL001352 PE=4 SV=1 - [Q17LJ1_AEDAE]
30.19	-0.049	0.966606	-0.45	0.67428	0.797987	0.2	0.67428	Q17P30	AAEL000475-PA OS=Aedes aegypti GN=AAEL000475 PE=4 SV=1 - [Q17P30_AEDAE]
28.48	-0.049	0.966606	-0.16	0.87794	0.929944	0.03	0.87794	Q16KB5	AAEL013058-PA OS=Aedes aegypti GN=AAEL013058 PE=4 SV=1 - [Q16KB5_AEDAE]
32.28	-0.05	0.965936	-0.58	0.5881	0.732952	0.33	0.5881	Q173K2	AAEL007124-PA OS=Aedes aegypti GN=AAEL007124 PE=4 SV=1 - [Q173K2_AEDAE]
32.16	-0.05	0.965936	-0.5	0.63536	0.768815	0.25	0.63536	Q16ZT1	AAEL008068-PA (Fragment) OS=Aedes aegypti GN=AAEL008068 PE=4 SV=1 - [Q16ZT1_AEDAE]
31.16	-0.05	0.965936	-0.41	0.70005	0.814791	0.17	0.70005	Q16ZL1	AAEL008164-PA OS=Aedes aegypti GN=AAEL008164 PE=4 SV=1 - [Q16ZL1_AEDAE]
37.1	-0.05	0.965936	-0.4	0.70625	0.81898	0.16	0.70625	Q16PF7	AAEL011656-PA OS=Aedes aegypti GN=AAEL011656 PE=3 SV=1 - [Q16PF7_AEDAE]
29.19	-0.05	0.965936	-0.26	0.80364	0.89019	0.07	0.80364	Q16SP3	AAEL010543-PA OS=Aedes aegypti GN=AAEL010543 PE=3 SV=1 - [Q16SP3_AEDAE]
29.91	-0.05	0.965936	-0.19	0.85573	0.918145	0.04	0.85573	Q171D4	AAEL007694-PA OS=Aedes aegypti GN=AAEL007694 PE=4 SV=1 - [Q171D4_AEDAE]
31.77	-0.051	0.965267	-0.46	0.66606	0.791726	0.21	0.66606	Q16ML4	AAEL012264-PA OS=Aedes aegypti GN=AAEL012264 PE=3 SV=1 - [Q16ML4_AEDAE]
36.92	-0.051	0.965267	-0.15	0.8873	0.933413	0.02	0.8873	Q1HQU9	AAEL010065-PA OS=Aedes aegypti GN=AAEL010065 PE=2 SV=1 - [Q1HQU9_AEDAE]
32.54	-0.052	0.964598	-0.64	0.55205	0.706511	0.4	0.55205	Q1HQP4	AAEL004378-PA OS=Aedes aegypti GN=AAEL004378 PE=2 SV=1 - [Q1HQP4_AEDAE]
33.48	-0.052	0.964598	-0.62	0.55919	0.712767	0.39	0.55919	Q16NG7	AAEL011984-PA OS=Aedes aegypti GN=AAEL011984 PE=4 SV=1 - [Q16NG7_AEDAE]
35.35	-0.052	0.964598	-0.58	0.58777	0.732952	0.33	0.58777	Q177R1	Proteasome subunit alpha type OS=Aedes aegypti GN=AAEL006061 PE=3 SV=1 - [Q177R1_AEDAE]
36.91	-0.052	0.964598	-0.54	0.61281	0.750887	0.29	0.61281	J9HFH4	AAEL017116-PA OS=Aedes aegypti GN=AaeL_AAEL017116 PE=4 SV=1 - [J9HFH4_AEDAE]
33.65	-0.052	0.964598	-0.53	0.61942	0.756288	0.28	0.61942	Q17CH1	AAEL004565-PA (Fragment) OS=Aedes aegypti GN=AAEL004565 PE=3 SV=1 - [Q17CH1_AEDAE]
29.42	-0.052	0.964598	-0.47	0.65893	0.787764	0.22	0.65893	Q16UE8	AAEL009930-PA OS=Aedes aegypti GN=AAEL009930 PE=4 SV=1 - [Q16UE8_AEDAE]
34.17	-0.052	0.964598	-0.39	0.71145	0.822995	0.15	0.71145	Q0IFM6	S-adenosylmethionine synthase OS=Aedes aegypti GN=AAEL004501 PE=3 SV=1 - [Q0IFM6_AEDAE]
39.22	-0.052	0.964598	-0.37	0.72596	0.832405	0.14	0.72596	Q16IE4	Histone H4 OS=Aedes aegypti GN=AAEL000490 PE=3 SV=1 - [Q16IE4_AEDAE]
30.48	-0.052	0.964598	-0.37	0.72374	0.830915	0.14	0.72374	Q16Q27	AAEL011435-PA OS=Aedes aegypti GN=AAEL011435 PE=4 SV=1 - [Q16Q27_AEDAE]
30.13	-0.052	0.964598	-0.37	0.72392	0.830915	0.14	0.72392	Q17JT4	Mediator of RNA polymerase II transcription subunit 17 OS=Aedes aegypti GN=MED17 PE=3 SV=1 - [MED17_AEDAE]
30.15	-0.052	0.964598	-0.36	0.73304	0.838236	0.13	0.73304	Q16P84	AAEL011733-PA OS=Aedes aegypti GN=AAEL011733 PE=4 SV=1 - [Q16P84_AEDAE]
29.96	-0.052	0.964598	-0.27	0.79944	0.88658	0.07	0.79944	Q17E61	AAEL003921-PA OS=Aedes aegypti GN=AAEL003921 PE=4 SV=1 - [Q17E61_AEDAE]
28.03	-0.052	0.964598	-0.22	0.83656	0.905343	0.05	0.83656	Q16GD1	AAEL014424-PA OS=Aedes aegypti GN=AAEL014424 PE=4 SV=1 - [Q16GD1_AEDAE]
32.78	-0.053	0.96393	-0.68	0.52774	0.685245	0.46	0.52774	Q16U20	AAEL010051-PA OS=Aedes aegypti GN=AAEL010051 PE=4 SV=1 - [Q16U20_AEDAE]
31.19	-0.053	0.96393	-0.64	0.54671	0.702548	0.42	0.54671	Q16T51	AAEL010373-PA OS=Aedes aegypti GN=AAEL010373 PE=4 SV=1 - [Q16T51_AEDAE]
32.37	-0.053	0.96393	-0.41	0.69625	0.811611	0.17	0.69625	Q1HRJ0	AAEL014944-PA OS=Aedes aegypti GN=SGP2D7 PE=2 SV=1 - [Q1HRJ0_AEDAE]
30.7	-0.053	0.96393	-0.32	0.75967	0.85755	0.1	0.75967	Q17GH7	AAEL003006-PA OS=Aedes aegypti GN=AAEL003006 PE=4 SV=1 - [Q17GH7_AEDAE]
31.15	-0.054	0.963262	-0.56	0.59876	0.740383	0.31	0.59876	Q17MG2	AAEL001029-PA OS=Aedes aegypti GN=AAEL001029 PE=4 SV=1 - [Q17MG2_AEDAE]
29.23	-0.054	0.963262	-0.5	0.63854	0.770361	0.25	0.63854	Q178A4	AAEL005970-PA OS=Aedes aegypti GN=AAEL005970 PE=4 SV=1 - [Q178A4_AEDAE]
30.54	-0.054	0.963262	-0.37	0.72686	0.832927	0.14	0.72686	Q171M4	AAEL007589-PA OS=Aedes aegypti GN=AAEL007589 PE=4 SV=1 - [Q171M4_AEDAE]
30.66	-0.054	0.963262	-0.19	0.85852	0.918709	0.04	0.85852	Q174U6	AAEL006771-PA OS=Aedes aegypti GN=AAEL006771 PE=4 SV=1 - [Q174U6_AEDAE]
34.32	-0.055	0.962594	-0.72	0.50267	0.66408	0.52	0.50267	Q0IEP2	AAEL009160-PA OS=Aedes aegypti GN=AAEL009160 PE=4 SV=1 - [Q0IEP2_AEDAE]
30.78	-0.055	0.962594	-0.64	0.55228	0.706511	0.4	0.55228	Q16PT9	AAEL010572-PA OS=Aedes aegypti GN=AAEL010572 PE=4 SV=1 - [Q16PT9_AEDAE]
32.26	-0.055	0.962594	-0.64	0.55197	0.706511	0.4	0.55197	Q17DE9	AAEL004227-PA (Fragment) OS=Aedes aegypti GN=AAEL004227 PE=4 SV=1 - [Q17DE9_AEDAE]
30.67	-0.055	0.962594	-0.5	0.6357	0.768981	0.25	0.6357	Q17NP5	AAEL000605-PA (Fragment) OS=Aedes aegypti GN=AAEL000605 PE=4 SV=1 - [Q17NP5_AEDAE]
29.43	-0.055	0.962594	-0.23	0.83237	0.903766	0.05	0.83237	Q17LR6	AAEL001254-PC OS=Aedes aegypti GN=AAEL001254 PE=4 SV=1 - [Q17LR6_AEDAE]
29.61	-0.055	0.962594	-0.13	0.8994	0.940391	0.02	0.8994	Q1DGM4	AAEL010002-PA OS=Aedes aegypti GN=AAEL010002 PE=4 SV=1 - [Q1DGM4_AEDAE]
37.16	-0.056	0.961927	-0.77	0.47755	0.641974	0.59	0.47755	Q16VW8	Transaldolase OS=Aedes aegypti GN=AAEL009389 PE=3 SV=1 - [Q16VW8_AEDAE]
30	-0.056	0.961927	-0.71	0.51066	0.670689	0.5	0.51066	Q16FB8	AAEL014827-PA OS=Aedes aegypti GN=AAEL014827 PE=4 SV=1 - [Q16FB8_AEDAE]
32	-0.056	0.961927	-0.59	0.58126	0.728264	0.35	0.58126	Q0IF29	AAEL007082-PA (Fragment) OS=Aedes aegypti GN=AAEL007082 PE=4 SV=1 - [Q0IF29_AEDAE]
28.76	-0.056	0.961927	-0.45	0.67439	0.797987	0.2	0.67439	Q16I05	AAEL013842-PA OS=Aedes aegypti GN=AAEL013842 PE=4 SV=1 - [Q16I05_AEDAE]
29.7	-0.056	0.961927	-0.43	0.68255	0.802318	0.19	0.68255	Q16LL6	AAEL012608-PA OS=Aedes aegypti GN=AAEL012608 PE=4 SV=1 - [Q16LL6_AEDAE]
29.25	-0.056	0.961927	-0.34	0.7492	0.849193	0.12	0.7492	Q16SH0	AAEL010588-PA (Fragment) OS=Aedes aegypti GN=AAEL010588 PE=4 SV=1 - [Q16SH0_AEDAE]
31.71	-0.057	0.961261	-0.58	0.58609	0.732129	0.34	0.58609	Q16YF3	AAEL008562-PA OS=Aedes aegypti GN=AAEL008562 PE=4 SV=1 - [Q16YF3_AEDAE]
32.39	-0.057	0.961261	-0.51	0.62882	0.763435	0.26	0.62882	Q17NP8	AAEL000624-PA OS=Aedes aegypti GN=AAEL000624 PE=4 SV=1 - [Q17NP8_AEDAE]
33.87	-0.057	0.961261	-0.42	0.69245	0.808681	0.18	0.69245	Q17E26	AAEL003949-PA OS=Aedes aegypti GN=AAEL003949 PE=4 SV=1 - [Q17E26_AEDAE]
33.25	-0.058	0.960595	-0.71	0.50703	0.667511	0.51	0.50703	Q16KX3	AAEL012845-PA OS=Aedes aegypti GN=AAEL012845 PE=4 SV=1 - [Q16KX3_AEDAE]
34.45	-0.058	0.960595	-0.69	0.51765	0.676085	0.48	0.51765	Q16P70	AAEL011742-PA OS=Aedes aegypti GN=AAEL011742 PE=4 SV=1 - [Q16P70_AEDAE]
37.05	-0.058	0.960595	-0.69	0.52221	0.680398	0.47	0.52221	Q17N85	AAEL000758-PB OS=Aedes aegypti GN=AAEL000758 PE=3 SV=1 - [Q17N85_AEDAE]
32.45	-0.058	0.960595	-0.66	0.53972	0.696503	0.43	0.53972	Q175T9	AAEL006554-PA OS=Aedes aegypti GN=AAEL006554 PE=4 SV=1 - [Q175T9_AEDAE]
36.3	-0.058	0.960595	-0.65	0.5459	0.702115	0.42	0.5459	Q174C6	AAEL006946-PA OS=Aedes aegypti GN=AAEL006946 PE=3 SV=1 - [Q174C6_AEDAE]
37.15	-0.058	0.960595	-0.61	0.56705	0.716625	0.37	0.56705	Q17HW3	Triosephosphate isomerase OS=Aedes aegypti GN=AAEL002542 PE=3 SV=1 - [Q17HW3_AEDAE]
30.53	-0.058	0.960595	-0.52	0.62716	0.762544	0.27	0.62716	Q17IN4	AAEL002286-PA OS=Aedes aegypti GN=AAEL002286 PE=4 SV=1 - [Q17IN4_AEDAE]
31.35	-0.058	0.960595	-0.47	0.65992	0.788695	0.22	0.65992	Q16SS3	AAEL010506-PA OS=Aedes aegypti GN=AAEL010506 PE=4 SV=1 - [Q16SS3_AEDAE]
35.04	-0.059	0.959929	-0.78	0.46816	0.634659	0.61	0.46816	Q1HQJ5	AAEL012996-PA OS=Aedes aegypti GN=AAEL012996 PE=2 SV=1 - [Q1HQJ5_AEDAE]
34.28	-0.059	0.959929	-0.75	0.4859	0.648952	0.56	0.4859	Q16PW3	AAEL011505-PA (Fragment) OS=Aedes aegypti GN=AAEL011505 PE=4 SV=1 - [Q16PW3_AEDAE]
31.81	-0.059	0.959929	-0.59	0.58677	0.7324	0.35	0.58677	Q16VJ9	AAEL009526-PA OS=Aedes aegypti GN=AAEL009526 PE=4 SV=1 - [Q16VJ9_AEDAE]
29.26	-0.059	0.959929	-0.59	0.58063	0.728045	0.35	0.58063	Q17GZ9	Actin-related protein 5 OS=Aedes aegypti GN=Arp5 PE=3 SV=1 - [ARP5_AEDAE]
32.92	-0.059	0.959929	-0.59	0.57991	0.727535	0.35	0.57991	Q17HE5	AAEL002709-PA OS=Aedes aegypti GN=AAEL002709 PE=4 SV=1 - [Q17HE5_AEDAE]
32.6	-0.059	0.959929	-0.56	0.60044	0.741979	0.31	0.60044	Q16VW7	AAEL009412-PA OS=Aedes aegypti GN=AAEL009412 PE=4 SV=1 - [Q16VW7_AEDAE]
32.3	-0.059	0.959929	-0.46	0.66182	0.789971	0.21	0.66182	Q17H41	AAEL002808-PA OS=Aedes aegypti GN=AAEL002808 PE=3 SV=1 - [Q17H41_AEDAE]
29.7	-0.059	0.959929	-0.24	0.82024	0.898646	0.06	0.82024	Q16NK9	AAEL001944-PA OS=Aedes aegypti GN=AAEL001944 PE=4 SV=1 - [Q16NK9_AEDAE]
29.26	-0.059	0.959929	-0.22	0.83088	0.902955	0.05	0.83088	Q16TX1	AAEL010107-PA OS=Aedes aegypti GN=AAEL010107 PE=4 SV=1 - [Q16TX1_AEDAE]
31.2	-0.06	0.959264	-0.53	0.61802	0.755319	0.28	0.61802	Q17LU3	AAEL001242-PA OS=Aedes aegypti GN=AAEL001242 PE=3 SV=1 - [Q17LU3_AEDAE]
35.75	-0.061	0.958599	-0.81	0.45459	0.623646	0.65	0.45459	Q0IEG4	AAEL010754-PA OS=Aedes aegypti GN=AAEL010754 PE=4 SV=1 - [Q0IEG4_AEDAE]
30.56	-0.061	0.958599	-0.7	0.51397	0.673379	0.49	0.51397	Q17L86	AAEL001426-PA OS=Aedes aegypti GN=AAEL001426 PE=4 SV=1 - [Q17L86_AEDAE]
30.45	-0.061	0.958599	-0.55	0.60418	0.745621	0.3	0.60418	Q17BX1	AAEL004741-PA OS=Aedes aegypti GN=AAEL004741 PE=3 SV=1 - [Q17BX1_AEDAE]
34.21	-0.061	0.958599	-0.45	0.66827	0.793419	0.21	0.66827	Q17CZ4	AAEL004358-PA OS=Aedes aegypti GN=AAEL004358 PE=4 SV=1 - [Q17CZ4_AEDAE]
27.93	-0.061	0.958599	-0.43	0.68571	0.804529	0.18	0.68571	Q0IFH5	AAEL004834-PA OS=Aedes aegypti GN=AAEL004834 PE=4 SV=1 - [Q0IFH5_AEDAE]
31.49	-0.061	0.958599	-0.32	0.75965	0.85755	0.1	0.75965	Q16R32	AAEL011092-PA OS=Aedes aegypti GN=AAEL011092 PE=4 SV=1 - [Q16R32_AEDAE]
30.12	-0.061	0.958599	-0.25	0.81014	0.894512	0.06	0.81014	Q17KL3	AAEL001651-PA OS=Aedes aegypti GN=AAEL001651 PE=4 SV=1 - [Q17KL3_AEDAE]
34.85	-0.062	0.957935	-0.73	0.49509	0.657286	0.54	0.49509	Q1HR76	60S ribosomal protein L37 OS=Aedes aegypti GN=AAEL013272 PE=3 SV=1 - [Q1HR76_AEDAE]
35.24	-0.062	0.957935	-0.42	0.69193	0.808681	0.18	0.69193	Q1HRN4	60S ribosomal protein L21 OS=Aedes aegypti GN=AAEL007715 PE=2 SV=1 - [Q1HRN4_AEDAE]
27.66	-0.062	0.957935	-0.23	0.83206	0.903681	0.05	0.83206	Q17AM6	AAEL005248-PA OS=Aedes aegypti GN=AAEL005248 PE=4 SV=1 - [Q17AM6_AEDAE]
29.28	-0.063	0.957271	-0.57	0.59694	0.739091	0.33	0.59694	J9HZ85	AAEL017371-PA OS=Aedes aegypti GN=AAEL801145 PE=4 SV=1 - [J9HZ85_AEDAE]
31.02	-0.063	0.957271	-0.58	0.5881	0.732952	0.33	0.5881	Q17LB6	AAEL001431-PA OS=Aedes aegypti GN=AAEL001431 PE=4 SV=1 - [Q17LB6_AEDAE]
27.38	-0.063	0.957271	-0.37	0.73118	0.836864	0.14	0.73118	Q16RT4	AAEL010855-PA OS=Aedes aegypti GN=AAEL010855 PE=4 SV=1 - [Q16RT4_AEDAE]
32.68	-0.063	0.957271	-0.37	0.72308	0.830915	0.14	0.72308	Q1DH49	AAEL011673-PA OS=Aedes aegypti GN=AAEL011673 PE=4 SV=1 - [Q1DH49_AEDAE]
28.4	-0.063	0.957271	-0.35	0.74551	0.846481	0.12	0.74551	Q17CA3	AAEL004630-PA OS=Aedes aegypti GN=AAEL004630 PE=4 SV=1 - [Q17CA3_AEDAE]
28.38	-0.063	0.957271	-0.29	0.78256	0.875076	0.08	0.78256	Q17G98	AAEL003141-PA OS=Aedes aegypti GN=AAEL003141 PE=4 SV=1 - [Q17G98_AEDAE]
32.18	-0.064	0.956608	-0.81	0.45254	0.622406	0.66	0.45254	Q17PC8	AAEL000416-PA OS=Aedes aegypti GN=AAEL000416 PE=4 SV=1 - [Q17PC8_AEDAE]
32.99	-0.064	0.956608	-0.79	0.46197	0.629534	0.63	0.46197	J9HY30	AAEL017133-PA OS=Aedes aegypti GN=AaeL_AAEL017133 PE=3 SV=1 - [J9HY30_AEDAE]
31.87	-0.064	0.956608	-0.8	0.46146	0.629411	0.63	0.46146	Q16FI6	AAEL014746-PA OS=Aedes aegypti GN=AAEL014746 PE=4 SV=1 - [Q16FI6_AEDAE]
34.27	-0.064	0.956608	-0.79	0.46592	0.633222	0.62	0.46592	Q16ME7	AAEL012325-PA OS=Aedes aegypti GN=AAEL012325 PE=4 SV=1 - [Q16ME7_AEDAE]
32.1	-0.064	0.956608	-0.78	0.46814	0.634659	0.61	0.46814	Q0IFF3	AAEL005636-PA OS=Aedes aegypti GN=AAEL005636 PE=4 SV=1 - [Q0IFF3_AEDAE]
35.03	-0.064	0.956608	-0.74	0.49386	0.656111	0.54	0.49386	Q17KL8	AAEL001649-PA OS=Aedes aegypti GN=AAEL001649 PE=4 SV=1 - [Q17KL8_AEDAE]
35.52	-0.064	0.956608	-0.66	0.53811	0.695257	0.43	0.53811	Q17Q06	Eukaryotic translation initiation factor 3 subunit C OS=Aedes aegypti GN=eIF3-S8 PE=3 SV=1 - [EIF3C_AEDAE]
34.06	-0.064	0.956608	-0.64	0.55003	0.704862	0.41	0.55003	Q17JY3	AAEL001861-PA OS=Aedes aegypti GN=AAEL001861 PE=4 SV=1 - [Q17JY3_AEDAE]
30.25	-0.064	0.956608	-0.51	0.63007	0.763874	0.26	0.63007	Q16L92	AAEL012725-PA OS=Aedes aegypti GN=AAEL012725 PE=4 SV=1 - [Q16L92_AEDAE]
29.75	-0.064	0.956608	-0.43	0.68193	0.802318	0.19	0.68193	Q178R9	AAEL005820-PA OS=Aedes aegypti GN=AAEL005820 PE=4 SV=1 - [Q178R9_AEDAE]
32.23	-0.065	0.955945	-0.87	0.421	0.59083	0.76	0.421	Q16SR9	AAEL010508-PA OS=Aedes aegypti GN=AAEL010508 PE=4 SV=1 - [Q16SR9_AEDAE]
34.45	-0.065	0.955945	-0.84	0.44048	0.612652	0.7	0.44048	Q172Q6	AAEL007288-PB OS=Aedes aegypti GN=AAEL007288 PE=3 SV=1 - [Q172Q6_AEDAE]
34.53	-0.065	0.955945	-0.71	0.50622	0.666807	0.51	0.50622	Q0IEH6	AAEL010312-PA OS=Aedes aegypti GN=AAEL010312 PE=4 SV=1 - [Q0IEH6_AEDAE]
31.44	-0.065	0.955945	-0.68	0.523	0.681192	0.47	0.523	Q16R16	AAEL011091-PA OS=Aedes aegypti GN=AAEL011091 PE=4 SV=1 - [Q16R16_AEDAE]
30.22	-0.065	0.955945	-0.64	0.5503	0.704862	0.41	0.5503	Q16GR1	AAEL014295-PA OS=Aedes aegypti GN=AAEL014295 PE=4 SV=1 - [Q16GR1_AEDAE]
32.57	-0.065	0.955945	-0.63	0.55274	0.706796	0.4	0.55274	Q17LW2	AAEL001212-PA OS=Aedes aegypti GN=AAEL001212 PE=4 SV=1 - [Q17LW2_AEDAE]
33.76	-0.065	0.955945	-0.58	0.586	0.732129	0.34	0.586	J9I050	AAEL014899-PB OS=Aedes aegypti GN=AaeL_AAEL014899 PE=3 SV=1 - [J9I050_AEDAE]
28.49	-0.065	0.955945	-0.56	0.60685	0.747458	0.31	0.60685	Q17JQ5	AAEL001922-PA OS=Aedes aegypti GN=AAEL001922 PE=4 SV=1 - [Q17JQ5_AEDAE]
34.39	-0.065	0.955945	-0.52	0.62653	0.762268	0.27	0.62653	Q1HR47	Eukaryotic translation initiation factor 3 subunit F OS=Aedes aegypti GN=eIF3-S5 PE=2 SV=1 - [EIF3F_AEDAE]
31.37	-0.065	0.955945	-0.39	0.71033	0.821955	0.15	0.71033	Q16TN5	AAEL010181-PA OS=Aedes aegypti GN=AAEL010181 PE=4 SV=1 - [Q16TN5_AEDAE]
35.07	-0.066	0.955283	-0.88	0.4184	0.588273	0.77	0.4184	Q176A9	AAEL006473-PA OS=Aedes aegypti GN=AAEL006473 PE=4 SV=1 - [Q176A9_AEDAE]
36.93	-0.066	0.955283	-0.83	0.44537	0.616797	0.68	0.44537	Q1HR83	Peptidyl-prolyl cis-trans isomerase OS=Aedes aegypti GN=AAEL007883 PE=1 SV=1 - [Q1HR83_AEDAE]
31.63	-0.066	0.955283	-0.8	0.46084	0.629194	0.63	0.46084	Q16J85	AAEL013410-PA OS=Aedes aegypti GN=AAEL013410 PE=4 SV=1 - [Q16J85_AEDAE]
32.68	-0.066	0.955283	-0.79	0.46205	0.629534	0.63	0.46205	Q17CT7	AAEL004445-PA OS=Aedes aegypti GN=AAEL004445 PE=4 SV=1 - [Q17CT7_AEDAE]
29.94	-0.066	0.955283	-0.64	0.54682	0.702548	0.42	0.54682	Q0IG44	AAEL003509-PA OS=Aedes aegypti GN=AAEL003509 PE=4 SV=1 - [Q0IG44_AEDAE]
30.43	-0.066	0.955283	-0.56	0.59637	0.739091	0.32	0.59637	Q16LL4	AAEL012611-PA OS=Aedes aegypti GN=AAEL012611 PE=4 SV=1 - [Q16LL4_AEDAE]
27.97	-0.066	0.955283	-0.4	0.70262	0.816778	0.16	0.70262	Q17G96	AAEL003145-PA OS=Aedes aegypti GN=AAEL003145 PE=4 SV=1 - [Q17G96_AEDAE]
34.11	-0.067	0.954621	-0.9	0.40709	0.578179	0.81	0.40709	Q16Z72	AAEL008291-PA OS=Aedes aegypti GN=AAEL008291 PE=4 SV=1 - [Q16Z72_AEDAE]
31.61	-0.067	0.954621	-0.84	0.43665	0.608283	0.71	0.43665	Q17IJ1	AAEL002337-PA OS=Aedes aegypti GN=AAEL002337 PE=4 SV=1 - [Q17IJ1_AEDAE]
31.64	-0.067	0.954621	-0.76	0.47779	0.641974	0.59	0.47779	Q1HQI0	AAEL008601-PA OS=Aedes aegypti GN=AAEL008601 PE=2 SV=1 - [Q1HQI0_AEDAE]
31.45	-0.067	0.954621	-0.74	0.49116	0.65332	0.55	0.49116	Q16X01	AAEL009049-PA OS=Aedes aegypti GN=AAEL009049 PE=4 SV=1 - [Q16X01_AEDAE]
27.8	-0.067	0.954621	-0.67	0.53635	0.694051	0.45	0.53635	Q17KV2	AAEL001554-PA OS=Aedes aegypti GN=AAEL001554 PE=4 SV=1 - [Q17KV2_AEDAE]
33.46	-0.067	0.954621	-0.6	0.57531	0.723202	0.36	0.57531	Q17H60	AAEL002818-PA OS=Aedes aegypti GN=AAEL002818 PE=4 SV=1 - [Q17H60_AEDAE]
31.7	-0.067	0.954621	-0.49	0.6464	0.77695	0.24	0.6464	Q175V1	AAEL006544-PA OS=Aedes aegypti GN=AAEL006544 PE=4 SV=1 - [Q175V1_AEDAE]
30.8	-0.067	0.954621	-0.28	0.79033	0.880604	0.08	0.79033	Q171U4	AAEL007532-PA OS=Aedes aegypti GN=AAEL007532 PE=4 SV=1 - [Q171U4_AEDAE]
33.15	-0.068	0.95396	-0.61	0.56614	0.716188	0.38	0.56614	Q1HR05	Serine/threonine-protein phosphatase OS=Aedes aegypti GN=AAEL009275 PE=2 SV=1 - [Q1HR05_AEDAE]
29.23	-0.068	0.95396	-0.34	0.74935	0.849193	0.12	0.74935	Q16IF1	AAEL013700-PA OS=Aedes aegypti GN=AAEL013700 PE=4 SV=1 - [Q16IF1_AEDAE]
36.45	-0.069	0.953299	-0.74	0.50134	0.663153	0.54	0.50134	J9HFE1	Elongation factor Tu OS=Aedes aegypti GN=AaeL_AAEL017378 PE=3 SV=1 - [J9HFE1_AEDAE]
30.55	-0.069	0.953299	-0.74	0.49347	0.655821	0.54	0.49347	Q16MZ1	AAEL012143-PA (Fragment) OS=Aedes aegypti GN=CASPS7 PE=3 SV=2 - [Q16MZ1_AEDAE]
32.45	-0.069	0.953299	-0.62	0.56192	0.713903	0.38	0.56192	Q172K2	tRNA pseudouridine synthase OS=Aedes aegypti GN=AAEL007354 PE=3 SV=1 - [Q172K2_AEDAE]
30.64	-0.069	0.953299	-0.25	0.81215	0.895501	0.06	0.81215	Q17LS7	AAEL001245-PA (Fragment) OS=Aedes aegypti GN=AAEL001245 PE=4 SV=1 - [Q17LS7_AEDAE]
[truncated: 1,787 more rows]
