# Supplementary material for: Perturbed cholesterol and vesicular trafficking associated with dengue blocking in Wolbachia-infected Aedes aegypti cells
Source: Nat Commun. 2017 Sep 13;8:526. doi: 10.1038/s41467-017-00610-8 (PMC5597582; doi:10.1038/s41467-017-00610-8)
Supplement: Supplementary file 3 — Supplementary Dataset 2 [file 41467_2017_610_MOESM3_ESM.xlsx]

## Sheet: Sheet1
All differentially expressed proteins with functional annotation.	Protein name	Pop/-ve fold change	p.value.adj.Pop/-ve	Genes.Protein.Group.Accessions	Genes.Protein.Descriptions.1	Homology	Organism	% Homology	References
Amino acid metabolism	Enzyme in tryptophan metabolism. Intermediates in this pathway may have various biological roles	2.80694	0.026907	Q0IFP1	Kynurenine formamidase OS=Aedes aegypti GN=AAEL004509 PE=3 SV=1 - [Q0IFP1_AEDAE]	Q0IFP1	Aedes aegypti
	contains Saccharopine dehydrogenase domain, this domain is present in proteins involved in lysine catabolisis	1.69702	0.039172	Q17GX0	AAEL002861-PA OS=Aedes aegypti GN=AAEL002861 PE=4 SV=1 - [Q17GX0_AEDAE]	Q17GX0	Aedes aegypti
	enoyl-CoA hydratase/isomerase family, may be involved in branched chain amino acid degradation	1.61552	0.025333	Q0IEM7	AAEL009501-PA OS=Aedes aegypti GN=AAEL009501 PE=3 SV=1 - [Q0IEM7_AEDAE]	B0WHH4	Culex quinquefasciatus	83
	l-asparaginase i	0.559031	0.015297	Q17H26	AAEL002796-PA OS=Aedes aegypti GN=AAEL002796 PE=4 SV=1 - [Q17H26_AEDAE]	Q17H26	Aedes aegypti
Autophagy	vacuolar ATP synthase subunit c	0.752623	0.048059	Q17AU2	AAEL005173-PA OS=Aedes aegypti GN=AAEL005173 PE=4 SV=1 - [Q17AU2_AEDAE]	Q17AU2	Aedes aegypti
	Putative cysteine protease required for autophagy (ATG4B). Cleaves ATG8 prior to its lipidation, involved in recycling ATG8. Knockdown of ATG4B reduces levels of autophagosomes and autolysosomes in a cell line.	0.669892	0.023748	Q172X8	AAEL007228-PA OS=Aedes aegypti GN=AAEL007228 PE=4 SV=1 - [Q172X8_AEDAE]	A0A023ER91	Aedes albopictus	95	Akin et al., Autophagy 2014
	tuberous sclerosis complex 2 (TSC2). Negative regulator of mTORC1. Loss of TSC2 leads to activation of mTORC1. mTORC1 inhibits autophagy	0.445655	0.018634	Q0IEY0	AAEL007712-PA OS=Aedes aegypti GN=AAEL007712 PE=4 SV=1 - [Q0IEY0_AEDAE]	Q0IEY0	Aedes aegypti		Zhang et al., Nature 2014
Cell cycle/DNA replication	Putative s-m checkpoint control protein cid1, mRNA uridylation. Triggers S-M checkpoint if DNA synthesis has not completed prior to mitosis. Overexpression can supress arrest due to DNA replication inhibition	2.6081	0.020825	Q17D57	AAEL004317-PA OS=Aedes aegypti GN=AAEL004317 PE=4 SV=1 - [Q17D57_AEDAE]	A0A023EV12	Aedes albopictus	74	Rissland et al., Biochimica et Biophysica Acta (BBA) - Gene Regulatory Mechanisms 2008
	Histone supply regulates S phase timing and cell cycle progression	2.15547	0.01486	Q16YZ0	Histone H2A OS=Aedes aegypti GN=AAEL008385 PE=3 SV=1 - [Q16YZ0_AEDAE]	Q16YZ0	Aedes aegypti		Günesdogan U. et al, eLife
	Putative cell division cycle 37 protein cdc37	0.759436	0.048305	Q16U07	AAEL010057-PA OS=Aedes aegypti GN=AAEL010057 PE=4 SV=1 - [Q16U07_AEDAE]	A0A023ET45	Aedes albopictus	91
	Chriz/chromator, regulator of chromatin function. Depletion leads to abnormal chromosome segregation during mitosis	0.745872	0.045277	Q16E88	AAEL015330-PA OS=Aedes aegypti GN=AAEL015330 PE=4 SV=1 - [Q16E88_AEDAE]	B0WAT6	Culex quinquefasciatus	79	Ding et al., Developmental biology, 2009
	DNA replication licensing factor MCM2	0.745872	0.048305	Q173T8	AAEL007007-PA OS=Aedes aegypti GN=AAEL007007 PE=3 SV=1 - [Q173T8_AEDAE]	Q173T8	Aedes aegypti
	DNA polymerase	0.721965	0.038707	Q16ZB1	DNA polymerase OS=Aedes aegypti GN=AAEL008247 PE=3 SV=1 - [Q16ZB1_AEDAE]	Q16ZB1	Aedes aegypti
	Rough deal, required for metaphase checkpoint 1 and 2. Forms part of unattached kinetochores. Deficiency causes premature exit from mitosis and lagging chromosomes	0.694478	0.045277	Q16YZ4	AAEL008377-PA OS=Aedes aegypti GN=AAEL008377 PE=4 SV=1 - [Q16YZ4_AEDAE]	B0WSD9	Culex quinquefasciatus	76
	DNA primase large subunit, makes small RNA primers for initiation of DNA replication	0.693035	0.033	Q0IFM2	AAEL004698-PA OS=Aedes aegypti GN=AAEL004698 PE=4 SV=1 - [Q0IFM2_AEDAE]	Q0IFM2	Aedes aegypti
	Zinc finger Ran-binding domain-containing protein 2. May be involved in replication-stress response. ZRANB3 is recruited to damaged DNA replication forks.	0.681129	0.049822	Q16QI3	AAEL011285-PB OS=Aedes aegypti GN=AAEL011285 PE=4 SV=1 - [Q16QI3_AEDAE]	Q16QI3	Aedes aegypti		Weston et al., Genes & Development 2012
	Zinc-finger protein ZPR1. Deficiency in ZPR1 blocks cells in S-phase of cell cycle	0.679243	0.02995	Q17H47	AAEL002784-PA OS=Aedes aegypti GN=AAEL002784 PE=4 SV=1 - [Q17H47_AEDAE]	B0WNF5	Culex quinquefasciatus	81	Gangwani, journal of biological chemistry 2006
	cdk1. Wolbachia cause a delay in CDK1 activation in incompatible crosses	0.677362	0.033601	Q16Y81	AAEL008621-PA OS=Aedes aegypti GN=AAEL008621 PE=4 SV=1 - [Q16Y81_AEDAE]	Q16Y81	Aedes aegypti
	WD repeat and HMG-box DNA-binding protein 1, Acts as a replication initiation factor that brings together the MCM2-7 helicase and the DNA polymerase alpha/primase complex in order to initiate DNA replication	0.641268	0.035802	Q17LB4	AAEL001399-PA OS=Aedes aegypti GN=AAEL001399 PE=4 SV=1 - [Q17LB4_AEDAE]	W5JT50	Anopheles darlingi	52
	centrosomin (arrow protein). Centrosomin (Cnn) is a required core component in mitotic centrosomes during syncytial development and the presence of Cnn at centrosomes has become synonymous with fully functional centrosomes in Drosophila melanogaster	0.638164	0.043369	Q0IER0	AAEL008110-PA (Fragment) OS=Aedes aegypti GN=AAEL008110 PE=4 SV=1 - [Q0IER0_AEDAE]	Q0IER0	Aedes aegypti		Eisman et al., Genetics 2009
	Mini-chromosome maintenance complex-binding protein, important in DNA replication. Depletion leads to replicative stress	0.623733	0.0483	Q0IG57	AAEL003542-PA OS=Aedes aegypti GN=AAEL003542 PE=4 SV=1 - [Q0IG57_AEDAE]	Q0IG57	Anopheles darlingi	56	Jagannathan et al., Journal of cell science 2012
	Histone H2A	0.570777	0.033047	Q16LW9	Histone H2A OS=Aedes aegypti GN=AAEL012499 PE=3 SV=1 - [Q16LW9_AEDAE]	Q16LW9	Aedes aegypti
	FoxK1, represses transcriptional activity of Foxo4, knockdown results in cell cycle arrest	0.569592	0.049641	Q16X93	AAEL008958-PA OS=Aedes aegypti GN=FoxK1 PE=2 SV=1 - [Q16X93_AEDAE]	Q16X93	Aedes aegypti		Shi et al., Journal of Cell Science 2012
	nucleosome assembly protein, chromatin assembly, regulates cell cycle	0.220065	0.006392	Q1HR22	AAEL005567-PA OS=Aedes aegypti GN=AAEL005567 PE=2 SV=1 - [Q1HR22_AEDAE]	Q1HR22	Aedes aegypti		Park et al., PNAS 2006
	Anoctamin, calcium activated chloride channel. Axs, an anoctamin homologue in Drosophila, colocalises with the endoplasmic reticulum. Mutations in Axs disrupt the meiotic cell cycle and chromosome segregation.	0.192509	0.003759	Q16MH3	Anoctamin OS=Aedes aegypti GN=AAEL012300 PE=3 SV=1 - [Q16MH3_AEDAE]	Q16MH3	Aedes aegypti		Kramer et al., Cell cycle 2003
Cytochrome P450 family	Belongs to cytochrome P450 family. Involved in biosynthesis and detoxification	4.27226	0.033601	Q16WQ7	AAEL009127-PA OS=Aedes aegypti GN=CYP6M11 PE=3 SV=2 - [Q16WQ7_AEDAE]	Q16WQ7	Aedes aegypti
	Belongs to cytochrome P450 family. Involved in biosynthesis and detoxification	3.21095	0.033601	Q173V5	AAEL006992-PA OS=Aedes aegypti GN=CYP6AG6 PE=3 SV=1 - [Q173V5_AEDAE]	Q173V5	Aedes aegypti
	Cytochrome P450 family	2.53503	0.004627	Q172A0	AAEL007473-PA OS=Aedes aegypti GN=CYP6AH1 PE=3 SV=1 - [Q172A0_AEDAE]	Q172A0	Aedes aegypti
	Cytochrome P450 family	2.15696	0.034755	Q16FV9	AAEL014605-PA OS=Aedes aegypti GN=AAEL014605 PE=3 SV=1 - [Q16FV9_AEDAE]	Q16FV9	Aedes aegypti
	Cytochrome P450 family	1.57899	0.020014	Q170R1	AAEL007830-PA OS=Aedes aegypti GN=CYP4H29 PE=3 SV=1 - [Q170R1_AEDAE]	Q170R1	Aedes aegypti
	Cytochrome P450 family	1.47939	0.026718	Q16WQ3	AAEL009129-PA OS=Aedes aegypti GN=CYP6Z9 PE=3 SV=1 - [Q16WQ3_AEDAE]	Q16WQ3	Aedes aegypti
	Cytochrome P450 family	1.34164	0.042902	Q16XL5	AAEL008846-PA OS=Aedes aegypti GN=CYP9J32 PE=3 SV=2 - [Q16XL5_AEDAE]	Q16XL5	Aedes aegypti
Gametogenesis	Putative vitellogenin 2	3.06737	0.013025	Q17AV0	AAEL005179-PA OS=Aedes aegypti GN=AAEL005179 PE=4 SV=1 - [Q17AV0_AEDAE]	T1DPP3	Anopheles aquasalis	74
	Contains pumilio domain, homologous to pumilio in D. melanogaster. RNA binding protein, regulates RNA stability, regulates germ line stem cells but is also expressed in somatic cells	2.82451	0.010419	Q16M53	AAEL012420-PA OS=Aedes aegypti GN=AAEL012420 PE=4 SV=1 - [Q16M53_AEDAE]	Q16M53	Aedes aegypti		Lai et al., Molecular reproduction and Development 2013
	Katanin p80 WD40-containing subunit B1. Part of katanin, a microtubule severing complex, important for proper sperm formation in mice	0.72749	0.036556	Q17CL8	AAEL004526-PA OS=Aedes aegypti GN=AAEL004526 PE=4 SV=1 - [Q17CL8_AEDAE]	B0WRD6	Culex quinquefasciatus	82	O'Donnell et al., PloS genetics 2012
	Protein cueball, plays a role in spermatogenesis and oogenesis	0.598739	0.015191	Q16YE7	Protein cueball OS=Aedes aegypti GN=cue PE=3 SV=1 - [CUE_AEDAE]	Q16YE7	Aedes aegypti
Iron homeostasis	ferritin, stores iron	5.15867	0.006392	Q17D36	AAEL004335-PA OS=Aedes aegypti GN=AAEL004335 PE=4 SV=1 - [Q17D36_AEDAE]	Q17D36	Aedes aegypti		Nairz et al., Frontiers in Pharmacology 2014
	ferritin, stores iron	1.99446	0.01964	J9HIH5	AAEL007383-PC OS=Aedes aegypti GN=AaeL_AAEL007383 PE=4 SV=1 - [J9HIH5_AEDAE]	J9HIH5	Aedes aegypti
	Transferrin domain, iron homeostasis	1.73267	0.043851	Q16PI3	AAEL011641-PA OS=Aedes aegypti GN=AAEL011641 PE=4 SV=1 - [Q16PI3_AEDAE]	Q16PI3	Aedes aegypti
Lipid metabolism	Apolipoprotein D. lipid binding. Part of the lipocalin family of proteins which store and transport small hydrophobic compounds. Regulate immune processes. Aggregation at high calcium.	5.42266	0.003759	Q16IR4	AAEL013574-PB OS=Aedes aegypti GN=AAEL013574 PE=3 SV=1 - [Q16IR4_AEDAE]	Q16IR4	Aedes aegypti		Nairz et al., Frontiers in Pharmacology 2014; Grzyb et al., Journal of plant physiology, 2006
	ABC transporter family, Putative lipid exporter abca1	2.84021	0.003928	Q16LB5	AAEL012701-PA OS=Aedes aegypti GN=AAEL012701 PE=3 SV=1 - [Q16LB5_AEDAE]	A0A023EWU7	Aedes albopictus	83
	Putative lipid exporter abca1, ABC transporter	2.65185	0.003759	Q16EJ0	AAEL015146-PA (Fragment) OS=Aedes aegypti GN=AAEL015146 PE=3 SV=1 - [Q16EJ0_AEDAE]	A0A023EWU7	Aedes albopictus	82
	saposin, small glycoprotein present in lysosomes. Facilitate degradation of lipids.	1.78633	0.009933	Q0IGB5	AAEL003046-PA OS=Aedes aegypti GN=AAEL003046 PE=4 SV=1 - [Q0IGB5_AEDAE]	B0X4W7	Culex quinquefasciatus		Darmoise et al., Advances in Immunology 2010
	Putative peroxisomal phytanoyl-coa hydroxylase, catalyses breakdown of phytanic acid (a fatty acid)	1.73748	0.038948	Q17Q55	AAEL000102-PB OS=Aedes aegypti GN=AAEL000102 PE=4 SV=1 - [Q17Q55_AEDAE]	A0A023EMH8	Aedes albopictus	97
	Putative fatty acid desaturase	1.66786	0.018725	Q16KB1	AAEL012801-PA OS=Aedes aegypti GN=AAEL012801 PE=4 SV=1 - [Q16KB1_AEDAE]	A0A023EQQ3	Aedes albopictus	98
	Putative microsomal triglyceride transfer protein, involved in lipoprotein biogenesis	1.62338	0.045277	Q16TB5	AAEL010280-PA OS=Aedes aegypti GN=AAEL010280 PE=4 SV=1 - [Q16TB5_AEDAE]	U5ET75	Corethrella appendiculata	51	Smolenaars et al., Journal of lipid research 2007
	Putative mitochondrial fatty acid anion carrier protein/uncoupling protein	1.45196	0.033242	J9EB97	AAEL017508-PA OS=Aedes aegypti GN=AaeL_AAEL017508 PE=3 SV=1 - [J9EB97_AEDAE]	A0A023EPV9	Aedes albopictus	98
	putative lipid particle	1.39378	0.048305	J9HG73	AAEL017263-PA OS=Aedes aegypti GN=AaeL_AAEL017263 PE=3 SV=1 - [J9HG73_AEDAE]	A0A023EWK4	Aedes albopictus	90
	fatty acid synthase	0.752102	0.048305	Q17M16	AAEL001194-PA OS=Aedes aegypti GN=AAEL001194 PE=4 SV=1 - [Q17M16_AEDAE]	Q17M16	Aedes aegypti
	protein phosphatase 5. Regulates lipid homeostasis in Drosophila via the AMP activated protein Kinase (AMPK) pathway	0.741234	0.046901	Q17B79	AAEL005080-PA OS=Aedes aegypti GN=AAEL005080 PE=4 SV=1 - [Q17B79_AEDAE]	Q17B79	Aedes aegypti		yin et al., Journal of molecular cell biology 2014
	acetyl-coa carboxylase, key regulator of fatty acid synthesis and degradation. Phosphorylated and turned off by AMPK when cell is low on energy	0.692075	0.03107	Q176P0	AAEL006307-PA OS=Aedes aegypti GN=AAEL006307 PE=4 SV=1 - [Q176P0_AEDAE]	Q176P0	Aedes aegypti
	allergen, putative, lipocalin superfamily, binds fatty acids	0.602904	0.028435	Q177Y4	AAEL005997-PA OS=Aedes aegypti GN=AAEL005997 PE=3 SV=1 - [Q177Y4_AEDAE]	Q177Y4	Aedes aegypti
	low-density lipoprotein receptor (ldl), internalizes any circulating low density lipoprotein. LDL-receptor expression is regulated by lipid metabolism and immune stimuli	0.42074	0.005058	Q173P8	AAEL007041-PA OS=Aedes aegypti GN=AAEL007041 PE=4 SV=1 - [Q173P8_AEDAE]	Q173P8	Aedes aegypti		Miao et al., 2014 Mediators of Inflammation
Purine metabolism	Allantoicase, involved in purine degradation for their use as a secondary nitrogen source	5.85634	0.007432	Q16HF4	AAEL014045-PA OS=Aedes aegypti GN=AAEL014045 PE=4 SV=1 - [Q16HF4_AEDAE]	Q16HF4	Aedes aegypti
	purine biosynthesis protein 6	0.759436	0.045277	Q17F22	AAEL003606-PA OS=Aedes aegypti GN=AAEL003606 PE=4 SV=1 - [Q17F22_AEDAE]	Q17F22	Aedes aegypti
	catalyses first step in de novo synthesis of purines	0.714992	0.045277	Q17F21	Amidophosphoribosyltransferase OS=Aedes aegypti GN=AAEL003581 PE=3 SV=1 - [Q17F21_AEDAE]	Q17F21	Aedes aegypti
	Adenylosuccinate synthetase, plays a role in de novo purine synthesis	0.612593	0.047158	Q17G75	Adenylosuccinate synthetase OS=Aedes aegypti GN=AAEL003161 PE=3 SV=1 - [PURA_AEDAE]	Q17G75	Aedes aegypti
Redox homeostasis	Thioredoxin peroxidase, an insecticide resistance gene. Antioxidant, protects from apoptosis.	6.11351	0.019747	Q17IM5	AAEL002309-PA OS=Aedes aegypti GN=TPX4 PE=4 SV=1 - [Q17IM5_AEDAE]	Q17IM5	Aedes aegypti
	Putative purple acid phosphatase. Catalyses hydrolysis and peroxidations. Thought to lead to generation of hydroxyl and superoxide radicals during an immune response.	2.65737	0.048305	Q176W6	AAEL006240-PA OS=Aedes aegypti GN=AAEL006240 PE=4 SV=1 - [Q176W6_AEDAE]	A0A023ESX0	Aedes albopictus	94	Schenk et al., Coordination Chemistry Reviews 2013
	protein disulfide isomerase, catalyses breakage and formation of disulfide bonds, involved in redox homeostasis	1.32869	0.045277	Q17L92	AAEL001432-PA OS=Aedes aegypti GN=AAEL001432 PE=3 SV=1 - [Q17L92_AEDAE]	Q17L92	Aedes aegypti
	Putative tlpa-like family, thioredoxin like protein, may play a role in response to oxidative stress	0.689203	0.028435	Q17MM7	AAEL000965-PA OS=Aedes aegypti GN=AAEL000965 PE=4 SV=1 - [Q17MM7_AEDAE]	A0A023EV93	Aedes albopictus	93
Vesicular trafficking	Putative lysosomal protein ncu-g1	2.71697	0.038344	Q0C746	AAEL000055-PA OS=Aedes aegypti GN=AAEL000055 PE=4 SV=1 - [Q0C746_AEDAE]	U5EN62	Corethrella appendiculata	51
	Putative snare protein pep12/vam3/syntaxin 7/syntaxin 17. Snare proteins mediate membrane fusion, may have roles in autophagy	2.42503	0.008055	Q16VZ6	AAEL009398-PA OS=Aedes aegypti GN=AAEL009398 PE=4 SV=1 - [Q16VZ6_AEDAE]	A0A023EPB0	Aedes albopictus	91
	Wurst, regulator of clathrin-mediated endocytosis	1.8264	0.010264	Q16UA2	AAEL009967-PA OS=Aedes aegypti GN=AAEL009967 PE=4 SV=1 - [Q16UA2_AEDAE]	B0XGC5	Culex quinquefasciatus	76
	Mucolipin-3, pH regulated Ca2+ channel localised to the endosomal pathway. Regulates calcium homeostasis in the endosomal pathway, overexpression causes defects in endosomal pathway	1.61776	0.043851	Q17KW6	AAEL001557-PA OS=Aedes aegypti GN=AAEL001557 PE=4 SV=1 - [Q17KW6_AEDAE]	B0WVU8	Culex quinquefasciatus	80	Lelouvier et al., Journal of Biological Chemistry 2011
	Vacuolar sorting protein, involved in endosomal trafficking	1.54328	0.034954	Q178J8	AAEL005861-PA OS=Aedes aegypti GN=AAEL005861 PE=4 SV=1 - [Q178J8_AEDAE]	B0WDS5	Culex quinquefasciatus	85
	Putative rush hour, regulates endocytosis, overexpression disrupts transition of late endosomes to lysosomes	1.4025	0.045277	Q1DH65	AAEL014564-PA OS=Aedes aegypti GN=AAEL014564 PE=4 SV=1 - [Q1DH65_AEDAE]	U5EVQ9	Corethrella appendiculata	86	Gailite et al., Molecular biology of the cell 2012
	syntenin, involved in intracellular trafficking	1.34723	0.048059	Q17A85	AAEL005391-PA OS=Aedes aegypti GN=AAEL005391 PE=4 SV=1 - [Q17A85_AEDAE]	Q17A85	Aedes aegypti
	rabkinesin-6, localised to golgi apparatus thought to play a role in intracellular trafficking	0.744323	0.043851	Q173D5	AAEL007176-PA OS=Aedes aegypti GN=AAEL007176 PE=3 SV=1 - [Q173D5_AEDAE]	Q173D5	Aedes aegypti
	Tomosyn, inhibits exocytic secretion	0.698823	0.048059	Q174B3	AAEL006948-PA (Fragment) OS=Aedes aegypti GN=AAEL006948 PE=4 SV=1 - [Q174B3_AEDAE]	Q174B3	Aedes aegypti
	n-myc downstream regulated (ndrg1) regulates vesicular trafficking	0.668037	0.029345	Q177C7	AAEL006171-PA (Fragment) OS=Aedes aegypti GN=AAEL006171 PE=4 SV=1 - [Q177C7_AEDAE]	Q177C7	Aedes aegypti
	myosin V, cargo transporter, moves a range of organelles including peroxisomes	0.53924	0.033047	Q16W30	AAEL009357-PA (Fragment) OS=Aedes aegypti GN=AAEL009357 PE=4 SV=1 - [Q16W30_AEDAE]	Q16W30	Aedes aegypti
Wolbachia recognition/immune response	eater, a pattern recognition receptor involved in phagocytosis of bacteria	7.29547	0.0483	Q17NJ4	AAEL000636-PA OS=Aedes aegypti GN=AAEL000636 PE=4 SV=1 - [Q17NJ4_AEDAE]	Q9VB78	Drosophila melanogaster	39	Chung et al., The journal of biological chemistry 2011
	ficolin like protein. Ficolins bind to carbohydrates present on the surface of bacteria	4.59161	0.003302	Q16Y70	AAEL008646-PA (Fragment) OS=Aedes aegypti GN=AAEL008646 PE=4 SV=1 - [Q16Y70_AEDAE]	Q16Y70	Aedes aegypti
	homologous to osiris2. May be a gram-negative binding protein	3.81055	0.006392	Q16SC8	AAEL010623-PA OS=Aedes aegypti GN=AAEL010623 PE=4 SV=1 - [Q16SC8_AEDAE]	Q9VNM3	Drosophila melanogaster	47	Gobert et al., Science 2003
	Niemann-Pick type C-2e (NPC2)/ML33, functions in immune signalling possibly in IMD pathway. Binds LPS, lipid A, peptidoglycan, lipoteichoic acid.	2.9019	0.004022	Q17KJ7	AAEL001650-PA OS=Aedes aegypti GN=AAEL001650 PE=4 SV=1 - [Q17KJ7_AEDAE]	Q9VH33	Drosophila melanogaster	27	Shi et al., insect biochemistry and molecular biology 2012, Jupatanakul et al, Developmental and Comparative Immunology 2014
	Serine protease inhibitor like, contains pacifastin domain. Serine protease inhibitors may be involved in response to micro-organisms	2.85205	0.003928	Q17NZ1	AAEL000551-PA OS=Aedes aegypti GN=AAEL000551 PE=4 SV=1 - [Q17NZ1_AEDAE]	Q17NZ1	Aedes aegypti		Zhao et al., PloS One 2012
	Scramblase 1, isoform C. May form part of innate response to bacterial-derived pore forming toxin	2.6226	0.026718	Q16S90	AAEL010661-PA OS=Aedes aegypti GN=AAEL010661 PE=4 SV=1 - [Q16S90_AEDAE]	Q8IQD8	Drosophila melanogaster	76	Cell host and microbe 2012
	Putative peptidylglycine alpha-amidating monooxygenase. Anti-microbial peptides are often amidated at the C-terminus	2.03214	0.025806	Q17LB1	AAEL001394-PA OS=Aedes aegypti GN=AAEL001394 PE=4 SV=1 - [Q17LB1_AEDAE]	A0A023EPK4	Aedes albopictus	97	Strandberg et al., Pure applied chemistry 2007
	Scavengor receptor, mediates uptake of dsRNA into cells. Recognises gram-negative and gram-positive bacteria	2.02371	0.048305	Q176I3	AAEL006361-PA OS=Aedes aegypti GN=SCRC2 PE=4 SV=1 - [Q176I3_AEDAE]	Q5ELS5	Drosophila melanogaster	35	Rammet et al, Immunity 2001
	Galectins recognise glycans on the surfaces of bacteria and other pathogens	1.65979	0.037097	Q17EC8	Galectin OS=Aedes aegypti GN=GALE5 PE=4 SV=1 - [Q17EC8_AEDAE]	Q17EC8	Aedes aegypti		Baum et al., Frontiers in Immunology 2014
	Serine palmitoyltransferase, important for compartmentalisation of intracellular pathogens	1.58997	0.045277	Q17NH0	AAEL000706-PA OS=Aedes aegypti GN=AAEL000706 PE=3 SV=1 - [Q17NH0_AEDAE]	B0WCF6	Culex quinquefasciatus	89	Cheng et al., PNAS 2005
	leucine-rich immune protein (TM)	0.600402	0.020852	Q16Y63	AAEL008658-PA OS=Aedes aegypti GN=AAEL008658 PE=4 SV=1 - [Q16Y63_AEDAE]	Q16Y63	Aedes aegypti
Other	calcium ion binding	5.61389	0.002564	Q1HQR5	AAEL008489-PA OS=Aedes aegypti GN=AAEL008489 PE=2 SV=1 - [Q1HQR5_AEDAE]	Q1HQR5	Aedes aegypti
	alcohol dehydrogenase	5.3852	0.002564	Q16M07	AAEL012457-PA OS=Aedes aegypti GN=AAEL012457 PE=4 SV=1 - [Q16M07_AEDAE]	Q16M07	Aedes aegypti
	choline transporter-like protein	4.03341	0.003929	Q17IP0	AAEL002280-PA (Fragment) OS=Aedes aegypti GN=AAEL002280 PE=4 SV=1 - [Q17IP0_AEDAE]	Q17IP0	Aedes aegypti
	caspase	3.84771	0.002564	Q17FE2	AAEL003439-PA OS=Aedes aegypti GN=CASPS18 PE=3 SV=1 - [Q17FE2_AEDAE]	Q17FE2	Aedes aegypti
	caspase	3.71922	0.002788	Q17FE3	AAEL003444-PA OS=Aedes aegypti GN=CASPS19 PE=3 SV=1 - [Q17FE3_AEDAE]	Q17FE3	Aedes aegypti
	salivary protein	3.28524	0.021934	Q16HV0	AAEL013895-PA OS=Aedes aegypti GN=AAEL013895 PE=4 SV=1 - [Q16HV0_AEDAE]	B0XH41	Culex quinquefasciatus	61
	Glutathione-S-transferase like	2.93834	0.020852	Q170C8	AAEL007948-PA OS=Aedes aegypti GN=GSTE7 PE=3 SV=1 - [Q170C8_AEDAE]	Q170C8	Aedes aegypti		detoxification of compounds
	Contains Acyl-CoA N-acyltransferase domain	2.82255	0.048059	Q16KV1	AAEL012863-PA OS=Aedes aegypti GN=AAEL012863 PE=4 SV=1 - [Q16KV1_AEDAE]	Q16KV1	Aedes aegypti
	Belongs to integrin alpha chain family, involved in cell adhesion	2.72263	0.013025	Q16R90	AAEL011038-PA OS=Aedes aegypti GN=AAEL011038 PE=3 SV=1 - [Q16R90_AEDAE]	Q16R90	Aedes aegypti
	AMP binding	2.55797	0.011082	Q17HJ3	AAEL002658-PB OS=Aedes aegypti GN=AAEL002658 PE=4 SV=1 - [Q17HJ3_AEDAE]	Q17HJ3	Aedes aegypti
	swim gene, regulator of Wnt signalling	2.45717	0.003759	Q17LU1	AAEL001232-PA OS=Aedes aegypti GN=AAEL001232 PE=3 SV=1 - [Q17LU1_AEDAE]	Q95S79	Drosophila melanogaster	56
	mesh gene. Required for septate junction formation in Drosophila midgut epithelium. Mediates cell-cell adhesion, overexpression leads to increased cell-cell adhesion.	2.31177	0.030001	Q17A21	AAEL005432-PA OS=Aedes aegypti GN=AAEL005432 PE=4 SV=1 - [Q17A21_AEDAE]	Q0KHY3	Drosophila melanogaster	64	Izumi et al., journal of cell science 2012
	short chain dehydrogenase/reductase family	2.28945	0.004498	Q171F3	AAEL007669-PA OS=Aedes aegypti GN=AAEL007669 PE=3 SV=1 - [Q171F3_AEDAE]	Q171F3	Aedes aegypti
	NAD(P)-dependent epimerase/dehydratase family	2.25324	0.003928	Q173X0	AAEL007018-PA OS=Aedes aegypti GN=AAEL007018 PE=3 SV=1 - [Q173X0_AEDAE]	Q173X0	Aedes aegypti
	Putative udp-glucose 4-epimerase/udp-sulfoquinovose synthase	2.15846	0.026109	Q17NL7	AAEL000647-PA OS=Aedes aegypti GN=AAEL000647 PE=4 SV=1 - [Q17NL7_AEDAE]	A0A023ERP8	Aedes albopictus	98
	Putative patatin-like phospholipase domain protein. Contains patatin domain.	2.15547	0.038344	Q16FJ2	AAEL014739-PA OS=Aedes aegypti GN=AAEL014739 PE=4 SV=1 - [Q16FJ2_AEDAE]	U5EQH6	Corethrella appendiculata	63
	UDP-glycosyltransferase family	2.1155	0.007963	Q16GW8	AAEL014244-PA OS=Aedes aegypti GN=AAEL014244 PE=3 SV=1 - [Q16GW8_AEDAE]	Q16GW8	Aedes aegypti
	Laminin subunit	2.08927	0.020014	Q17AS8	AAEL005187-PA OS=Aedes aegypti GN=AAEL005187 PE=4 SV=1 - [Q17AS8_AEDAE]	Q17AS8	Aedes aegypti
	Laminin subunit	2.08204	0.004627	Q17EW2	AAEL003658-PA OS=Aedes aegypti GN=AAEL003658 PE=4 SV=1 - [Q17EW2_AEDAE]	Q17EW2	Aedes aegypti
	Aminotransferase	2.0734	0.031933	Q16JZ2	AAEL013166-PA (Fragment) OS=Aedes aegypti GN=AAEL013166 PE=4 SV=1 - [Q16JZ2_AEDAE]	Q16JZ2	Aedes aegypti
	Adenosylhomocysteinase	1.98069	0.036556	Q179S1	Adenosylhomocysteinase OS=Aedes aegypti GN=AAEL005524 PE=3 SV=1 - [Q179S1_AEDAE]	Q179S1	Aedes aegypti
	UDP-glycosyltransferase family	1.97657	0.045277	Q17K53	AAEL001816-PA OS=Aedes aegypti GN=AAEL001816 PE=3 SV=1 - [Q17K53_AEDAE]	Q17K53	Aedes aegypti
	glycogen phosphorylase	1.96564	0.008359	Q17NG8	Phosphorylase OS=Aedes aegypti GN=AAEL000703 PE=3 SV=1 - [Q17NG8_AEDAE]	Q17NG8	Aedes aegypti
	sulfotransferase	1.96428	0.01028	Q16XE6	AAEL008898-PA OS=Aedes aegypti GN=AAEL008898 PE=4 SV=1 - [Q16XE6_AEDAE]	Q16XE6	Aedes aegypti
	Calmin, actin binding	1.94936	0.020659	Q170I4	AAEL007898-PA OS=Aedes aegypti GN=AAEL007898 PE=4 SV=1 - [Q170I4_AEDAE]	W5J6I4	Anopheles darlingi
	Rhythmically expressed gene 2 protein	1.90924	0.020825	J9HT77	AAEL017373-PA (Fragment) OS=Aedes aegypti GN=AaeL_AAEL017373 PE=4 SV=1 - [J9HT77_AEDAE]	B0WVG3	Culex quinquefasciatus	99
	ABC transporter family	1.90264	0.017067	Q16ZP7	AAEL008134-PA OS=Aedes aegypti GN=AAEL008134 PE=3 SV=1 - [Q16ZP7_AEDAE]	Q16ZP7	Aedes aegypti
	Putative acetylornithine aminotransferase	1.82893	0.026718	Q17AI0	AAEL005289-PA OS=Aedes aegypti GN=AAEL005289 PE=3 SV=1 - [Q17AI0_AEDAE]	A0A023ESS8	Aedes aegypti	94
	Annexin, binds to membranes.	1.79751	0.024892	Q16QE7	Annexin OS=Aedes aegypti GN=AAEL011302 PE=3 SV=1 - [Q16QE7_AEDAE]	Q16QE7	Aedes aegypti
	Putative salivary secreted peptide	1.78633	0.011273	Q1HRP8	AAEL008802-PA OS=Aedes aegypti GN=AAEL008802 PE=4 SV=1 - [Q1HRP8_AEDAE]	Q1HRP8	Aedes aegypti
	Essential subunit of the N-oligosaccharyl transferase (OST) complex which catalyzes the transfer of a high mannose oligosaccharide from a lipid-linked oligosaccharide donor to an asparagine residue within an Asn-X-Ser/Thr consensus motif in nascent polypeptide chains	1.78386	0.026907	Q16K94	AAEL013071-PA OS=Aedes aegypti GN=AAEL013071 PE=4 SV=1 - [Q16K94_AEDAE]	Q16K94	Aedes aegypti
	Glutathione-S-transferase theta	1.77031	0.02995	Q16X21	AAEL009020-PA OS=Aedes aegypti GN=GSTT3 PE=3 SV=2 - [Q16X21_AEDAE]	B0X3C9	Culex quinquefasciatus	75
	Thioredoxin/protein disulfide isomerase	1.74715	0.017067	Q17I04	AAEL002501-PA OS=Aedes aegypti GN=AAEL002501 PE=4 SV=1 - [Q17I04_AEDAE]	Q1HR90	Aedes aegypti	99
	esterase	1.72907	0.038344	Q17B31	AAEL005112-PA (Fragment) OS=Aedes aegypti GN=AAEL005112 PE=4 SV=2 - [Q17B31_AEDAE]	Q17B31	Aedes aegypti
	poly polymerase 16, localised to endoplasmic reticulum, ADP ribosylates proteins during a stress response e.g. DNA damage and unfolded protein response	1.7219	0.045151	Q1DGF7	AAEL015651-PA OS=Aedes aegypti GN=AAEL015651 PE=4 SV=1 - [Q1DGF7_AEDAE]	B0VZG4	Culex quinquefasciatus	64	Jwa et al., Nature Cell Biology 2012
	Sodium dependent phosphate transporter	1.70527	0.042105	Q0IF62	AAEL006514-PA OS=Aedes aegypti GN=AAEL006514 PE=4 SV=1 - [Q0IF62_AEDAE]	B0W5R8	Culex quinquefasciatus	93
	Cellular repressor of E1A-stimulated genes, isoform A. Lysosomal protein. Kowalewski-Nimmerfall et al., Biochimica et Biophysica Acta (BBA) - Molecular Cell Research 2014	1.69937	0.017067	Q17A28	AAEL005401-PC OS=Aedes aegypti GN=AAEL005401 PE=4 SV=1 - [Q17A28_AEDAE]	Q9VEK7	Drosophila melanogaster	51
	Putative udp-n-acetylglucosamine pyrophosphorylase, catalyses the final reaction in the biosynthesis of UDP-GlcNAc	1.68529	0.013971	Q6GW02	AAEL001627-PA OS=Aedes aegypti GN=UAP PE=2 SV=1 - [Q6GW02_AEDAE]	A0A023ES67	Aedes albopictus	94
	Calcium-transporting ATPase. Calcium bursts are necessary for triggering of an immune response	1.67946	0.023007	Q179M3	AAEL005561-PA OS=Aedes aegypti GN=AAEL005561 PE=3 SV=1 - [Q179M3_AEDAE]	Q179M3	Aedes aegypti		Mortimer et al., PNAS 2013
	Putative mitochondrial oxoglutarate/malate carrier	1.67714	0.038707	Q172X4	AAEL007235-PA OS=Aedes aegypti GN=AAEL007235 PE=3 SV=1 - [Q172X4_AEDAE]	A0A023EQN8	Aedes albopictus	96
	Putative lysosomal & prostatic acid phosphatase	1.67597	0.045277	Q17E64	AAEL003903-PA OS=Aedes aegypti GN=AAEL003903 PE=4 SV=1 - [Q17E64_AEDAE]	A0A023EUH0	Aedes albopictus	88
	Putative udp-glucuronosyl and udp-glucosyl transferase	1.63354	0.028582	Q16T56	AAEL010386-PA (Fragment) OS=Aedes aegypti GN=AAEL010386 PE=3 SV=1 - [Q16T56_AEDAE]	A0A023EW79	Aedes albopictus	84
	Glutathione S-transferase theta 1	1.61776	0.037317	Q5PY76	AAEL009017-PA (Fragment) OS=Aedes aegypti GN=GSTt1 PE=2 SV=1 - [Q5PY76_AEDAE]	Q5PY76	Aedes aegypti
	Glutaredoxin	1.61105	0.044785	Q16HD2	AAEL012116-PA OS=Aedes aegypti GN=AAEL012116 PE=4 SV=1 - [Q16HD2_AEDAE]	B0WGL7	Culex quinquefasciatus	81
	Ankyrin repeat containing protein	1.6077	0.028435	Q16VK7	AAEL009536-PA OS=Aedes aegypti GN=AAEL009536 PE=4 SV=1 - [Q16VK7_AEDAE]	Q16VK7	Aedes aegypti
	Binds calcium, contains EGF like domain and furin repeats	1.60325	0.034922	Q16KA4	AAEL013062-PA OS=Aedes aegypti GN=AAEL013062 PE=4 SV=1 - [Q16KA4_AEDAE]	Q16KA4	Aedes aegypti
	Putative glutamate transporter eaac1-interacting protein	1.60103	0.047158	Q17JS5	AAEL001930-PA OS=Aedes aegypti GN=AAEL001930 PE=4 SV=1 - [Q17JS5_AEDAE]	A0A023EIC2	Aedes albopictus	93
	Belongs to the cytochrome b5 family	1.58557	0.033601	Q16F12	AAEL014935-PA OS=Aedes aegypti GN=AAEL014935 PE=3 SV=1 - [Q16F12_AEDAE]	Q16F12	Aedes aegypti
	Putative xaa-pro dipeptidase pepd/pepq	1.57135	0.018725	Q16XF1	AAEL008893-PA OS=Aedes aegypti GN=AAEL008893 PE=3 SV=1 - [Q16XF1_AEDAE]	A0A023ESZ2	Aedes albopictus	96
	Putative arginine/serine-rich splicing factor	1.55617	0.034922	Q16LJ8	AAEL012621-PA OS=Aedes aegypti GN=AAEL012621 PE=4 SV=1 - [Q16LJ8_AEDAE]	A0A023EQ46	Aedes albopictus	89
	Malate dehydrogenase	1.54542	0.020014	Q178T5	Malic enzyme OS=Aedes aegypti GN=AAEL005790 PE=3 SV=1 - [Q178T5_AEDAE]	Q178T5	Aedes aegypti
	Graves disease carrier protein, inner mitochondrial membrane	1.54114	0.033616	Q17FT9	AAEL003314-PA OS=Aedes aegypti GN=AAEL003314 PE=3 SV=1 - [Q17FT9_AEDAE]	W5JBJ3	Anopheles darlingi	86
	Transmembrane and coiled-coil domain-containing protein 1	1.53901	0.038371	Q16HD0	AAEL012123-PA OS=Aedes aegypti GN=AAEL012123 PE=4 SV=1 - [Q16HD0_AEDAE]	B0WCQ4	Culex quinquefasciatus	98
	ABC transporter	1.53688	0.02995	Q175L6	AAEL006622-PA OS=Aedes aegypti GN=AAEL006622 PE=3 SV=1 - [Q175L6_AEDAE]	Q175L6	Aedes aegypti
	Histone deacetylase	1.53368	0.048305	Q17MD0	AAEL001069-PA OS=Aedes aegypti GN=AAEL001069 PE=4 SV=1 - [Q17MD0_AEDAE]	Q17MD0	Aedes aegypti
	Putative 3-oxoacyl coa thiolase	1.51677	0.024882	Q17IM1	AAEL002296-PA OS=Aedes aegypti GN=AAEL002296 PE=3 SV=1 - [Q17IM1_AEDAE]	A0A023EV11	Aedes albopictus	98
	Mitochondrial carrier protein PET	1.50629	0.020014	Q0IFB1	AAEL005911-PA OS=Aedes aegypti GN=AAEL005911 PE=3 SV=1 - [Q0IFB1_AEDAE]	Q1HRJ2	Aedes aegypti	99
	Oligosaccharyl transferase	1.50629	0.038707	Q17H36	AAEL002804-PA OS=Aedes aegypti GN=AAEL002804 PE=4 SV=1 - [Q17H36_AEDAE]	Q17H36	Aedes aegypti
	DEAD box ATP-dependent RNA helicase	1.50108	0.038344	Q16RY3	AAEL010787-PA OS=Aedes aegypti GN=AAEL010787 PE=4 SV=1 - [Q16RY3_AEDAE]	Q16RY3	Aedes aegypti
	Bind membranes	1.49796	0.030284	Q17A53	Annexin OS=Aedes aegypti GN=AAEL005417 PE=3 SV=1 - [Q17A53_AEDAE]	Q17A53	Aedes aegypti
	Putative degradation arginine-rich protein for mis-folding	1.49796	0.028951	Q1HRA5	AAEL007286-PA OS=Aedes aegypti GN=AAEL007286 PE=2 SV=1 - [Q1HRA5_AEDAE]	A0A023EHN4	Aedes albopictus	94
	short chain dehydrogenase/reductase	1.46917	0.026718	Q17GT3	AAEL002901-PA OS=Aedes aegypti GN=AAEL002901 PE=3 SV=1 - [Q17GT3_AEDAE]	Q17GT3	Aedes aegypti
	glutamate carboxypeptidase	1.4651	0.026718	Q17KV3	AAEL001588-PA OS=Aedes aegypti GN=AAEL001588 PE=4 SV=1 - [Q17KV3_AEDAE]	Q17KV3	Aedes aegypti
	60S ribosomal protein L17, component of large ribosomal subunit	1.46003	0.034922	Q1HR65	60S ribosomal protein L17 OS=Aedes aegypti GN=RpL17 PE=2 SV=1 - [RL17_AEDAE]	Q1HR65	Aedes aegypti
	May degrade organelles involved in the biosynthesis and secretion of vitellogenin	1.45902	0.02995	Q03168	Lysosomal aspartic protease OS=Aedes aegypti GN=AAEL006169 PE=1 SV=2 - [ASPP_AEDAE]	Q03168	Aedes aegypti
	putative tetraspannin	1.45095	0.034892	Q16HX6	AAEL013875-PB OS=Aedes aegypti GN=AAEL013875 PE=4 SV=1 - [Q16HX6_AEDAE]	A0A023EK90	Aedes albopictus	89
	phosphoglucomutase	1.44493	0.033047	Q17L34	AAEL001480-PA OS=Aedes aegypti GN=AAEL001480 PE=4 SV=1 - [Q17L34_AEDAE]	Q17L34	Aedes aegypti
	Putative cysteine string protein, plays a role in the neuromuscular junction	1.44093	0.043369	Q1HQF6	AAEL001569-PA OS=Aedes aegypti GN=AAEL001569 PE=2 SV=1 - [Q1HQF6_AEDAE]	A0A023EGZ4	Aedes albopictus	99
	iron-sulfur domain containing protein	1.43396	0.048305	Q17DE6	AAEL004234-PA OS=Aedes aegypti GN=AAEL004234 PE=4 SV=1 - [Q17DE6_AEDAE]	Q17DE6	Aedes aegypti
	Putative uridylate kinase/adenylate kinase	1.428	0.045277	Q16W53	AAEL009337-PB OS=Aedes aegypti GN=AAEL009337 PE=3 SV=1 - [Q16W53_AEDAE]	A0A023EKE5	Aedes albopictus	98
	Putative phytoene/squalene synthetase	1.42701	0.030727	Q16X99	AAEL008945-PA OS=Aedes aegypti GN=AAEL008945 PE=4 SV=1 - [Q16X99_AEDAE]	U5ESL9	Corethrella appendiculata	64
	oligosaccharyl transferase	1.42208	0.038344	Q17DE3	AAEL004228-PA OS=Aedes aegypti GN=AAEL004228 PE=4 SV=1 - [Q17DE3_AEDAE]	Q17DE3	Aedes aegypti
	Ankyrin repeat containing protein	1.42109	0.038344	Q17EM0	AAEL003726-PA OS=Aedes aegypti GN=AAEL003726 PE=4 SV=1 - [Q17EM0_AEDAE]	Q17EM0	Aedes aegypti
	40S ribosomal protein S29	1.41519	0.033616	Q1HRA1	40S ribosomal protein S29 OS=Aedes aegypti GN=AAEL007824 PE=4 SV=1 - [Q1HRA1_AEDAE]	Q1HRA1	Aedes aegypti
	Truncated ER mannose-binding lectin	1.41323	0.048059	Q16RM8	AAEL010901-PA OS=Aedes aegypti GN=AAEL010901 PE=4 SV=1 - [Q16RM8_AEDAE]	Q1HQV3	Aedes aegypti	99
	Cation transport	1.41128	0.048059	Q17JE6	AAEL002061-PA OS=Aedes aegypti GN=AAEL002061 PE=3 SV=1 - [Q17JE6_AEDAE]	Q17JE6	Aedes aegypti
	Binds phospholipids in a calcium dependent manner	1.40444	0.03107	Q17A50	Annexin OS=Aedes aegypti GN=AAEL005408 PE=3 SV=1 - [Q17A50_AEDAE]	Q17A50	Aedes aegypti
	adenosine diphosphatase	1.39959	0.037317	Q179G0	AAEL005662-PA OS=Aedes aegypti GN=AAEL005662 PE=4 SV=1 - [Q179G0_AEDAE]	Q179G0	Aedes aegypti
	Mannosyl-oligosaccharide 1,2-alpha-mannosidase IB	1.38319	0.04457	Q0IFF5	AAEL005639-PA OS=Aedes aegypti GN=AAEL005639 PE=4 SV=1 - [Q0IFF5_AEDAE]	B0X052	Culex quinquefasciatus	81	Monfregola et al., Journal of biological chemistry 2012
	Putative regulator of the ubiquitin pathway	1.38032	0.035052	Q17DA0	AAEL004287-PA OS=Aedes aegypti GN=AAEL004287 PE=4 SV=1 - [Q17DA0_AEDAE]	A0A023ETD9	Aedes albopictus	93
	arginine or creatine kinase	1.36604	0.047158	Q1HR67	AAEL009185-PA OS=Aedes aegypti GN=AAEL009185 PE=2 SV=1 - [Q1HR67_AEDAE]	Q1HR67	Aedes aegypti
	Putative translocon-associated complex trap gamma subunit	1.36604	0.045277	Q1HRN7	AAEL007441-PA OS=Aedes aegypti GN=AAEL007441 PE=2 SV=1 - [Q1HRN7_AEDAE]	A0A023EIJ2	Aedes albopictus	98
	Prenyl-dependent CAAX metalloprotease	1.35754	0.048305	Q16XQ8	AAEL008786-PA OS=Aedes aegypti GN=AAEL008786 PE=4 SV=1 - [Q16XQ8_AEDAE]	Q1HQI2	Aedes aegypti	99
	Calnexin, endoplasmic reticulum protein involved in protein folding	1.35472	0.048305	Q1DH50	AAEL015100-PA OS=Aedes aegypti GN=AAEL015100 PE=3 SV=1 - [Q1DH50_AEDAE]	Q1DH50	Aedes aegypti
	short chain dehydrogenase/reductase	1.35285	0.048305	Q17MF6	AAEL001048-PA OS=Aedes aegypti GN=AAEL001048 PE=3 SV=1 - [Q17MF6_AEDAE]	Q17MF6	Aedes aegypti
	malic dehydrogenase	1.35004	0.045277	Q17M99	Malic enzyme OS=Aedes aegypti GN=AAEL001091 PE=3 SV=1 - [Q17M99_AEDAE]	Q17M99	Aedes aegypti
	phosphomannomutase	1.34537	0.048305	Q0IEM8	AAEL009497-PA OS=Aedes aegypti GN=AAEL009497 PE=4 SV=1 - [Q0IEM8_AEDAE]	Q0IEM8	Aedes aegypti
	ablim, actin binding zinc finger protein	1.32961	0.043851	Q0IEQ0	AAEL008358-PA (Fragment) OS=Aedes aegypti GN=AAEL008358 PE=4 SV=1 - [Q0IEQ0_AEDAE]	Q0IEQ0	Aedes aegypti
	calpain, a cysteine protease involved in numerous processes, e.g. apoptosis	1.32134	0.045277	Q17E34	AAEL003952-PA OS=Aedes aegypti GN=AAEL003952 PE=4 SV=1 - [Q17E34_AEDAE]	Q17E34	Aedes aegypti
	Histone H1	1.28877	0.048349	Q16NP1	AAEL011908-PA OS=Aedes aegypti GN=AAEL011908 PE=3 SV=1 - [Q16NP1_AEDAE]	Q16NP1	Aedes aegypti
	Midasin	0.774319	0.048305	Q16G64	AAEL014506-PA (Fragment) OS=Aedes aegypti GN=AAEL014506 PE=4 SV=1 - [Q16G64_AEDAE]	B0WS19	Culex quinquefasciatus	78
	ubiquitin-conjugating enzyme E2-25kD	0.770037	0.048059	Q0IFU0	AAEL004152-PA OS=Aedes aegypti GN=AAEL004152 PE=3 SV=1 - [Q0IFU0_AEDAE]	Q0IFU0	Aedes aegypti
	Putative cell division cycle 37 protein cdc37	0.759436	0.048305	Q16U07	AAEL010057-PA OS=Aedes aegypti GN=AAEL010057 PE=4 SV=1 - [Q16U07_AEDAE]	A0A023ET45	Aedes albopictus	91
		0.758384	0.045277	Q176M7	AAEL006313-PA OS=Aedes aegypti GN=AAEL006313 PE=4 SV=1 - [Q176M7_AEDAE]	Q176M7	Aedes aegypti
	transketolase	0.75576	0.048305	Q17CT0	AAEL004434-PA OS=Aedes aegypti GN=AAEL004434 PE=4 SV=1 - [Q17CT0_AEDAE]	Q17CT0	Aedes aegypti
	mmr1/hsr1 GTP binding protein	0.751581	0.045277	Q16IK9	AAEL013631-PA OS=Aedes aegypti GN=AAEL013631 PE=4 SV=1 - [Q16IK9_AEDAE]	Q16IK9	Aedes aegypti
	THUMP domain-containing protein 1	0.745872	0.048305	Q17HE7	AAEL002719-PA OS=Aedes aegypti GN=AAEL002719 PE=4 SV=1 - [Q17HE7_AEDAE]	B0WIA0	Culex quinquefasciatus	57
	Putative mitochondrial cytochrome c oxidase subunit	0.745872	0.038315	Q1HQE0	AAEL009257-PA OS=Aedes aegypti GN=AAEL009257 PE=4 SV=1 - [Q1HQE0_AEDAE]	A0A023EBI7	Aedes albopictus	90
	ATP-dependent RNA helicase	0.744323	0.048917	Q17DN7	AAEL004117-PA (Fragment) OS=Aedes aegypti GN=AAEL004117 PE=4 SV=1 - [Q17DN7_AEDAE]	Q17DN7	Aedes aegypti
	exosome complex exonuclease rrp43 (ribosomal RNA processing protein 43)	0.744323	0.047427	Q17NN4	AAEL000659-PA OS=Aedes aegypti GN=AAEL000659 PE=4 SV=1 - [Q17NN4_AEDAE]	Q17NN4	Aedes aegypti
	Cellular retinaldehyde-binding protein. Retinoids may play a role in phagocytosis	0.742262	0.0483	Q95P61	AAEL001293-PA OS=Aedes aegypti GN=CRALBP2 PE=2 SV=1 - [Q95P61_AEDAE]	Q95P61	Aedes aegypti		Sarang et al., Journal of Immunology 2014
	carbamoyl-phosphate synthase large chain	0.736113	0.045277	Q16VN7	AAEL009490-PA (Fragment) OS=Aedes aegypti GN=AAEL009490 PE=3 SV=1 - [Q16VN7_AEDAE]	Q16VN7	Aedes aegypti		carries out first step in biosynthesis of pyrimidines and arginine
	valyl-tRNA synthetase	0.734075	0.038315	Q17D48	AAEL004327-PA OS=Aedes aegypti GN=AAEL004327 PE=3 SV=1 - [Q17D48_AEDAE]	Q17D48	Aedes aegypti
	activin receptor type I, putative	0.726986	0.034922	Q17KD7	AAEL001711-PA OS=Aedes aegypti GN=AAEL001711 PE=4 SV=1 - [Q17KD7_AEDAE]	Q17KD7	Aedes aegypti
	2-hydroxyacid dehydrogenase	0.724973	0.033601	Q17A44	AAEL005400-PB OS=Aedes aegypti GN=AAEL005400 PE=3 SV=1 - [Q17A44_AEDAE]	Q17A44	Aedes aegypti
	Isoform J of Inositol hexakisphosphate and diphosphoinositol-pentakisphosphate kinase	0.724471	0.036556	Q16X86	AAEL008950-PA (Fragment) OS=Aedes aegypti GN=AAEL008950 PE=4 SV=1 - [Q16X86_AEDAE]	Q9VR59-5	Drosophila melanogaster	71
	pax neighbour protein	0.718968	0.041105	Q17D33	AAEL004333-PA OS=Aedes aegypti GN=AAEL004333 PE=4 SV=1 - [Q17D33_AEDAE]	Q17D33	Aedes aegypti
	beta chain spectrin, plays a structural role in membranes	0.716978	0.038315	Q176W5	AAEL006242-PA OS=Aedes aegypti GN=AAEL006242 PE=4 SV=1 - [Q176W5_AEDAE]	Q176W5	Aedes aegypti
	cell adhesion molecule	0.715488	0.046901	Q16Z16	AAEL008340-PA (Fragment) OS=Aedes aegypti GN=AAEL008340 PE=4 SV=1 - [Q16Z16_AEDAE]	Q16Z16	Aedes aegypti
	dynamin-associated protein	0.715488	0.038344	Q17L16	AAEL001473-PA OS=Aedes aegypti GN=AAEL001473 PE=4 SV=1 - [Q17L16_AEDAE]	Q17L16	Aedes aegypti
	polyribonucleotide nucleotidyltransferase,involved in mRNA degradation	0.714497	0.045151	Q17MZ5	AAEL000922-PA OS=Aedes aegypti GN=AAEL000922 PE=4 SV=1 - [Q17MZ5_AEDAE]	Q17MZ5	Aedes aegypti
	actin cross-linking protein, important for structure of cell and cell migration	0.713507	0.048305	Q16I34	Fascin OS=Aedes aegypti GN=AAEL013808 PE=3 SV=1 - [Q16I34_AEDAE]	Q16I34	Aedes aegypti
	Insulin like growth factor signalling pathway affects many cellular processes including immune response and stress resistance	0.713013	0.0483	Q93105	Insulin-like receptor OS=Aedes aegypti GN=InR PE=2 SV=2 - [INSR_AEDAE]	Q93105	Aedes aegypti
	glutathione transferase, detoxification	0.712025	0.042105	Q170C7	AAEL007946-PA OS=Aedes aegypti GN=GSTE6 PE=3 SV=2 - [Q170C7_AEDAE]	Q170C7	Aedes aegypti
	Talin, binds to cytoplasmic tail of integrins forming a signalling network	0.711532	0.034166	Q176Z3	AAEL006222-PA OS=Aedes aegypti GN=AAEL006222 PE=4 SV=1 - [Q176Z3_AEDAE]	Q176Z3	Aedes aegypti
		0.706127	0.045277	Q16LN6	AAEL012569-PA OS=Aedes aegypti GN=AAEL012569 PE=4 SV=1 - [Q16LN6_AEDAE]	Q16LN6	Aedes aegypti
	ATBF1/ZFHX3, transcription factor, may be involved in neuronal differentiation	0.704172	0.043851	Q17IK3	AAEL002335-PA OS=Aedes aegypti GN=AAEL002335 PE=3 SV=1 - [Q17IK3_AEDAE]	Q17IK3	Aedes aegypti
	fructose-1,6-bisphosphatase	0.704172	0.033601	Q17M22	AAEL001158-PA OS=Aedes aegypti GN=AAEL001158 PE=3 SV=1 - [Q17M22_AEDAE]	Q17M22	Aedes aegypti
	NtR, neurotransmitter-gated ion channel	0.700278	0.033242	Q17BJ5	AAEL004958-PA OS=Aedes aegypti GN=AAEL004958 PE=4 SV=1 - [Q17BJ5_AEDAE]	B0WG41	Culex quinquefasciatus	65
	5'-3' exoribonuclease 1	0.694478	0.038344	Q16XR0	AAEL008814-PA OS=Aedes aegypti GN=AAEL008814 PE=4 SV=1 - [Q16XR0_AEDAE]	B0WKM2	Culex quinquefasciatus	70
	Eukaryotic translation initiation factor 3 subunit J	0.693515	0.02861	Q16MK2	Eukaryotic translation initiation factor 3 subunit J OS=Aedes aegypti GN=AAEL012279 PE=3 SV=1 - [EIF3J_AEDAE]	Q16MK2	Aedes aegypti
	Queuine tRNA-ribosyltransferase subunit QTRTD1 homolog. Exchanges guanine for queuine in tRNAs	0.680657	0.048305	Q16RF5	Queuine tRNA-ribosyltransferase subunit QTRTD1 homolog OS=Aedes aegypti GN=AAEL010968 PE=3 SV=1 - [QTRD1_AEDAE]	Q16RF5	Aedes aegypti
	carbamoyl-phosphate synthase large chain	0.679243	0.026718	Q16VN4	AAEL009475-PA (Fragment) OS=Aedes aegypti GN=AAEL009475 PE=3 SV=1 - [Q16VN4_AEDAE]	Q16VN4	Aedes aegypti		carries out first step in biosynthesis of pyrimidines and arginine
	D-lactate dehydrogenase 2	0.678302	0.027063	Q178E1	AAEL005921-PA OS=Aedes aegypti GN=AAEL005921 PE=4 SV=1 - [Q178E1_AEDAE]	Q178E1	Aedes aegypti
	septin, involved in formation of the contractile F-actin ring during cytokinesis	0.6685	0.038707	Q179W2	AAEL005493-PA OS=Aedes aegypti GN=AAEL005493 PE=3 SV=1 - [Q179W2_AEDAE]	Q179W2	Aedes aegypti
	vasodilator-stimulated phosphoprotein, actin binding protein, negatively regulates adhesion	0.668037	0.026718	Q0IEF4	AAEL010747-PA OS=Aedes aegypti GN=AAEL010747 PE=4 SV=1 - [Q0IEF4_AEDAE]	Q0IEF4	Aedes aegypti
		0.663423	0.045277	Q17A23	AAEL005433-PA OS=Aedes aegypti GN=AAEL005433 PE=4 SV=1 - [Q17A23_AEDAE]	Q17A23	Aedes aegypti
	sugar transporter	0.662963	0.028435	Q16TA1	AAEL010348-PA OS=Aedes aegypti GN=AAEL010348 PE=3 SV=1 - [Q16TA1_AEDAE]	Q16TA1	Aedes aegypti
	WD-repeat protein	0.658383	0.028951	Q17G94	AAEL003127-PA OS=Aedes aegypti GN=AAEL003127 PE=4 SV=1 - [Q17G94_AEDAE]	Q17G94	Aedes aegypti
	Slit-robo rho GTPase activating protein 1,3. The slit/robo pathway regulates cell adhesion, cell migration and apoptosis	0.652477	0.045277	Q17FU6	AAEL003292-PA (Fragment) OS=Aedes aegypti GN=AAEL003292 PE=4 SV=1 - [Q17FU6_AEDAE]	B0X4W0	Culex quinquefasciatus	95
		0.646624	0.03107	Q177U7	AAEL006041-PA (Fragment) OS=Aedes aegypti GN=AAEL006041 PE=4 SV=1 - [Q177U7_AEDAE]	Q177U7	Aedes aegypti
		0.643495	0.048305	Q17IP6	AAEL002303-PA OS=Aedes aegypti GN=AAEL002303 PE=4 SV=1 - [Q17IP6_AEDAE]	Q17IP6	Aedes aegypti
		0.642158	0.01964	Q17NA7	AAEL000752-PA OS=Aedes aegypti GN=AAEL000752 PE=4 SV=1 - [Q17NA7_AEDAE]	Q17NA7	Aedes aegypti
	Putative a kinase anchor protein. AKAPs are involved in the cAMP/PKA signalling pathway	0.640824	0.020014	J9HJH3	AAEL017012-PB OS=Aedes aegypti GN=AaeL_AAEL017012 PE=4 SV=1 - [J9HJH3_AEDAE]	A0A023EXK3	Aedes albopictus	81
	cysteine synthase	0.640824	0.026718	Q16YQ7	AAEL008467-PA OS=Aedes aegypti GN=AAEL008467 PE=4 SV=1 - [Q16YQ7_AEDAE]	Q16YQ7	Aedes aegypti
	Protein CutA, cation tolerance	0.634196	0.038344	Q16LA4	AAEL012710-PB OS=Aedes aegypti GN=AAEL012710 PE=4 SV=1 - [Q16LA4_AEDAE]	W8BPG4	Ceratitis capitata	64
	SMAD, transcription factor translocate to nucleus once activated. FOXO proteins can partner with SMAD protein to affect the TGFbeta signalling pathway	0.633756	0.038315	Q16Y16	AAEL008696-PA (Fragment) OS=Aedes aegypti GN=AAEL008696 PE=4 SV=1 - [Q16Y16_AEDAE]	Q16Y16	Aedes aegypti		Arden, Molecular Cell 2004
		0.63244	0.017067	Q179E7	AAEL005659-PA OS=Aedes aegypti GN=AAEL005659 PE=4 SV=1 - [Q179E7_AEDAE]	Q179E7	Aedes aegypti
		0.630689	0.033047	Q17C64	AAEL004658-PA OS=Aedes aegypti GN=AAEL004658 PE=4 SV=1 - [Q17C64_AEDAE]	Q17C64	Aedes aegypti
	ATP-dependent RNA helicase A, transcriptional activator	0.630252	0.025806	Q16JX7	AAEL013182-PA OS=Aedes aegypti GN=AAEL013182 PE=4 SV=1 - [Q16JX7_AEDAE]	Q16JX7	Aedes aegypti
		0.621575	0.038948	Q16NP6	AAEL011910-PA OS=Aedes aegypti GN=AAEL011910 PE=4 SV=1 - [Q16NP6_AEDAE]	Q16NP6	Aedes aegypti
		0.621575	0.0483	Q173I9	AAEL007137-PA (Fragment) OS=Aedes aegypti GN=AAEL007137 PE=4 SV=1 - [Q173I9_AEDAE]	Q173I9	Aedes aegypti
	Acetyl-coenzyme A synthetase	0.619424	0.026907	Q16EU8	AAEL000321-PA OS=Aedes aegypti GN=AAEL000321 PE=4 SV=1 - [Q16EU8_AEDAE]	Q16EU8	Aedes aegypti
	LAP4 protein, putative (Scribble protein, putative)	0.618995	0.034244	Q16F40	AAEL014906-PA (Fragment) OS=Aedes aegypti GN=AAEL014906 PE=4 SV=1 - [Q16F40_AEDAE]	Q16F40	Aedes aegypti
	aspartyl beta-hydroxylase, putative. Hydroxylates residues in EGF domains	0.618995	0.020825	Q16P21	AAEL002976-PA OS=Aedes aegypti GN=AAEL002976 PE=4 SV=1 - [Q16P21_AEDAE]	Q16P21	Aedes aegypti
	DNA photolyase, repairs DNA damage cause by UV light	0.618566	0.017067	Q17KA3	AAEL001787-PA OS=Aedes aegypti GN=AAEL001787 PE=4 SV=1 - [Q17KA3_AEDAE]	Q17KA3	Aedes aegypti
		0.607097	0.015297	Q16W02	AAEL009381-PA OS=Aedes aegypti GN=AAEL009381 PE=4 SV=1 - [Q16W02_AEDAE]	Q16W02	Aedes aegypti
		0.601235	0.034892	Q16SL5	AAEL010571-PA OS=Aedes aegypti GN=AAEL010571 PE=4 SV=1 - [Q16SL5_AEDAE]	Q16SL5	Aedes aegypti
		0.59791	0.031933	Q16P58	AAEL011757-PA OS=Aedes aegypti GN=AAEL011757 PE=4 SV=1 - [Q16P58_AEDAE]	Q16P58	Aedes aegypti
	Ubiquitin carboxyl-terminal hydrolase. Hydrolyses polyubiquitin chains, promotes protein degradation by the ubiquitin proteasome system	0.58927	0.034922	Q16JV4	Ubiquitin carboxyl-terminal hydrolase OS=Aedes aegypti GN=AAEL013203 PE=3 SV=1 - [Q16JV4_AEDAE]	Q16JV4	Aedes aegypti
	Ras association domain-containing protein 2	0.588861	0.045277	Q17A94	AAEL005346-PA OS=Aedes aegypti GN=AAEL005346 PE=4 SV=1 - [Q17A94_AEDAE]	A0A034VHH7	Bactrocera dorsalis	49
		0.588861	0.027776	Q17AU4	AAEL005203-PA OS=Aedes aegypti GN=AAEL005203 PE=4 SV=1 - [Q17AU4_AEDAE]	Q17AU4	Aedes aegypti
	Putative microtubule-binding protein mip-t3	0.588046	0.045277	Q16SG4	AAEL010587-PA OS=Aedes aegypti GN=AAEL010587 PE=4 SV=1 - [Q16SG4_AEDAE]	A0A023EV46	Aedes albopictus	88
		0.585605	0.032737	Q17L19	AAEL001495-PA OS=Aedes aegypti GN=AAEL001495 PE=4 SV=1 - [Q17L19_AEDAE]	Q17L19	Aedes aegypti
		0.584794	0.028951	Q16UD6	AAEL009945-PA OS=Aedes aegypti GN=AAEL009945 PE=4 SV=1 - [Q16UD6_AEDAE]	Q16UD6	Aedes aegypti
	TTC27 protein	0.577543	0.017067	Q0IGA6	AAEL003070-PA OS=Aedes aegypti GN=AAEL003070 PE=4 SV=1 - [Q0IGA6_AEDAE]	XP_001849148.1	Culex quinquefasciatus	74
	RNA 3' terminal phosphate cyclase, RNA modifying enzyme	0.574747	0.043851	Q16VD8	AAEL009623-PA OS=Aedes aegypti GN=AAEL009623 PE=4 SV=1 - [Q16VD8_AEDAE]	Q16VD8	Aedes aegypti
		0.570382	0.038315	Q16XN1	AAEL008801-PA OS=Aedes aegypti GN=AAEL008801 PE=4 SV=1 - [Q16XN1_AEDAE]	Q16XN1	Aedes aegypti
		0.56331	0.034166	Q16PR4	AAEL011551-PA OS=Aedes aegypti GN=AAEL011551 PE=4 SV=1 - [Q16PR4_AEDAE]	Q16PR4	Aedes aegypti
	neurexin iv, important for synaptic connections	0.560972	0.034922	Q17AC6	AAEL005321-PA OS=Aedes aegypti GN=AAEL005321 PE=4 SV=1 - [Q17AC6_AEDAE]	Q17AC6	Aedes aegypti
	Phosphotriesterase-related protein	0.557483	0.017067	Q0IEH7	Phosphotriesterase-related protein OS=Aedes aegypti GN=AAEL010326 PE=3 SV=1 - [PTER_AEDAE]	Q0IEH7	Aedes aegypti
	glycogen synthase	0.557483	0.015191	Q17DG0	AAEL004221-PA OS=Aedes aegypti GN=AAEL004221 PE=4 SV=1 - [Q17DG0_AEDAE]	Q17DG0	Aedes aegypti
	L-lactate dehydrogenase	0.550189	0.034922	Q16ND1	L-lactate dehydrogenase OS=Aedes aegypti GN=AAEL012014 PE=3 SV=1 - [Q16ND1_AEDAE]	Q16ND1	Aedes aegypti
	glutamate synthase	0.542239	0.013025	Q16FG2	AAEL014768-PA OS=Aedes aegypti GN=AAEL014768 PE=4 SV=1 - [Q16FG2_AEDAE]	Q16FG2	Aedes aegypti
	septin, cytoskeletal protein involved in cell division	0.537375	0.029345	Q17KS9	AAEL001574-PA OS=Aedes aegypti GN=AAEL001574 PE=3 SV=1 - [Q17KS9_AEDAE]	Q17KS9	Aedes aegypti
	PAF acetylhydrolase 45 kDa subunit, putative. PAF acetylhydrolases (PAF-AHs) are a small family of related phospholipases A2 that hydrolyze the sn-2 acetyl residue of this inflammatory mediator, thereby inactivating it	0.528875	0.011835	Q16H53	AAEL014159-PA OS=Aedes aegypti GN=AAEL014159 PE=4 SV=1 - [Q16H53_AEDAE]	Q16H53	Aedes aegypti
	leucine-rich transmembrane protein	0.524131	0.020014	Q170W6	AAEL007778-PA OS=Aedes aegypti GN=AAEL007778 PE=4 SV=1 - [Q170W6_AEDAE]	Q170W6	Aedes aegypti
		0.521594	0.034244	Q16PQ9	AAEL011560-PA OS=Aedes aegypti GN=AAEL011560 PE=4 SV=1 - [Q16PQ9_AEDAE]	Q16PQ9	Aedes aegypti
		0.517274	0.034922	Q170D5	AAEL007961-PA OS=Aedes aegypti GN=AAEL007961 PE=4 SV=1 - [Q170D5_AEDAE]	Q170D5	Aedes aegypti
		0.475989	0.029186	Q17HZ5	AAEL002498-PA OS=Aedes aegypti GN=AAEL002498 PE=4 SV=1 - [Q17HZ5_AEDAE]	Q17HZ5	Aedes aegypti
	tumor endothelial marker 7 precursor	0.473029	0.030001	Q16R67	AAEL011063-PA OS=Aedes aegypti GN=AAEL011063 PE=4 SV=1 - [Q16R67_AEDAE]	Q16R67	Aedes aegypti
	endothelin-converting enzyme	0.435275	0.047981	Q16Q77	AAEL011369-PA OS=Aedes aegypti GN=AAEL011369 PE=4 SV=1 - [Q16Q77_AEDAE]	Q16Q77	Aedes aegypti
	integrin alpha-ps, cell adhesion	0.418413	0.008359	Q17KN9	AAEL001603-PA OS=Aedes aegypti GN=AAEL001603 PE=3 SV=1 - [Q17KN9_AEDAE]	Q17KN9	Aedes aegypti
	lethal(2)essential for life protein, l2efl, a small heat shock protein. L(2)efl mRNA is induced by dFOXO. L(2)efl mRNA is normally induced when insulin like signalling is repressed.	0.400813	0.024892	Q16S79	AAEL010670-PA OS=Aedes aegypti GN=AAEL010670 PE=3 SV=1 - [Q16S79_AEDAE]	Q16S79	Aedes aegypti		Flatt et al., PNAS 2008; Wang et al., Cell 2005
	Glucose-6-phosphate 1-epimerase	0.367038	0.033242	Q172P9	AAEL007315-PA (Fragment) OS=Aedes aegypti GN=AAEL007315 PE=4 SV=1 - [Q172P9_AEDAE]	A0A034WAT8	Bactrocera dorsalis	84
	tubulin beta chain	0.323088	0.020852	Q17B45	AAEL005052-PB OS=Aedes aegypti GN=AAEL005052 PE=3 SV=1 - [Q17B45_AEDAE]	Q17B45	Aedes aegypti
	glutathione transferase, detoxification	0.311434	0.015297	Q17MB1	AAEL001071-PA OS=Aedes aegypti GN=GSTD5 PE=4 SV=1 - [Q17MB1_AEDAE]	Q17MB1	Aedes aegypti
	tight junction protein, structural protein in cell-cell contacts	0.291385	0.004498	Q17PB6	AAEL000446-PA OS=Aedes aegypti GN=AAEL000446 PE=4 SV=1 - [Q17PB6_AEDAE]	Q17PB6	Aedes aegypti
	aldehyde dehydrogenase	0.280486	0.002564	Q16UC5	AAEL009948-PA OS=Aedes aegypti GN=AAEL009948 PE=3 SV=1 - [Q16UC5_AEDAE]	Q16UC5	Aedes aegypti
	fibulin 1, extracellular matrix protein	0.204759	0.003929	Q17NY8	AAEL000549-PA OS=Aedes aegypti GN=AAEL000549 PE=4 SV=1 - [Q17NY8_AEDAE]	Q17NY8	Aedes aegypti
