# Supplementary material for: Perturbed cholesterol and vesicular trafficking associated with dengue blocking in Wolbachia-infected Aedes aegypti cells
Source: Nat Commun. 2017 Sep 13;8:526. doi: 10.1038/s41467-017-00610-8 (PMC5597582; doi:10.1038/s41467-017-00610-8)
Supplement: Supplementary file 4 — Supplementary Dataset 3 [file 41467_2017_610_MOESM4_ESM.xlsx]

## Sheet: Scaffold export (C475) TMT.xls
All identified and quantified proteins from Ae. aegypti midguts.
Experiment: C475_TMT
	Identification Criteria:
		Scaffold Version: Scaffold_4.7.3
		Quantification Type: TMT 10-Plex
		Peak Quantitation Measurement: Centroided Peak Intensity
		Protein Thresholds: 99.0% minimum and 2 peptides minimum
		Peptide Thresholds: 25.0% minimum
	Purity Correction Set:
	Quantitation Preferences:
		Minimum Value Preference:
			Use Minimum Absolute Intensity: false
			Minimum Absolute Intensity: 0.0
			Minimum Value: 0.01
		Condenser Preference:
			Use Intensity Weighting: true
			Use Standard Deviation Estimation: true
			Use Non-Exclusive Peptides: false
		View Preference:
			View Type: Log2 Ratio
		Normalization Preference:
			Calculation Type: Median
			Blocking Level: Unique Peptides
			Use Inter Experiment Normalization: true
			Use Intra Sample Normalization: true
			Use Peptide Normalization: true
			Use Protein Average As Reference: true
			Use Iterative Normalization: true
			Spectrum Quality Filter: No filter
	Normalization Factors:
		Inter-Experiment Normalization Factors:
			mascot_daemon_merge (F146154): 0.000
		Intra-Sample Normalization Factors:
			mascot_daemon_merge (F146154):
						WT1: 0.018
						WT2: 0.291
						WT3: 0.051
						WT4: -0.073
						WT5: -0.193
						WB1: 0.185
						WB2: 0.042
						WB3: -0.191
						WB4: -0.018
						WB5: 0.050
	Quantitated Spectra:
		Total thresholded spectra: 59344
		Total quantitated spectra : 53859
	Analysis Settings:
		Analysis Type: Intensity-based
		Experimental design: Between-subjects (Independent Groups)
		Statistical Analysis:
			Statistical test: Permutation Test (p-value)
			Unadjusted Significance Level: p < 0.05
			FWER Correction: Benjamini-Hochberg = p<0.01463
C475_TMT									Displaying:Log2 Fold Change
#	Identified Proteins	Accession Number	Alternate ID	Description	References	Molecular Weight	Permutation Test (p-value) Benjamini-Hochberg (p < 0.01463)	Log2 Fold Change (Wolbachia /WT)	WT1/WT	WT2/WT	WT3/WT	WT4/WT	WT5/WT	WB1/WT	WB2/WT	WB3/WT	WB4/WT	WB5/WT	Std Dev Log2 (WT1/WT)	Std Dev Log2 (WT2/WT)	Std Dev Log2 (WT3/WT)	Std Dev Log2 (WT4/WT)	Std Dev Log2 (WT5/WT)	Std Dev Log2 (WB1/WT)	Std Dev Log2 (WB2/WT)	Std Dev Log2 (WB3/WT)	Std Dev Log2 (WB4/WT)	Std Dev Log2 (WB5/WT)
98.1	Trypsin 5G1 OS=Aedes aegypti GN=AAEL013712 PE=2 SV=2	TRY5_AEDAE	AAEL013712	Serine peptidase, expressed in late phase after bloodmeal, aids in digestion of blood. Silencing of trypsin 5G1 increases DENV titre in mosquitoes so possible role in DENV supression. Identified in a genetic mapping experiment as being a determinant of vector competence for DENV2.	Brackney et al. 2008; Bennett et al. Genetics 2005	28 kDa	0.0001	3.16	0.0456	-0.0954	0.3475	-0.2553	0.0377	1.4495	3.3648	2.8944	3.1504	3.5277	0.663678	0.652053	0.607328	0.638177	0.600887	0.576173	0.82611	0.774685	1.01804	0.814012
21	AAEL013577-PA OS=Aedes aegypti GN=AAEL013577 PE=4 SV=1	Q16IQ0_AEDAE (+1)	AAEL013577	Homology to protein G12, contains insect allergen domain thought to be involved in nutrient uptake. Upregulated after a bloodmeal.	Randall et al., Genome Biol Evol 2013	23 kDa	0.0001	3.12	-0.8946	-0.5544	-0.3544	0.7623	0.5602	2.8478	3.1424	2.8967	3.4707	3.8744	1.38377	1.14968	1.23114	0.70408	0.929539	0.614535	0.935271	0.821932	0.831194	0.935087
51	Surface antigen Wsp OS=Wolbachia pipientis wMel GN=WD_1063 PE=4 SV=1	Q73G97_WOLPM	WD_1063			25 kDa	0.0001	2.81	-0.2883	-0.2128	-0.1797	0.23	-0.1697	3.2309	2.8897	3.1079	2.5376	2.9341	1.38926	1.55612	1.18142	0.763039	1.43508	1.20911	0.870623	0.895894	0.803414	0.925231
73	AAEL001690-PA OS=Aedes aegypti GN=AAEL001690 PE=3 SV=1	Q17KG6_AEDAE	AAEL001690	Serine endopeptidase, homology to Chymotrypsin-1 in Culex (E-value: 8.8e-94, Score: 737, Ident.: 56.8%), May play a role in bloodmeal digestion	Brackney et al. 2008	27 kDa	0.0001	1.53	-0.1869	-0.0537	-0.0195	0.0091	-0.0005	1.0104	1.5742	1.8278	1.3267	1.8442	1.05209	1.02874	0.932061	0.80033	0.832094	1.28654	1.04776	1.15624	0.831939	1.13601
62	AAEL007432-PA OS=Aedes aegypti GN=AAEL007432 PE=4 SV=1	Q0IEZ7_AEDAE	AAEL007432	A serine peptidase protein, highly similar to serine protease I in Aedes aegypti (E-value: 0.0 Score: 1,405 Ident.: 99.3%)		30 kDa	0.0001	1.37	-0.1813	0.1433	-0.0702	-0.0373	-0.157	1.8912	1.2329	1.2504	1.2648	1.3855	1.1116	0.709537	1.05991	0.668283	1.04429	1.5068	0.736369	0.770426	0.789225	0.780279
27	AAEL000500-PA OS=Aedes aegypti GN=AAEL000500 PE=4 SV=1	Q17P32_AEDAE	AAEL000500	Homology to putative hemolymph juvenile hormone binding protein from Anopheles aquasalis (E-value: 3.6e-67 Score: 562 Ident.: 42.7%)		29 kDa	0.0001	1.33	-0.0431	-0.0935	-0.0041	-0.064	0.1971	0.7221	1.7088	1.2533	1.3293	1.831	0.654278	0.576008	0.621322	0.567107	0.590191	0.744889	0.755897	0.683197	0.709054	0.843651
110	AAEL013775-PA OS=Aedes aegypti GN=AAEL013775 PE=4 SV=1	Q16I71_AEDAE	AAEL013775			31 kDa	0.0001	1.24	0.01	-0.219	0.1373	0.0674	-0.0577	-0.4813	1.7622	1.4755	1.2041	1.2356	0.614987	0.697573	0.586264	0.584102	0.623479	1.19309	0.765617	0.775899	0.700555	0.730318
40	AAEL015136-PA OS=Aedes aegypti GN=AAEL015136 PE=4 SV=1	Q1DH45_AEDAE	AAEL015136	Involved in intracellular cholesterol transport, contains an npc2-like domain. Homology to Niemann-Pick type C2 in Anopheles darlingi (E-value: 3.9e-32 Score: 310 Ident.: 44.5%)		16 kDa	0.0001	1.2	-0.261	0.0838	0.1202	-0.0792	-0.0673	0.7902	1.0981	1.842	1.2343	1.3265	0.856393	0.765229	0.606037	0.693107	0.99208	0.949074	0.741962	1.15533	0.755417	0.766185
50	AAEL003060-PA OS=Aedes aegypti GN=CHYM2 PE=2 SV=1	Q16900_AEDAE	CHYM2	A serine peptidase, likely chymotrypsin. Homology to Chymotrypsin 2 in Culex quinquefasciatus (E-value: 1.7e-140 Score: 1,049 Ident.: 74.3%). May be upregulated after blood feeding and induced by juvenile hormone.	Bian et al., Insect Biochem Mol Biol. 2008	29 kDa	0.0001	1.09	-0.0674	-0.1105	0.1798	0.1086	-0.2857	0.6294	0.6956	1.2812	1.3389	1.3454	0.711868	0.81356	0.694387	0.58025	0.823406	0.849663	0.692391	0.671265	0.696986	0.702457
6	AAEL009760-PA OS=Aedes aegypti GN=AAEL009760 PE=4 SV=1	Q16UX8_AEDAE	AAEL009760	Contains ML domain, homology to putative Niemann-Pick type c2 in Aedes albopictus (E-value: 2.8e-24 Score: 254 Ident.: 35.6%)		16 kDa	0.0001	1.04	-0.3739	0.1668	-0.1277	0.5663	-0.5132	1.1962	0.8056	1.0289	1.0896	1.0375	0.851905	0.633578	0.760409	0.544843	0.756865	0.556089	0.590092	0.544062	0.588457	0.616827
55	AAEL008802-PA OS=Aedes aegypti GN=AAEL008802 PE=2 SV=1	Q1HRP8_AEDAE	AAEL008802	Putative salivary secreted peptide		9 kDa	0.0001	0.94	-0.0151	-0.0657	0.1548	0.1763	-0.3021	1.5012	0.5125	1.0212	0.8072	0.9938	0.560066	0.521314	0.555025	0.526071	0.580294	0.692731	0.530579	0.587751	0.543201	0.563011
2078.1	AAEL013623-PA OS=Aedes aegypti GN=AAEL013623 PE=3 SV=1	Q16IK3_AEDAE	AAEL013623	Serine peptidase, homology to serine protease IV in Aedes aegypti (E-value: 0.0 Score: 1,533 Ident.: 99.3%)		35 kDa	0.0001	0.93	0.1037	-0.265	0.4206	-0.0574	-0.1763	1.0572	0.6224	1.3297	0.6241	1.1469	1.22044	0.957539	0.702848	0.633746	0.63767	0.912748	0.629822	0.653683	0.629822	0.754956
232	Sphingomyelin phosphodiesterase OS=Aedes aegypti GN=AAEL013717 PE=3 SV=1	Q16IC9_AEDAE	AAEL013717	Degrades sphingomyelin to ceramide and phosphocholine in the lysosome. Mutated in Niemann-Pick type A. Defects in this protein lead to accumulation of sphingomyelin and impaired autophagy. Key regulator of endolysosomal lipid digestion, impaired sphingomyelin cleavage reduces efflux of cholesterol from late endosomes.	Corcelle-Termeau et al., Autophagy 2016; Oninla et al., J Lipid Res 2014	73 kDa	0.0001	0.91	-0.4032	0.1384	0.026	0.1327	-0.0813	0.57	0.8395	0.7782	1.1523	1.2176	0.764136	0.586956	0.638718	0.624334	0.849158	0.766122	0.600378	0.720051	0.706908	0.76107
271	AAEL008274-PA OS=Aedes aegypti GN=AAEL008274 PE=4 SV=1	Q16Z93_AEDAE	AAEL008274			31 kDa	0.0001	0.91	-0.209	0.154	0.1078	0.0944	-0.1759	2.6192	0.4832	1.1034	0.7169	0.8081	0.550068	0.546788	0.547244	0.548699	0.558209	0.594435	0.54624	0.618267	0.572423	0.576461
74	AAEL012697-PA OS=Aedes aegypti GN=AAEL012697 PE=4 SV=1	Q1DGF0_AEDAE	AAEL012697	Homology to Sterol carrier protein 2-like 2 in Aedes aegypti (E-value: 3.2e-63 Score: 505 Ident.: 99.0%). Cytosolic protein involved in cholesterol binding and transport, required for DENV infection.	Fu et al., Journal of medical entomology 2015	11 kDa	0.0001	0.89	-0.2714	-0.1149	0.0774	0.028	0.1694	0.1538	1.1273	0.5555	1.7719	1.167	0.667285	0.569332	0.534901	0.554616	0.528905	0.666988	0.599218	0.525441	0.745037	0.620534
488.1	AAEL006095-PB OS=Aedes aegypti GN=AAEL006095 PE=4 SV=1	Q177L4_AEDAE	AAEL006095	Homology to Gelsolin in Culex quinquefasciatus (E-value: 0.0 Score: 3,491 Ident.: 86.7%), calcium activated protein that regulates actin polymerisation.	Yin and Stossel, Nature 1979	82 kDa	0.0001	0.84	-0.2696	0.1018	-0.0184	-0.0726	0.1151	0.8559	0.7287	0.8544	0.8569	1.0216	0.653362	0.575682	0.651023	0.74456	0.564811	1.45771	0.557308	0.659207	0.627812	0.696757
34	AAEL013703-PA (Fragment) OS=Aedes aegypti GN=AAEL013703 PE=3 SV=1	Q16ID2_AEDAE	AAEL013703	Serine peptidase, contains trypsin like domain		30 kDa	0.0001	0.83	-0.0647	-0.0381	0.1611	0.0416	-0.1149	0.8028	0.7668	0.9915	0.7533	0.8398	0.602892	0.569688	0.559411	0.559534	0.569005	0.913783	0.654058	0.722988	0.641444	0.649393
617.1	Alkaline phosphatase OS=Aedes aegypti GN=AAEL003286 PE=3 SV=1	Q17FS7_AEDAE	AAEL003286	Removes phosphate groups, partitions into lipid rafts.	Bayyareddy et al., J Proteome Res 2012	43 kDa	0.0001	0.81	-0.126	0.0393	0.0319	0.0798	-0.0398	1.1455	0.7948	0.8507	0.6384	0.6799	0.595742	0.613568	0.571805	0.587199	0.569732	0.780336	0.626597	0.607113	0.591715	0.582357
1417.1	AAEL015260-PA OS=Aedes aegypti GN=AAEL015260 PE=4 SV=1	Q16ED2_AEDAE	AAEL015260	Homology to phosphatidylethanolamine binding protein in Aedes aegypti (E-value: 6.4e-86 Score: 668 Ident.: 99.2%). Overexpression of Drosophila homolog protects from bacterial infection.	Reumer et al., Dev Comp Immunol 2009	14 kDa	0.0001	0.81	-0.1986	0.0424	-0.0693	0.0375	0.1464	2.0521	0.5555	0.8446	0.4946	0.857	0.52461	0.537198	0.591609	0.509668	0.51885	1.09874	0.515868	0.511985	0.515839	0.53257
39	Metalloendopeptidase OS=Aedes aegypti GN=AAEL011542 PE=3 SV=1	Q16PS5_AEDAE	AAEL011542			29 kDa	0.0001	0.79	-0.0955	0.1819	0.0585	0.2201	-0.3087	0.957	0.4464	1.0383	0.6376	0.9471	0.60046	0.602295	0.580407	0.757191	0.594932	0.76115	0.609229	0.623497	0.622069	0.626054
38	AAEL005463-PA OS=Aedes aegypti GN=AAEL005463 PE=4 SV=1	Q179X5_AEDAE	AAEL005463	Calcium binding protein		48 kDa	0.0001	0.78	-0.3394	0.0216	0.0472	0.3944	-0.1032	1.0901	0.6041	0.9388	0.6963	0.7026	0.586058	0.64836	0.57554	0.561866	0.566451	0.84136	0.540543	0.557337	0.552641	0.562099
36	AAEL010782-PA OS=Aedes aegypti GN=AAEL010782 PE=3 SV=1	Q16RZ2_AEDAE	AAEL010782	Homology to Carboxypeptidase A in Aedes aegypti (E-value: 0.0 Score: 2,265 Ident.: 98.8%)		48 kDa	0.0001	0.77	-0.2035	0.1242	-0.0145	0.0998	-0.1707	0.317	0.7801	0.9307	0.7657	1.0372	0.744198	0.601351	0.709617	0.569257	0.747621	0.75854	0.64022	0.742667	0.655408	0.801886
81	AAEL010776-PA OS=Aedes aegypti GN=AAEL010776 PE=3 SV=1	Q16RZ5_AEDAE	AAEL010776	Homology to putative carboxypeptidase in Aedes albopictus (E-value: 0.0 Score: 1,946 Ident.: 84.9%)		48 kDa	0.0001	0.74	-0.1525	0.291	0.0626	-0.2758	-0.1165	0.0335	0.668	1.0003	0.8038	1.1531	0.73374	0.653228	0.628575	0.805088	0.729672	0.866976	0.644248	0.751117	0.682101	0.79963
3	AAEL010338-PA OS=Aedes aegypti GN=AAEL010338 PE=4 SV=1	Q16T88_AEDAE	AAEL010338			28 kDa	0.0001	0.69	-0.1023	0.0639	-0.0825	0.0032	0.1109	0.6605	0.8587	0.6388	0.5233	0.8601	0.581505	0.568765	0.549382	0.551643	0.530714	0.630826	0.594452	0.549463	0.548819	0.63157
134	AAEL003808-PA OS=Aedes aegypti GN=AAEL003808 PE=3 SV=1	Q17EH6_AEDAE	AAEL003808	Homology to putative permease of major facilitator superfamily in Aedes albopictus (E-value: 0.0 Score: 2,400 Ident.: 95.7%)	A family of transporter proteins	57 kDa	0.0001	0.64	-0.0879	-0.0508	-0.027	0.0703	0.0388	0.7423	0.5444	0.7444	0.572	0.6325	0.566341	0.63547	0.562364	0.555821	0.552322	0.737122	0.57753	0.592119	0.571528	0.589983
4	AAEL000859-PA OS=Aedes aegypti GN=AAEL000859 PE=4 SV=1	Q17MY0_AEDAE	AAEL000859			57 kDa	0.0001	0.63	0.0326	-0.0965	0.2879	-0.0577	-0.174	0.4421	0.7822	0.5606	0.7215	0.6676	0.667576	0.619894	0.648136	0.597466	0.70494	0.638161	0.668436	0.601649	0.651435	0.646491
22	AAEL003076-PA OS=Aedes aegypti GN=AAEL003076 PE=4 SV=1	Q0IG96_AEDAE	AAEL003076	Homology to glucosyl/glucuronosyl transferase in Culex quinquefasciatus (E-value: 0.0 Score: 1,957 Ident.: 73.1%). UDP glucuronosyltransferases play a role in detoxifying compounds, for example bilirubin the breakdown product of haemoglobin.	Meech and Mackenzie, Clin Exp Pharmacol Physiol 1997	61 kDa	0.0001	0.63	-0.0525	-0.114	-0.0931	0.1537	0.0461	0.3788	0.7379	0.6716	0.5896	0.7275	0.626819	0.581134	0.590106	0.532639	0.554711	0.822755	0.661366	0.603638	0.59619	0.65359
124	AAEL007030-PA OS=Aedes aegypti GN=AAEL007030 PE=4 SV=1	Q173S2_AEDAE	AAEL007030	Homology to ceramidase in Culex quinquefasciatus (E-value: 0.0 Score: 3,296 Ident.: 87.3%). Ceramidases breakdown ceramides to sphingosine. Acid ceramidase is mutated in Farber disease, a lysosomal storage disorder caused by accumulation of ceramide in lysosomes. Neutral ceramidase play a key role in the digestion of dietary sphingolipids.	Kono et al., J Biol Chem, 2006	78 kDa	0.0001	0.62	-0.2659	0.1653	-0.1788	0.1196	0.0206	0.8432	0.8018	0.3572	0.5309	0.5501	0.809988	0.60221	0.579978	0.568327	0.557911	0.643663	0.564743	0.547352	0.573008	0.676004
70	AAEL006425-PA OS=Aedes aegypti GN=AAEL006425 PE=3 SV=1	Q0IF85_AEDAE	AAEL006425	A serine protease, homology to Trypsin-1 in Culex quinquefasciatus (E-value: 7.4e-137 Score: 1,026 Ident.: 72.1%)		29 kDa	0.0001	0.61	-0.1468	0.0168	-0.0276	0.2267	-0.1201	0.3729	0.6913	0.6507	0.5552	0.6432	0.633696	0.612753	0.596052	0.559368	0.632041	1.40503	0.617098	0.62433	0.597123	0.598861
187	AAEL015386-PA OS=Aedes aegypti GN=AAEL015386 PE=3 SV=1	Q1DH03_AEDAE	AAEL015386	Homology to dipeptidyl peptidase in Aedes aegypti (E-value: 0.0 Score: 3,550 Ident.: 87.3%)		84 kDa	0.0001	0.6	-0.0701	-0.0563	0.074	0.1898	-0.1586	0.6371	0.435	0.7399	0.6301	0.7396	0.622716	0.630074	0.587387	0.645459	0.631594	1.18242	0.608441	0.739421	0.695878	0.695032
68	AAEL000722-PA OS=Aedes aegypti GN=AAEL000722 PE=4 SV=1	Q17NB4_AEDAE	AAEL000722			10 kDa	0.0001	0.6	0.0361	-0.1626	0.0421	0.0317	0.0636	0.5476	0.6394	0.4166	0.58	0.8039	0.604303	0.52324	0.550993	0.523906	0.514663	0.580511	0.564097	0.523135	0.533087	0.511733
44	AAEL001863-PA OS=Aedes aegypti GN=AAEL001863 PE=3 SV=1	Q17K11_AEDAE	AAEL001863	Homology to Carboxypeptidase B in Aedes aegypti (E-value: 0.0 Score: 2,155 Ident.: 99.5%)		46 kDa	0.0001	0.58	-0.1854	0.1806	0.0968	0.0896	-0.4365	0.422	0.4136	0.7501	0.5801	0.7246	0.883897	0.563385	0.600468	0.571353	0.773699	0.912959	0.562524	0.605142	0.591614	0.650088
28	AAEL004234-PA OS=Aedes aegypti GN=AAEL004234 PE=4 SV=1	Q17DE6_AEDAE	AAEL004234	Iron sulphur containing protein.		15 kDa	0.0001	0.58	-0.0396	-0.1147	0.0705	0.0194	0.0107	0.4869	0.4393	0.7108	0.6002	0.6073	0.585983	0.625573	0.531987	0.549749	0.534019	0.68242	0.572561	0.531118	0.552135	0.568525
41	Carboxypeptidase OS=Aedes aegypti GN=AAEL007926 PE=3 SV=1	Q170F9_AEDAE	AAEL007926	Carboxypeptidase		50 kDa	0.0001	0.56	-0.0345	0.1042	0.0192	-0.0125	-0.0806	0.4464	0.6569	0.2806	0.6937	0.6799	0.547053	0.557227	0.549125	0.54044	0.540421	0.957272	0.557615	0.548445	0.580596	0.583367
2412.1	AAEL006342-PB OS=Aedes aegypti GN=AAEL006342 PE=4 SV=1	Q176I8_AEDAE	AAEL006342	Homology to putative epoxide hydrolase in Aedes albopictus (E-value: 0.0 Score: 1,680 Ident.: 92.0%), Epoxide hydrolases are involved in detoxification	Epoxide hydrolases are involved in detoxification	40 kDa	0.0001	0.55	0.1199	-0.2317	0.0147	0.0741	-0.0226	1.0274	0.5406	0.6509	0.2662	0.3249	0.520051	0.562182	0.520876	0.519918	0.526757	0.535191	0.519909	0.521611	0.519909	0.523267
106	AAEL014436-PA (Fragment) OS=Aedes aegypti GN=AAEL014436 PE=4 SV=1	Q16GB6_AEDAE	AAEL014436			95 kDa	0.0001	0.54	-0.0507	0.0628	-0.0409	0.0205	0.0094	0.825	0.5084	0.3299	0.5895	0.5896	0.561291	0.596839	0.570576	0.608335	0.565614	0.638454	0.620633	0.571325	0.595296	0.601132
20	AAEL005179-PA OS=Aedes aegypti GN=AAEL005179 PE=4 SV=1	Q17AV0_AEDAE	AAEL005179	Homology to putative vitellogenin-2 in Anopheles aquasalis (E-value: 1.3e-58 Score: 482 Ident.: 74.5%). Vitellogenin is synthesised in response to a bloodmeal.	Clifton and Noriega, J Insect Physiol 2012	14 kDa	0.0001	0.52	0.2526	0.44	-0.2857	-0.2513	-0.171	0.6043	0.6559	0.4224	0.4991	0.5035	0.593485	0.563259	0.647345	0.611005	0.611652	0.697929	0.58283	0.547703	0.555807	0.566769
13	Aminoacylase-1 OS=Aedes aegypti GN=AAEL011206 PE=3 SV=1	Q16QR1_AEDAE (+1)	AAEL011206	Involved in hydrolysis of N-acylated or N-acetylated amino acids		46 kDa	0.0001	0.52	-0.1688	0.0184	0.0092	-0.0238	0.1108	0.6006	0.5842	0.4036	0.4347	0.6251	0.623841	0.579485	0.592501	0.61005	0.592876	0.743816	0.586878	0.575118	0.564471	0.584078
25	AAEL005000-PA OS=Aedes aegypti GN=AAEL005000 PE=4 SV=1	Q17BD4_AEDAE	AAEL005000	Homology to Putative constitutive coactivator of peroxisome proliferator-activated receptor gamma in Aedes albopictus (E-value: 4.9e-165 Score: 1,277 Ident.: 45.5%), involved in response to oxidative stress		67 kDa	0.0001	0.51	0.026	0.0452	0.0504	0.0807	-0.2037	0.8336	0.3295	0.4787	0.4069	0.547	0.527537	0.581223	0.557526	0.528598	0.551503	0.538635	0.53142	0.553001	0.540624	0.542508
61	AAEL002107-PA OS=Aedes aegypti GN=AAEL002107 PE=4 SV=1	Q17J81_AEDAE	AAEL002107	Homology to sulfide quinone reductase in Culex quinquefasciatus (E-value: 0.0 Score: 2,089 Ident.: 86.7%). May be involved in hydrogen sulfide metabolism		50 kDa	0.0001	0.5	0.0789	-0.2312	0.1259	-0.0008	-0.0014	0.1444	0.4291	0.7445	0.5477	0.4564	0.654844	0.601904	0.613716	0.558635	0.61519	1.05272	0.582204	0.57759	0.631576	0.606548
1	Polypeptide N-acetylgalactosaminyltransferase OS=Aedes aegypti GN=AAEL000654 PE=3 SV=1	Q17NN5_AEDAE	AAEL000654	Involved in protein glycosylation, localised to Golgi membrane		70 kDa	0.0001	0.49	0.0056	-0.0336	0.0395	-0.0603	0.0484	0.3497	0.5746	0.4133	0.5882	0.5398	0.565405	0.545496	0.541598	0.543741	0.539817	0.655322	0.565776	0.543617	0.559757	0.5531
24	AAEL002560-PA OS=Aedes aegypti GN=AAEL002560 PE=4 SV=1	Q17HV1_AEDAE	AAEL002560			70 kDa	0.0001	0.49	0.0403	-0.1775	-0.0054	0.0193	0.0864	0.7793	0.4146	0.3555	0.4966	0.4775	0.643788	0.630981	0.611287	0.622061	0.59631	0.779979	0.601367	0.597928	0.615697	0.601874
175	Carboxylic ester hydrolase (Fragment) OS=Aedes aegypti GN=AAEL000918 PE=3 SV=2	Q17MV7_AEDAE	AAEL000918			59 kDa	0.0001	0.49	-0.1185	0.1421	-0.0278	0.0117	-0.0819	0.6613	0.3906	0.4746	0.5332	0.4446	0.667907	0.68083	0.607915	0.57625	0.717836	0.616304	0.612432	0.655259	0.710342	0.649068
228.1	AAEL009422-PD OS=Aedes aegypti GN=AAEL009422 PE=4 SV=1	Q16VV9_AEDAE	AAEL009422	Homology to protein on ecdysone puffs in Aedes albopictus (E-value: 0.0 Score: 2,926 Ident.: 91.6%). DNA/RNA binding protein, binds to ecdysone and heat induced chromosome puffs in Drosophila.	Hamann and Stratling Nucleic Acid Research 1998	70 kDa	0.0001	0.48	-0.0409	0.0635	-0.0198	-0.0549	0.0419	0.3719	0.5687	0.4265	0.4652	0.5017	0.601759	0.615706	0.577541	0.583078	0.575489	0.723391	0.653041	0.62898	0.565217	0.573126
91	AAEL003066-PB OS=Aedes aegypti GN=AAEL003066 PE=3 SV=1	Q0IG65_AEDAE (+1)	AAEL003066	Homology to chitinase in Aedes aegypti (E-value: 0.0 Score: 1,882 Ident.: 99.7%)		40 kDa	0.0001	0.47	0.078	-0.0173	0.0242	0.0212	-0.1311	0.0605	0.6819	0.4503	0.6251	0.4808	0.556357	0.5541	0.556017	0.562527	0.591673	0.731225	0.640728	0.573728	0.643715	0.625058
46	Alpha-mannosidase OS=Aedes aegypti GN=AAEL005749 PE=3 SV=1	Q178W1_AEDAE	AAEL005749	Exoglycosidase that cleaves N-linked oligosaccharides. Important in turnover of glycoproteins by the lysosome. Mutated in alpha-mannasidosis, a lysosomal storage disease, in which undigested material accumulates in lysosomes.	Malm and Nilssen, 2008	116 kDa	0.0001	0.46	-0.0351	0.0552	-0.1245	0.0986	-0.0336	0.6444	0.4439	0.1193	0.6699	0.5307	0.621443	0.572396	0.634221	0.571941	0.588161	1.12353	0.619984	0.572248	0.653641	0.615052
49	AAEL013661-PA OS=Aedes aegypti GN=AAEL013661 PE=4 SV=1	Q16IH8_AEDAE	AAEL013661	Homology to putative actin binding protein in Aedes albopictus (E-value: 5.3e-82 Score: 634 Ident.: 95.4%)		15 kDa	0.0001	0.45	-0.2077	0.0114	0.0343	0.08	-0.0171	0.3022	0.494	0.312	0.5433	0.598	0.653877	0.5551	0.582144	0.533281	0.58721	0.831663	0.604704	0.549467	0.568501	0.584689
9	AAEL007478-PA (Fragment) OS=Aedes aegypti GN=AAEL007478 PE=4 SV=1	Q171X1_AEDAE	AAEL007478	Homology to cadherin in Anopheles gambiae (E-value: 0.0 Score: 2,046 Ident.: 46.0%)		104 kDa	0.0001	0.44	-0.0736	-0.1582	0.0224	0.0937	0.0858	0.4887	0.4886	0.359	0.5168	0.3897	0.579026	0.622721	0.551377	0.541018	0.541043	0.668268	0.54812	0.543426	0.556719	0.546076
1965.1	AAEL014107-PA OS=Aedes aegypti GN=AAEL014107 PE=4 SV=1	Q16H92_AEDAE	AAEL014107			51 kDa	0.0001	0.44	-0.0672	-0.0577	0.0805	0.0813	-0.05	0.1343	0.4723	0.4926	0.3736	0.4568	0.555462	0.578946	0.54608	0.576457	0.583525	0.820296	0.564164	0.579952	0.572976	0.558909
252	Vacuolar ATPase assembly integral membrane protein VMA21 homolog OS=Aedes aegypti GN=AAEL013448 PE=3 SV=1	Q16J39_AEDAE (+1)	AAEL013448	Chaperone for assembly of V-ATPases. Mutated in X-linked myopathy with excessive autophagy, this disorder is associated with reduced lysosomal acidification and feedback upregulation of autophagosome formation.	Ruggieri et al., Neuromuscular Disorders 2014	12 kDa	0.0001	0.44	-0.1703	-0.0987	0.0443	0.0392	0.1282	0.5991	0.3748	0.467	0.3269	0.4497	0.556929	0.612469	0.516367	0.509965	0.513533	0.595076	0.530825	0.535071	0.510311	0.521359
275	Transgelin OS=Aedes aegypti GN=AAEL006872 PE=3 SV=1	Q174L5_AEDAE	AAEL006872			20 kDa	0.0001	0.43	-0.2796	0.1285	0.0034	0.2766	-0.1855	0.5841	0.1845	0.7309	0.3066	0.3926	0.653129	0.581152	0.5849	0.558485	0.568048	0.840847	0.575833	0.572265	0.555526	0.561168
173	AAEL009531-PA OS=Aedes aegypti GN=AAEL009531 PE=4 SV=1	Q16VL3_AEDAE	AAEL009531	Homology to Niemann-pick C1 from Bactrocera dorsalis (E-value: 0.0 Score: 3,480 Ident.: 53.9%). Transport of cholesterol from late endosomes.		141 kDa	0.0001	0.43	0.0358	-0.065	-0.0657	-0.0124	0.1147	0.4608	0.441	0.3718	0.514	0.4757	0.617785	0.597095	0.552204	0.550261	0.581514	1.29919	0.582006	0.559143	0.636723	0.598195
211	AAEL008478-PA OS=Aedes aegypti GN=AAEL008478 PE=4 SV=1	Q16YP4_AEDAE	AAEL008478			35 kDa	0.0001	0.43	-0.1014	-0.0719	0.0365	0.1924	-0.1054	0.9614	-0.0535	0.6352	0.356	0.4366	0.604508	0.576115	0.578998	0.548805	0.549835	0.965367	0.576982	0.605997	0.598363	0.568624
42	AAEL014935-PA OS=Aedes aegypti GN=AAEL014935 PE=3 SV=1	Q16F12_AEDAE (+1)	AAEL014935	Homology to cytochrome b5 in Culex quinquefasciatus (E-value: 1.9e-64 Score: 515 Ident.: 96.0%)		12 kDa	0.0001	0.41	-0.1066	-0.1622	-0.0281	0.1342	0.1229	0.7623	0.4301	0.2043	0.3648	0.4271	0.626924	0.568284	0.572216	0.533806	0.537049	0.669704	0.579457	0.530078	0.576497	0.573316
131	Palmitoyltransferase (Fragment) OS=Aedes aegypti GN=AAEL011342 PE=3 SV=1	Q16QB4_AEDAE	AAEL011342	Regulates import of fatty acids into the mitochondrion for B-oxidation		46 kDa	0.0001	0.41	-0.126	-0.0759	0.0043	-0.0007	0.1532	0.7273	0.3501	0.3551	0.3541	0.4937	0.654791	0.560104	0.599426	0.5802	0.576983	1.49335	0.570996	0.596121	0.608064	0.637954
226	AAEL000412-PA OS=Aedes aegypti GN=AAEL000412 PE=2 SV=1	Q1HQE6_AEDAE	AAEL000412	Homology to lipid droplet associated hydrolase in Drosophila melanogaster (E-value: 7.6e-114 Score: 881 Ident.: 52.9%). Lipid droplet associated hydrolase upregulation increases cholesterol ester hydrolysis and cholesterol efflux.	Goo et al., Arterioscler Thromb Vasc Biol. 2014	36 kDa	0.0001	0.41	-0.0733	-0.0487	0.1004	-0.0395	0.0557	0.7665	0.3434	0.4292	0.4132	0.3328	0.526558	0.560599	0.532099	0.528435	0.534987	2.22697	0.542278	0.533873	0.528465	0.540437
92	AAEL006353-PA OS=Aedes aegypti GN=AAEL006353 PE=4 SV=1	Q176K6_AEDAE	AAEL006353	Homology to putative sulfotransferase sult in Aedes aegypti (E-value: 0.0 Score: 1,362 Ident.: 74.3%)		38 kDa	0.0001	0.4	-0.001	-0.0066	-0.1216	0.0966	0.0092	0.3583	0.4163	0.407	0.4344	0.3192	0.574462	0.553916	0.557792	0.547227	0.54664	0.926964	0.578651	0.546216	0.563948	0.550295
185	AAEL004658-PA OS=Aedes aegypti GN=AAEL004658 PE=4 SV=1	Q17C64_AEDAE	AAEL004658	Homology to putative Putative hybrid signal transduction histidine kinase a in Corethrella appendiculata (E-value: 0.0 Score: 1,638 Ident.: 40.2%)		134 kDa	0.0001	0.4	-0.1425	0.1381	-0.0418	-0.0133	0.0761	1.0205	0.2573	0.2313	0.3098	0.3169	0.617928	0.622576	0.642425	0.60501	0.625745	0.605604	0.599377	0.624564	0.615727	0.597897
128	AAEL010843-PA OS=Aedes aegypti GN=SUI1 PE=2 SV=1	Q5QC99_AEDAE	SUI1	Homology to putative translation initiation factor sui1 like in Psorophora albipes (E-value: 2e-74 Score: 580 Ident.: 100.0%)		12 kDa	0.0001	0.4	-0.1878	0.0831	-0.0239	0.0803	0.0273	0.3048	0.5053	0.2807	0.4509	0.4842	0.600066	0.580087	0.567062	0.54659	0.573532	0.602449	0.553624	0.55337	0.559788	0.575941
82	AAEL009232-PA OS=Aedes aegypti GN=AAEL009232 PE=4 SV=1	Q16WF9_AEDAE	AAEL009232	Homology to acyl coA synthetase in Anopheles aquasalis		76 kDa	0.0001	0.4	-0.0261	-0.0374	0.1887	0.0273	-0.1611	0.1589	0.3506	0.3905	0.4444	0.5534	0.559735	0.53511	0.557223	0.53803	0.556399	0.791343	0.539	0.562679	0.573545	0.577053
113	AAEL007951-PA OS=Aedes aegypti GN=GSTe2 PE=2 SV=1	Q5PY77_AEDAE	GSTe2	Contains glutathione S-transferase domain		25 kDa	0.0001	0.39	-0.0588	-0.1666	0.1354	0.0205	0.0401	0.3111	0.445	0.1483	0.5293	0.5528	0.54386	0.55389	0.529284	0.526969	0.536746	0.787837	0.578094	0.52498	0.583378	0.566149
278	Annexin OS=Aedes aegypti GN=AAEL005408 PE=3 SV=1	Q17A50_AEDAE	AAEL005408	May be involved in endosomal trafficking	Tjota et al., J Cell Sci 2011	36 kDa	0.0001	0.39	-0.2855	0.1794	-0.1892	0.1048	0.122	0.7513	0.3366	0.4266	0.2708	0.358	0.596006	0.570232	0.593264	0.579673	0.579586	0.841674	0.555787	0.55363	0.57085	0.560134
59	AAEL009324-PB OS=Aedes aegypti GN=AAEL009324 PE=3 SV=1	Q16W58_AEDAE (+1)	AAEL009324	Homology to putative short chain alcohol dehydrogenase in Aedes albopictus (E-value: 3.3e-169 Score: 1,249 Ident.: 98.0%)		32 kDa	0.0001	0.38	0.1051	-0.0776	-0.0033	-0.0579	0.0348	0.577	0.2559	0.4678	0.3004	0.3734	0.558663	0.577033	0.551344	0.539293	0.548852	0.764019	0.560631	0.547182	0.542984	0.564065
164	DNA helicase OS=Aedes aegypti GN=AAEL011811 PE=3 SV=1	Q16NY8_AEDAE	AAEL011811	Involved in initiation of DNA replication		91 kDa	0.0001	0.38	-0.1627	0.0584	-0.0661	0.034	0.0924	0.9494	0.2686	0.1911	0.3577	0.3249	0.631073	0.604113	0.564146	0.573958	0.548131	0.94446	0.568799	0.691141	0.552643	0.549162
180	AAEL013262-PA OS=Aedes aegypti GN=AAEL013262 PE=4 SV=1	Q16JP0_AEDAE	AAEL013262	Chitinase activity		20 kDa	0.0001	0.38	-0.2272	0.1159	0.0427	-0.1396	0.189	0.0162	0.4807	0.5695	0.4133	0.3747	0.537339	0.707484	0.571611	0.646361	0.586534	0.621485	0.549103	0.58442	0.59478	0.60458
157	AAEL008157-PA OS=Aedes aegypti GN=AAEL008157 PE=4 SV=1	Q16ZJ5_AEDAE	AAEL008157			45 kDa	0.0001	0.38	-0.0529	0.0612	-0.0995	0.0631	0.0226	0.6354	0.321	0.2974	0.2277	0.5181	0.576912	0.60249	0.585411	0.582418	0.59515	0.688691	0.62708	0.6152	0.59853	0.652882
224	AAEL013800-PA OS=Aedes aegypti GN=AAEL013800 PE=4 SV=1	Q16I44_AEDAE	AAEL013800	Homology to putative pppde peptidase domain protein in Aedes albopictus (E-value: 0.0 Score: 2,251 Ident.: 96.3%)		62 kDa	0.0001	0.38	-0.0352	0.003	0.0323	0.0324	-0.0421	0.375	0.3904	0.2614	0.4138	0.4509	0.598603	0.563619	0.547551	0.595204	0.53896	0.599592	0.565294	0.571064	0.578339	0.566868
215	AAEL009304-PA OS=Aedes aegypti GN=AAEL009304 PE=3 SV=1	Q16WA7_AEDAE	AAEL009304	Homology to putative syntaxin 1a in Anopheles aquasalis (E-value: 1.6e-173 Score: 1,274 Ident.: 91.1%). Syntaxin 1a is a t-SNARE protein involved in vesicle fusion and docking. Regulates exocytosis in neurons.	Watanabe et al. J Biol Chem 2013	34 kDa	0.0001	0.37	-0.2447	0.0753	-0.0685	0.1065	-0.0021	1.1825	0.2498	0.2847	0.2675	0.2668	0.707768	0.612307	0.63126	0.549947	0.591915	1.16868	0.554577	0.590867	0.605503	0.566576
75	AAEL008028-PA OS=Aedes aegypti GN=AAEL008028 PE=4 SV=1	Q16ZX4_AEDAE	AAEL008028	Homology to monocarboxylate transporter in Culex quinquefasciatus (E-value: 0.0 Score: 2,289 Ident.: 74.8%)		64 kDa	0.0001	0.37	0.0151	0.0218	-0.0266	-0.0457	0.0163	0.7987	0.284	0.2626	0.3628	0.2745	0.571007	0.579755	0.567342	0.570856	0.561482	0.773943	0.566747	0.560628	0.579866	0.565492
188	AAEL012440-PA OS=Aedes aegypti GN=AAEL012440 PE=4 SV=1	Q16M32_AEDAE	AAEL012440	Homology to putative sodium-bile acid cotransporter in Aedes albopictus (E-value: 0.0 Score: 2,067 Ident.: 91.1%)		51 kDa	0.0001	0.37	0.0603	0.0601	-0.3127	0.0719	0.0749	0.4848	0.3681	0.2351	0.2577	0.5018	0.545122	0.545314	0.539239	0.544054	0.540358	0.536832	0.540338	0.539239	0.556638	0.537722
246	AAEL008789-PA OS=Aedes aegypti GN=AAEL008789 PE=4 SV=1	Q16XP0_AEDAE	AAEL008789	Homology to putative apolipophorin III in Aedes albopictus (E-value: 2.8e-110 Score: 834 Ident.: 90.0%). Hemolymph protein, facilitates lipid transport in aqueous environments. Has anti-bacterial activity and may play a role in response to intracellular pathogens.	Noh et al., Gene 2013; Gupta et al., PLoS One 2010	22 kDa	0.0001	0.37	0.0298	-0.0372	-0.0684	0.0223	0.0437	0.7609	0.1945	0.2471	0.4061	0.2953	0.531668	0.544041	0.537974	0.529496	0.536872	0.534706	0.531593	0.529127	0.543163	0.562703
83	Ferritin OS=Aedes aegypti GN=AAEL002158 PE=3 SV=1	Q17J46_AEDAE	AAEL002158	Ferritin sequesters labile iron, acts as a buffer regulating intracellular iron levels. Excessive iron can lead to elevated reactive oxygen species. Ferritin expression is regulated by iron and oxidant levels. In the wasp Asobara tabida, wolbachia free females overexpress ferritin.	Kremer et al., PLoS Pathog 2009	24 kDa	0.0001	0.36	-0.0494	0.0756	0.0629	-0.0424	-0.1142	0.1988	0.4637	0.2111	0.5042	0.3519	0.634616	0.526614	0.601167	0.560276	0.55849	0.70204	0.534503	0.526804	0.549552	0.541611
294	Proliferating cell nuclear antigen OS=Aedes aegypti GN=PCNA PE=2 SV=1	Q4PKD7_AEDAE	PCNA	Involved in DNA replication, repair, cell cycle progression		29 kDa	0.0001	0.36	-0.0605	0.0189	-0.0761	0.1108	-0.026	0.7788	0.1903	0.1273	0.4443	0.4582	0.573334	0.573003	0.573718	0.544976	0.556396	1.68274	0.554049	0.662433	0.55268	0.587154
33	Carboxylic ester hydrolase (Fragment) OS=Aedes aegypti GN=AaeL_AAEL017071 PE=3 SV=1	J9HJ23_AEDAE	AaeL_AAEL017071			61 kDa	0.0001	0.35	-0.0174	0.0162	-0.0056	0.0219	-0.0227	0.2111	0.3672	0.2704	0.3628	0.4295	0.557761	0.53987	0.551456	0.537956	0.543161	0.818414	0.547598	0.540315	0.552526	0.540942
158	AAEL004152-PA OS=Aedes aegypti GN=AAEL004152 PE=3 SV=1	Q0IFU0_AEDAE	AAEL004152	Homology to putative ubiquitin conjugating enzyme 4 in Aedes albopictus (E-value: 1.7e-142 Score: 1,047 Ident.: 100.0%)		23 kDa	0.0001	0.35	-0.1335	0.0799	-0.017	0.0283	0.0169	0.3169	0.4415	0.1619	0.3586	0.4516	0.594044	0.559692	0.571997	0.547738	0.548172	0.731568	0.58898	0.576848	0.569576	0.599286
139	AAEL012704-PA OS=Aedes aegypti GN=AAEL012704 PE=1 SV=1	Q16LC3_AEDAE	AAEL012704	Homology to sterol carrier protein 2-like 3 variant 1 in Aedes aegypti (E-value: 1.4e-74 Score: 583 Ident.: 99.2%)		14 kDa	0.0001	0.35	-0.2395	0.0353	0.0338	0.3602	-0.2024	0.7313	0.1159	0.4871	0.1346	0.3552	0.601061	0.550236	0.553945	0.564373	0.54347	0.616212	0.553112	0.557638	0.559213	0.569087
18	AAEL010610-PA OS=Aedes aegypti GN=AAEL010610 PE=4 SV=1	Q16SE7_AEDAE	AAEL010610	Homology to putative serine palmitoyltransferase in Psorophora albipes (E-value: 0.0 Score: 2,111 Ident.: 87.7%)		53 kDa	0.0001	0.35	-0.0452	0.0805	0.0657	-0.0927	-0.0066	0.4733	0.2519	0.3031	0.3529	0.3544	0.55381	0.535528	0.529296	0.552786	0.532542	0.555208	0.530396	0.528015	0.52943	0.536938
261	AAEL005127-PA OS=Aedes aegypti GN=AAEL005127 PE=4 SV=1	Q17B09_AEDAE	AAEL005127	Homology to putative ribonuclease in Aedes albopictus (E-value: 6.9e-86 Score: 661 Ident.: 97.8%)		14 kDa	0.0001	0.34	0.0019	-0.0435	0.038	-0.0465	0.0439	0.7351	0.3703	0.2475	0.1507	0.3874	0.580426	0.535224	0.531914	0.562488	0.535732	1.50491	0.551162	0.58861	0.542525	0.545029
60	AAEL003434-PA OS=Aedes aegypti GN=AAEL003434 PE=4 SV=1	Q17FG7_AEDAE	AAEL003434	Homology to alpha-glucosidase in Culex quinquefasciatus (E-value: 0.0 Score: 2,458 Ident.: 75.9%). ER resident enzyme involved in glycolytic processing. Inhibition with iminosugar antivirals can reduce DENV secretion by impairing DENV glycoprotein processing. Glycolipids accumulate in lysosomal storage diseases such as Niemann-Pick type C. Iminosugars are used as therapeutics to relieve accumulat…	Sayce et al., PLoS Negl Trop Dis 2016; Venier and Igdoura, BMJ 2012	68 kDa	0.0001	0.33	0.0092	0.0292	-0.037	0.0274	-0.0598	0.2652	0.3419	0.2769	0.3185	0.4045	0.679604	0.591345	0.611653	0.555357	0.595781	0.888551	0.608065	0.565411	0.599808	0.637715
504.2	AAEL001020-PA OS=Aedes aegypti GN=AAEL001020 PE=4 SV=1	Q17ME8_AEDAE	AAEL001020	Homology to regucalcin in Aedes aegypti (E-value: 0.0 Score: 1,750 Ident.: 99.1%). Protein involved in calcium homeostasis and has anti-oxidant activity		37 kDa	0.0001	0.33	0.0089	0.0394	0.0211	-0.0317	-0.0327	0.4228	0.1915	0.3982	0.2988	0.3092	0.634254	0.562871	0.617032	0.560638	0.686682	0.656984	0.596354	0.57387	0.558715	0.592749
47	AAEL008893-PA OS=Aedes aegypti GN=AAEL008893 PE=3 SV=1	Q16XF1_AEDAE	AAEL008893	Homology to putative xaa-pro dipeptidase in Aedes albopictus (E-value: 0.0 Score: 2,478 Ident.: 96.3%)		53 kDa	0.0001	0.32	-0.0953	0.0619	-0.0333	-0.0251	0.0736	0.1689	0.3369	0.2859	0.4364	0.3512	0.612104	0.542661	0.571964	0.547955	0.54021	0.758412	0.606166	0.558324	0.596904	0.625649
235	AAEL011022-PA OS=Aedes aegypti GN=AAEL011022 PE=4 SV=1	Q16RA3_AEDAE	AAEL011022	Homology to putative paxillin in Aedes albopictus (E-value: 9.3e-134 Score: 985 Ident.: 96.1%). Plays a role in cell adhesion		20 kDa	0.0001	0.32	-0.1608	0.0482	0.0032	0.1293	-0.0835	0.1907	0.179	0.5199	0.2698	0.4036	0.610862	0.540534	0.580547	0.531128	0.570447	0.786549	0.538151	0.590527	0.549469	0.565984
52	AAEL004973-PA OS=Aedes aegypti GN=AAEL004973 PE=4 SV=1	Q17BE9_AEDAE	AAEL004973	Homology to putative Golgi protein in Aedes albopictus (E-value: 0.0 Score: 1,467 Ident.: 97.9%). Plays a role in localisation of glycosyltransferases to Golgi, trafficking of proteins from Golgi to plasma membrane, recycling of receptors from endosomes.		33 kDa	0.0001	0.31	-0.075	0.0335	0.0246	-0.0414	0.0408	0.2557	0.3674	0.2145	0.3306	0.4097	0.578075	0.54803	0.562391	0.550428	0.55194	0.67606	0.570914	0.548775	0.56098	0.588109
287	Ubiquinone biosynthesis O-methyltransferase, mitochondrial OS=Aedes aegypti GN=coq3 PE=3 SV=1	Q16Z38_AEDAE	coq3	Ubiquinone biosynthesis in mitochondria		34 kDa	0.0001	0.31	-0.0123	-0.0516	0.0272	-0.027	0.0521	-0.0151	0.4524	0.3392	0.3751	0.3001	0.573714	0.557484	0.543427	0.538728	0.546543	0.750704	0.579144	0.581126	0.571911	0.577125
1273.1	AAEL004583-PC OS=Aedes aegypti GN=AAEL004583 PE=4 SV=1	Q17CF1_AEDAE	AAEL004583	Homology to putative neurixin iv in Aedes albopictus (E-value: 9e-178 Score: 1,364 Ident.: 92.0%). Neuronally expressed adhesion molecule.		36 kDa	0.0001	0.31	-0.0031	0.13	0.0374	-0.2574	0.052	0.3901	0.2776	0.1885	0.3197	0.3558	0.528138	0.521711	0.534643	0.54235	0.523896	0.538678	0.526451	0.522713	0.542101	0.537871
31	AAEL012505-PA OS=Aedes aegypti GN=AAEL012505 PE=4 SV=1	Q16LV5_AEDAE	AAEL012505	May be involved in protein translocation		195 kDa	0.0001	0.3	0.0689	0.1266	-0.0492	-0.2355	0.0104	0.3071	0.2263	0.3507	0.2495	0.3239	0.605137	0.55167	0.590023	0.647427	0.553444	0.746731	0.582818	0.576682	0.576273	0.590167
153	AAEL002694-PA OS=Aedes aegypti GN=AAEL002694 PE=4 SV=2	Q17HG4_AEDAE	AAEL002694			60 kDa	0.0001	0.3	0.1561	-0.1235	0.0076	-0.0672	0.0136	0.1319	0.3053	0.2367	0.3248	0.4734	0.581921	0.60024	0.574477	0.562404	0.573116	0.601172	0.598777	0.588556	0.584857	0.582955
30	AAEL007201-PA (Fragment) OS=Aedes aegypti GN=AAEL007201 PE=4 SV=1	Q173A7_AEDAE	AAEL007201	Homology to putative puromycin sensitive aminopeptidease in Aedes aegypti (E-value: 0.0 Score: 5,180 Ident.: 97.5%). Promotes clearance of aggregated peptides or proteins by autophagy	Menzies et al., Human Mol Genet 2010	114 kDa	0.0001	0.29	0.0285	-0.0169	0.0022	-0.0155	-0.0384	0.1256	0.2606	0.2892	0.3578	0.356	0.574605	0.592244	0.612274	0.589359	0.589573	0.902856	0.595392	0.596383	0.638979	0.629824
80	AAEL002426-PA OS=Aedes aegypti GN=AAEL002426 PE=4 SV=1	Q17I89_AEDAE	AAEL002426			98 kDa	0.0001	0.29	0.022	0.011	0.065	-0.0652	-0.0285	0.3533	0.194	0.359	0.2371	0.2883	0.591806	0.548358	0.563075	0.563094	0.569872	0.768932	0.596529	0.556586	0.549198	0.590026
160	AAEL004436-PA OS=Aedes aegypti GN=AAEL004436 PE=4 SV=1	Q17CV3_AEDAE	AAEL004436			17 kDa	0.0001	0.29	-0.1622	0.0612	-0.0761	0.0226	0.0282	0.4392	0.2809	0.2213	0.3013	0.2912	0.701692	0.562013	0.590317	0.54141	0.606068	0.713512	0.595341	0.551611	0.639271	0.616387
148	AAEL012554-PA OS=Aedes aegypti GN=AAEL012554 PE=4 SV=1	Q16LR1_AEDAE	AAEL012554	Homology to maltose phosphorylase in Culex quinquefasciatus (E-value: 0.0 Score: 2,670 Ident.: 66.2%)		163 kDa	0.0001	0.29	-0.0637	-0.006	0.0865	-0.0669	0.0261	0.1797	0.418	0.0289	0.4003	0.4702	0.565984	0.55244	0.561941	0.534077	0.535947	0.685406	0.645605	0.556798	0.589021	0.603172
245	AAEL010939-PB OS=Aedes aegypti GN=AAEL010939 PE=4 SV=1	Q16RJ9_AEDAE	AAEL010939	Homology to group ii plp decarboxylase in Culex quinquefasciatus (E-value: 0.0 Score: 3,138 Ident.: 73.5%). Decarboxylation of ornithine, lysine, arginine		89 kDa	0.0001	0.29	-0.0258	-0.052	0.0427	-0.0261	-0.0303	0.181	0.2393	0.179	0.429	0.4279	0.643691	0.632361	0.634432	0.562891	0.637539	1.09371	0.582379	0.59244	0.601817	0.57976
167	AAEL009539-PA OS=Aedes aegypti GN=AAEL009539 PE=4 SV=1	Q16VJ7_AEDAE	AAEL009539			24 kDa	0.0001	0.29	-0.0105	-0.1128	0.0282	0.0403	0.0019	0.4554	0.3459	0.2228	0.27	0.251	0.631376	0.57693	0.578542	0.532294	0.558556	0.997717	0.56236	0.553922	0.548614	0.535387
189	CDP-diacylglycerol--inositol 3-phosphatidyltransferase OS=Aedes aegypti GN=AAEL014142 PE=3 SV=1	Q16H63_AEDAE	AAEL014142			25 kDa	0.0001	0.29	-0.0834	0.0115	-0.0345	0.0359	0.0569	0.2626	0.2484	0.331	0.2904	0.3466	0.533483	0.526863	0.537378	0.527778	0.528446	0.538008	0.627676	0.539114	0.570335	0.591133
54	AAEL011536-PA OS=Aedes aegypti GN=AAEL011536 PE=4 SV=1	Q16PT5_AEDAE	AAEL011536	Homology to phosphoacetylglucosamine mutase in Aedes aegypti (E-value: 0.0 Score: 2,838 Ident.: 99.6%). Phosphatidylinositol biosynthesis.		61 kDa	0.0001	0.28	-0.0328	0.0422	0.0154	-0.0229	-0.0121	0.3802	0.2823	0.1405	0.3311	0.315	0.57454	0.546964	0.552247	0.54362	0.556083	0.92835	0.577977	0.544112	0.554417	0.556921
183.1	AAEL012131-PA OS=Aedes aegypti GN=Slif PE=2 SV=1	Q16N01_AEDAE	Slif	Homology to cationic amino acid transporter in Culex quinquefasciatus (E-value: 0.0 Score: 2,709 Ident.: 84.0%)		67 kDa	0.0001	0.28	0.0514	0.0024	-0.0315	0.017	-0.0413	0.2532	0.2953	0.0655	0.3048	0.4554	0.568252	0.571515	0.553811	0.555067	0.557313	0.651809	0.571843	0.567445	0.568126	0.576844
243	tRNA-splicing ligase RtcB homolog OS=Aedes aegypti GN=AAEL003336 PE=3 SV=1	RTCB_AEDAE	AAEL003336	RNA ligase, important for tRNA processing and has a role in the unfolded protein response. Catalyses unconventional RNA splicing during the unfolded protein response.	Lu et al., Mol Cell 2014	56 kDa	0.0001	0.28	-0.0116	-0.0455	-0.0073	0.0714	-0.0315	0.4263	0.1984	0.281	0.2826	0.2945	0.636729	0.583896	0.552896	0.535323	0.60312	0.621411	0.617188	0.610249	0.633773	0.673505
212	Eukaryotic translation initiation factor 5A (Fragment) OS=Aedes aegypti GN=AAEL003835 PE=2 SV=1	Q1HRN6_AEDAE	AAEL003835			18 kDa	0.0001	0.27	-0.0962	0.0568	-0.0195	0.0334	-0.0316	0.2317	0.2987	0.2831	0.2643	0.3388	0.750871	0.601423	0.615335	0.545866	0.601661	0.79712	0.622904	0.571825	0.662384	0.656822
121	Serine--pyruvate aminotransferase OS=Aedes aegypti GN=AAEL003508 PE=3 SV=1	Q0IG34_AEDAE	AAEL003508	glyoxylate detoxification		45 kDa	0.0001	0.27	0.0275	0.0081	0.0602	-0.0365	-0.0642	0.1542	0.2884	0.2033	0.3502	0.3405	0.555115	0.562098	0.550514	0.539579	0.542359	0.814109	0.577656	0.530979	0.551007	0.574941
239	AAEL003720-PA (Fragment) OS=Aedes aegypti GN=AAEL003720 PE=4 SV=1	Q17EN3_AEDAE	AAEL003720	Homology to gp150 protein in Culex quinquefasciatus (E-value: 0.0 Score: 3,638 Ident.: 79.8%)		106 kDa	0.0001	0.27	-0.1105	0.0957	-0.0907	-0.0739	0.0388	0.3545	0.2092	0.2195	0.3038	0.3207	0.780238	0.688787	0.745218	0.661659	0.688982	0.821751	0.625516	0.627219	0.647712	0.634264
129	AAEL001581-PA OS=Aedes aegypti GN=AAEL001581 PE=4 SV=1	Q17KW0_AEDAE	AAEL001581	Homology to FAM91A in Culex quinquefasciatus (E-value: 0.0 Score: 3,679 Ident.: 81.8%)		102 kDa	0.0001	0.27	-0.0287	-0.0061	0.0518	-0.0598	-0.0097	0.4318	0.2246	0.165	0.3071	0.3088	0.624749	0.562353	0.552665	0.533296	0.597594	0.704675	0.564903	0.54847	0.588903	0.582714
136	AAEL014435-PA OS=Aedes aegypti GN=AAEL014435 PE=4 SV=1	Q16GB1_AEDAE	AAEL014435	Homology to juvenile hormone inducible protein in Anopheles darlingi (E-value: 0.0 Score: 1,464 Ident.: 65.9%)		47 kDa	0.0001	0.27	0.0385	-0.0137	0.0673	0.0003	-0.0786	0.3996	0.1569	0.1285	0.3188	0.3451	0.556341	0.553729	0.539527	0.543205	0.539467	0.546989	0.536704	0.539444	0.546375	0.542195
608.1	AAEL009185-PA OS=Aedes aegypti GN=AAEL009185 PE=2 SV=1	Q1HR67_AEDAE	AAEL009185	Homology to putative creatine kinase in Aedes albopictus (E-value: 0.0 Score: 1,831 Ident.: 98.3%)		40 kDa	0.0001	0.26	-0.1044	0.0363	0.0525	-0.0711	0.0661	0.007	0.2965	0.3076	0.251	0.3222	0.649773	0.585336	0.602641	0.563605	0.545732	0.887706	0.628659	0.55646	0.601064	0.612375
142	AAEL008105-PA OS=Aedes aegypti GN=AAEL008105 PE=4 SV=1	Q0IER7_AEDAE	AAEL008105	Homology to putative gamma-glutamylcysteine synthase in Aedes albopictus (E-value: 0.0 Score: 3,317 Ident.: 95.7%)		74 kDa	0.0001	0.26	0.0252	-0.0579	-0.0009	0.0257	0.0046	0.1588	0.2852	0.1229	0.3327	0.3679	0.572265	0.557761	0.570469	0.553043	0.540781	0.76347	0.572226	0.548163	0.592756	0.575715
241	AAEL010901-PA OS=Aedes aegypti GN=AAEL010901 PE=4 SV=1	Q16RM8_AEDAE	AAEL010901	Homology to Putative mannose lectin ergic-53 involved in glycoprotein traffic in Aedes aegypti (E-value: 0.0 Score: 1,609 Ident.: 99.7%). ER Golgi intermediate marker, cargo receptor for transport of glycoproteins from ER to Golgi.	Hauri et al., J Cell Sci 2000	35 kDa	0.0001	0.26	-0.028	-0.0788	-0.0113	-0.0254	0.0789	0.2304	0.2233	0.2317	0.2881	0.2806	0.770621	0.653657	0.687307	0.560482	0.605802	0.72192	0.676383	0.581703	0.641161	0.61127
2048.1	AAEL007390-PA OS=Aedes aegypti GN=AAEL007390 PE=3 SV=1	Q172F3_AEDAE	AAEL007390	Homology to Putative udp-glucose 4-epimerase/udp-sulfoquinovose synthase in Aedes albopictus (E-value: 0.0 Score: 1,835 Ident.: 98.0%)		38 kDa	0.0001	0.26	-0.1069	0.0154	-0.035	0.0608	0.0011	0.0976	0.3094	0.2439	0.3055	0.2912	0.612995	0.539457	0.57533	0.553792	0.567435	0.974475	0.565541	0.556376	0.595834	0.607006
163	AAEL009188-PA OS=Aedes aegypti GN=AAEL009188 PE=4 SV=1	Q16WL2_AEDAE	AAEL009188			27 kDa	0.0001	0.26	0.0325	-0.1176	0.0786	0.0509	-0.0381	0.3179	0.1562	0.2847	0.2277	0.2826	0.597897	0.542815	0.539359	0.565788	0.528854	0.531963	0.644555	0.531534	0.53469	0.568851
186	AAEL007874-PA OS=Aedes aegypti GN=AAEL007874 PE=4 SV=1	Q170K7_AEDAE	AAEL007874	Homology to putative abhydrolase domain protein in Aedes albopictus (E-value: 0.0 Score: 2,013 Ident.: 95.9%)		47 kDa	0.0001	0.26	-0.1473	0.0947	0.0083	-0.014	0.0197	0.534	0.1636	0.2522	0.1904	0.2569	0.608938	0.558202	0.54378	0.552501	0.54559	0.706284	0.558109	0.558609	0.556399	0.552895
272	Cytosolic Fe-S cluster assembly factor NUBP2 homolog OS=Aedes aegypti GN=AAEL008143 PE=3 SV=1	NUBP2_AEDAE	AAEL008143	Component of centrioles		28 kDa	0.0001	0.26	0.0063	0.072	-0.0242	0.0061	-0.0442	0.8618	0.0549	0.2654	0.2017	0.2023	0.537003	0.571718	0.532401	0.535417	0.543775	1.01687	0.549837	0.57777	0.540672	0.543354
86	AAEL009955-PA OS=Aedes aegypti GN=AAEL009955 PE=4 SV=1	Q16UB8_AEDAE	AAEL009955	Homology to apolipophorins in Culex quinquefasciatus (E-value: 0.0 Score: 14,754 Ident.: 83.0%). Play a role in insect immunity.		367 kDa	0.0001	0.25	-0.0611	0.0325	0.0636	-0.0376	0.0137	0.499	0.0738	0.3538	0.1788	0.2355	0.589885	0.583849	0.610879	0.56702	0.608929	0.799517	0.579386	0.601539	0.576018	0.603997
105	Phospholipid-transporting ATPase (Fragment) OS=Aedes aegypti GN=AAEL012549 PE=3 SV=1	Q16LR7_AEDAE	AAEL012549			149 kDa	0.0001	0.25	-0.1157	0.0031	-0.0698	0.0468	0.0892	0.3347	0.2907	0.1961	0.189	0.294	0.596583	0.553623	0.568244	0.543868	0.547583	0.732614	0.560507	0.543292	0.555904	0.570654
1746.1	AAEL003318-PA OS=Aedes aegypti GN=AAEL003318 PE=4 SV=1	Q17FR8_AEDAE	AAEL003318	Homology to putative oligopeptide transporter in Aedes albopictus (E-value: 0.0 Score: 3,546 Ident.: 94.3%)		81 kDa	0.0001	0.25	0.0303	0.0162	-0.033	0.0121	-0.0243	0.3126	0.259	0.1928	0.2409	0.2417	0.611001	0.55565	0.582314	0.545348	0.56274	0.83394	0.61085	0.584011	0.592751	0.600955
88	Phosphomannomutase OS=Aedes aegypti GN=AAEL009497 PE=3 SV=1	Q0IEM8_AEDAE	AAEL009497	Involved in protein N-glycosylation, loss in Drosophila leads to increased free oligosaccharides	Parkinson et al., Dis Model Mech 2016	29 kDa	0.0001	0.25	-0.1561	0.0521	0.1261	0.046	-0.0965	0.1549	0.2632	0.1665	0.326	0.3233	0.614404	0.548212	0.550507	0.540099	0.540089	0.644411	0.592783	0.567431	0.590534	0.573269
161	Eukaryotic translation initiation factor 3 subunit J OS=Aedes aegypti GN=AAEL012279 PE=3 SV=1	EIF3J_AEDAE	AAEL012279			28 kDa	0.0001	0.25	-0.0867	0.0811	-0.0902	0.0377	0.0009	0.3674	0.2486	0.1518	0.2883	0.25	0.632902	0.581091	0.58855	0.544722	0.554912	0.833716	0.596981	0.548765	0.575799	0.549768
149	AAEL013994-PA OS=Aedes aegypti GN=AAEL013994 PE=4 SV=1	Q16HK6_AEDAE	AAEL013994	Homology to putative otu-like cysteine protease in Aedes albopictus (E-value: 0.0 Score: 1,527 Ident.: 93.4%)		35 kDa	0.0001	0.25	-0.1854	0.0634	-0.0435	0.0685	0.0657	0.4759	0.209	0.1902	0.2209	0.1834	0.587055	0.566954	0.5433	0.53986	0.541735	0.60075	0.557002	0.544775	0.548824	0.554892
279	AAEL014964-PA OS=Aedes aegypti GN=AAEL014964 PE=4 SV=1	Q16EY9_AEDAE (+1)	AAEL014964			92 kDa	0.0001	0.25	-0.0362	0.0384	-0.0364	0.0193	0.0177	0.5881	0.1476	0.184	0.2294	0.1776	0.523194	0.516956	0.521106	0.519978	0.524292	0.532433	0.522712	0.517877	0.523056	0.519935
69	AAEL008862-PA OS=Aedes aegypti GN=AAEL008862 PE=4 SV=1	Q16XJ0_AEDAE	AAEL008862	Homology to Putative zn2+-dependent endopeptidase insulinase superfamily protein in Corethrella appendiculata (E-value: 0.0 Score: 3,639 Ident.: 66.4%)		113 kDa	0.0001	0.24	-0.0577	0.0462	-0.02	0.0436	-0.0216	0.0693	0.24	0.264	0.2444	0.309	0.567231	0.558751	0.554314	0.536701	0.54959	0.899743	0.554775	0.538373	0.553707	0.566777
29	AAEL007226-PA OS=Aedes aegypti GN=AAEL007226 PE=4 SV=1	Q172X3_AEDAE	AAEL007226	Homology to nidogen in Culex quinquefasciatus (E-value: 0.0 Score: 5,991 Ident.: 80.2%). Component of basement membrane.		143 kDa	0.0001	0.24	-0.0715	0.0081	-0.0255	0.0839	-0.0102	0.5487	0.0664	0.3086	0.2181	0.1903	0.607753	0.579565	0.562442	0.558637	0.568373	0.750938	0.569772	0.582043	0.585155	0.579939
253	AAEL012457-PA OS=Aedes aegypti GN=AAEL012457 PE=4 SV=1	Q16M07_AEDAE	AAEL012457	Homology to putative alcohol dehydrogenase in Aedes albopictus (E-value: 0.0 Score: 1,624 Ident.: 90.3%)		37 kDa	0.0001	0.24	0.0241	0.0426	0.0398	-0.0205	-0.1122	0.1653	0.2416	0.3143	0.2313	0.2325	0.610573	0.58041	0.599711	0.585571	0.611788	0.812786	0.583037	0.572799	0.597754	0.590351
107	AAEL011088-PA OS=Aedes aegypti GN=AAEL011088 PE=4 SV=1	Q16R40_AEDAE	AAEL011088	Homology to Dopamine N acetyltransferase in Culex quinquefasciatus (E-value: 3.4e-141 Score: 1,053 Ident.: 85.4%)		33 kDa	0.0001	0.24	-0.0071	-0.095	-0.0118	0.0718	0.0219	0.4541	0.2114	0.2061	0.2173	0.2414	0.55721	0.554826	0.539349	0.53135	0.525804	0.784116	0.543493	0.538374	0.541094	0.560592
227	UDP-glucuronosyltransferase OS=Aedes aegypti GN=AAEL001816 PE=3 SV=1	Q17K53_AEDAE	AAEL001816	Involved in detoxification		60 kDa	0.0001	0.24	0.0298	-0.0696	0.0106	-0.0585	0.0945	0.1892	0.2709	0.2809	0.1863	0.2735	0.559966	0.566282	0.530829	0.531558	0.532103	0.831478	0.538736	0.539963	0.538463	0.562222
288	AAEL010653-PA OS=Aedes aegypti GN=AAEL010653 PE=4 SV=1	Q16S75_AEDAE	AAEL010653	Homology to plasma alpha L fucosidase in Culex quinquefasciatus (E-value: 0.0 Score: 2,112 Ident.: 80.0%). Catalyses hydrolysis of glycan linkages in glycoproteins. In humans deficiency in FUCA1 gene cause abstract fucosidosis, a lysosomal storage disorder.	Fletcher and Taylor, Pediatr Endocrinol Rev, 2016	55 kDa	0.0001	0.24	0.0288	-0.0318	-0.0365	0.0047	0.0321	0.3078	0.3608	0.0661	0.228	0.2307	0.578883	0.551815	0.559977	0.540384	0.551838	0.880409	0.567048	0.536632	0.572807	0.575115
116	AAEL011158-PB OS=Aedes aegypti GN=AaeL_AAEL011158 PE=4 SV=1	J9HZJ7_AEDAE	AaeL_AAEL011158	Homology to putative apoptosis inducing factor 3 in Aedes albopictus (E-value: 0.0 Score: 2,651 Ident.: 92.6%)		60 kDa	0.0001	0.24	-0.0012	-0.0362	-0.0076	0.0015	0.03	0.2696	0.1972	0.2545	0.2645	0.3103	0.568223	0.590074	0.544208	0.538882	0.574774	0.579009	0.560174	0.591544	0.61684	0.634297
194	AAEL003373-PA OS=Aedes aegypti GN=AAEL003373 PE=4 SV=1	Q17FI9_AEDAE	AAEL003373			119 kDa	0.0001	0.24	-0.0862	-0.0259	0.0509	0.0009	0.0394	0.6016	0.1249	0.1928	0.1828	0.243	0.565686	0.559308	0.548316	0.557497	0.542015	0.824766	0.574608	0.547762	0.555225	0.558238
99	AAEL010014-PA OS=Aedes aegypti GN=AAEL010014 PE=4 SV=1	Q16U55_AEDAE	AAEL010014			234 kDa	0.0001	0.23	-0.0621	0.0081	-0.026	0.0048	0.0444	0.4719	0.1833	0.1627	0.2096	0.2391	0.636377	0.584963	0.60922	0.579748	0.59326	0.799327	0.604461	0.61592	0.614006	0.639183
57	AAEL012996-PA OS=Aedes aegypti GN=AAEL012996 PE=2 SV=1	Q1HQJ5_AEDAE	AAEL012996	Homology to putative rho-gdp dissociation inhibitor in Aedes albopictus (E-value: 2.9e-139 Score: 1,026 Ident.: 99.0%). Inhibits activity of Rho GTPases.	Dovas, Couchman, Biochem J 2005	23 kDa	0.0001	0.23	-0.0635	0.0024	-0.0202	0.0436	0.0121	0.2704	0.2312	0.2113	0.1654	0.2366	0.600383	0.569018	0.577983	0.542955	0.544726	0.670633	0.56908	0.53827	0.555777	0.559814
178	AAEL007392-PA OS=Aedes aegypti GN=AAEL007392 PE=4 SV=1	Q172F6_AEDAE	AAEL007392	Homology to putative mitochondrial import receptor subunit tom20 in Aedes albopictus (E-value: 3e-102 Score: 785 Ident.: 82.4%)		26 kDa	0.0001	0.23	-0.0614	0.0237	-0.0481	0.0204	0.0305	0.5269	0.1972	0.163	0.1738	0.1844	0.621716	0.607218	0.564993	0.54339	0.549303	0.794382	0.585185	0.567013	0.557475	0.607735
198	AAEL004643-PA OS=Aedes aegypti GN=AAEL004643 PE=4 SV=1	Q17CA4_AEDAE	AAEL004643	Homology to putative ribosomal protein l1 in Aedes albopictus (E-value: 0.0 Score: 1,619 Ident.: 91.0%)		40 kDa	0.0001	0.23	-0.0681	-0.013	-0.0026	0.0051	0.0249	0.5246	0.1741	-0.0027	0.2495	0.2554	0.615237	0.561828	0.563202	0.556231	0.546464	0.814434	0.574506	0.573623	0.567047	0.580528
172	AAEL014296-PA OS=Aedes aegypti GN=AAEL014296 PE=4 SV=1	Q16GR0_AEDAE	AAEL014296	Homology to major sperm protein in Anopheles darlingi (E-value: 0.0 Score: 1,493 Ident.: 59.9%)		59 kDa	0.0001	0.23	-0.0176	0.0211	-0.0866	0.0106	-0.004	0.5919	0.1881	0.0598	0.1721	0.2423	0.598417	0.610223	0.6553	0.565045	0.567851	0.792079	0.578391	0.569302	0.588134	0.572598
207	AAEL015100-PA OS=Aedes aegypti GN=AAEL015100 PE=3 SV=1	Q1DH50_AEDAE	AAEL015100	Homology to putative calnexin 99a in Aedes albopictus (E-value: 0.0 Score: 2,639 Ident.: 95.7%). Calnexins are ER chaperones that help to ensure proper folding of glycoproteins. Functions with calreticulin in a binding/release cycle to prevent aggregation and premature exit of proteins from ER. Also regulates cytosolic Ca2+ levels.	Rosenbaum et al., Neuron 2006	69 kDa	0.0001	0.22	-0.0433	-0.0269	-0.0026	0.0323	-0.0105	0.2674	0.219	0.1759	0.1823	0.1671	0.664971	0.56155	0.620109	0.553349	0.568748	1.05967	0.566921	0.567847	0.571288	0.563199
262	AAEL011343-PA OS=Aedes aegypti GN=AAEL011343 PE=4 SV=1	Q16QB3_AEDAE	AAEL011343	Homology to tRNA (guanine(37)-N1)-methyltransferase in Anopheles minimus (E-value: 3.1e-146 Score: 1,221 Ident.: 41.0%)		75 kDa	0.0001	0.22	0.0921	0.0499	-0.0508	0.0055	-0.1585	0.338	0.233	0.1384	0.1035	0.3308	0.553518	0.552215	0.562353	0.539767	0.605398	0.816613	0.567357	0.548708	0.555464	0.570158
222	AAEL011314-PA OS=Aedes aegypti GN=AAEL011314 PE=2 SV=1	Q16QD6_AEDAE	AAEL011314	Epoxide hydrolase		52 kDa	0.0001	0.22	-0.0195	-0.0994	0.0744	0.0269	-0.0206	-0.0458	0.382	0.0029	0.3964	0.3589	0.579926	0.552265	0.54702	0.531782	0.586504	0.683922	0.582324	0.544197	0.583862	0.596986
240	AAEL007403-PA OS=Aedes aegypti GN=AAEL007403 PE=4 SV=1	Q172F5_AEDAE	AAEL007403			63 kDa	0.0001	0.22	-0.0204	0.0613	-0.0471	-0.0186	-0.0072	0.6783	0.118	0.2451	0.0987	0.1627	0.665057	0.606713	0.616113	0.555004	0.61008	0.935247	0.575118	0.599003	0.600778	0.56505
202	AAEL002488-PA OS=Aedes aegypti GN=AAEL002488 PE=4 SV=1	Q17I24_AEDAE	AAEL002488	Homology to ATP-dependent RNA helicase Ddx1 in Culex quinquefasciatus (E-value: 0.0 Score: 3,268 Ident.: 89.0%). Ddx1 is an RNA helicase involved in stress induced changes to splicing	Germain et al., Dev Biol 2015	81 kDa	0.0001	0.22	-0.0852	0.0727	-0.0865	-0.0054	0.0638	0.3489	0.2031	0.1901	0.2106	0.1853	0.612232	0.59531	0.60903	0.561648	0.575466	0.848096	0.57817	0.550196	0.585305	0.589869
2444.1	Carboxylic ester hydrolase (Fragment) OS=Aedes aegypti GN=AAEL000905 PE=3 SV=2	Q17MV5_AEDAE	AAEL000905			66 kDa	0.0001	0.22	-0.1914	0.0874	-0.0609	0.0838	0.0354	0.3036	0.2335	0.1474	0.184	0.2621	0.595343	0.557698	0.583267	0.542779	0.560589	0.744908	0.550132	0.548089	0.56385	0.554664
291	AAEL006007-PA OS=Aedes aegypti GN=AAEL006007 PE=1 SV=1	Q1HRB8_AEDAE	AAEL006007	Contains Kazal domain, potentially a serine proteinase inhibitor		10 kDa	0.0001	0.22	0.0994	-0.0278	0.1147	-0.2128	-0.0085	0.283	0.1996	0.1771	0.2554	0.1867	0.565951	0.547916	0.578475	0.573366	0.579095	0.776327	0.546577	0.54311	0.564758	0.545772
117	AAEL001838-PA OS=Aedes aegypti GN=AAEL001838 PE=4 SV=1	Q17K08_AEDAE	AAEL001838	Homology to prefoldin subunit 1 in Culex quinquefasciatus (E-value: 4.2e-77 Score: 602 Ident.: 92.4%). Prefoldin protects against protein aggregation.	Abe et al., J Biol Chem 2013	15 kDa	0.0001	0.22	-0.0173	0.0803	-0.0607	-0.0026	-0.0194	0.5149	0.0923	0.0785	0.2748	0.2349	0.537281	0.539347	0.533098	0.529348	0.529678	0.651134	0.527125	0.532899	0.53628	0.539487
126	AAEL015061-PA OS=Aedes aegypti GN=AAEL015061 PE=4 SV=1	Q16EQ6_AEDAE	AAEL015061	Homology to Putative suppressor of g2 allele of skp1 in Aedes albopictus (E-value: 7.6e-118 Score: 882 Ident.: 89.8%). Component of SCF ubiquitin ligase		21 kDa	0.0001	0.22	0.0397	0.0285	-0.1066	-0.0433	0.0655	0.443	0.1559	0.091	0.234	0.1975	0.550621	0.540321	0.566884	0.555788	0.540051	0.568396	0.556631	0.552019	0.549571	0.54235
292	AAEL001944-PA OS=Aedes aegypti GN=AAEL001944 PE=4 SV=1	Q16NK9_AEDAE	AAEL001944	Homology to putative immediate early response 3-interacting protein 1 in Psorophora albipes (E-value: 1.1e-50 Score: 393 Ident.: 78.0%)		9 kDa	0.0001	0.22	-0.0111	0.0208	-0.1063	-0.0421	0.1311	0.0976	0.2449	0.3209	0.1814	0.2576	0.52618	0.531191	0.537931	0.535369	0.526117	0.55575	0.52595	0.52801	0.525127	0.528575
257	AAEL011116-PA OS=Aedes aegypti GN=AAEL011116 PE=3 SV=1	Q16QZ7_AEDAE	AAEL011116	Homology to putative multi-functional chaperone in Aedes albopictus (E-value: 3e-178 Score: 1,295 Ident.: 98.4%)		29 kDa	0.0001	0.21	-0.0954	0.043	-0.0902	0.0503	-0.0044	0.4171	0.1226	0.222	0.1474	0.1684	0.701542	0.62276	0.657518	0.559467	0.600357	0.975513	0.623917	0.591034	0.61045	0.712182
247	AAEL004010-PD (Fragment) OS=Aedes aegypti GN=AAEL004010 PE=4 SV=1	Q17DX0_AEDAE (+1)	AAEL004010	Homology to putative eukaryotic translation initiation factor 4h in Aedes albopictus (E-value: 0.0 Score: 1,633 Ident.: 90.6%)		36 kDa	0.0001	0.21	-0.0822	0.0589	-0.0952	-0.0132	0.1025	0.3839	0.1468	0.1622	0.1721	0.186	0.647069	0.581884	0.619832	0.572989	0.573989	0.788375	0.602567	0.575618	0.604181	0.61742
217	Peptidyl-prolyl cis-trans isomerase OS=Aedes aegypti GN=AAEL013279 PE=2 SV=1	Q1HRP6_AEDAE	AAEL013279	Involved in protein folding		21 kDa	0.0001	0.21	-0.0305	-0.0046	0.0759	-0.0383	-0.0405	0.082	0.229	0.1471	0.2757	0.2766	0.605269	0.573594	0.574266	0.528273	0.557912	0.845747	0.558309	0.574323	0.618047	0.600577
293	AAEL001185-PA OS=Aedes aegypti GN=AAEL001185 PE=4 SV=1	Q17M17_AEDAE	AAEL001185	Homology to PKHD domain-containing transmembrane protein C17orf101-like protein (Acromyrmex echinatior)(E-value: 3.1e-110 Score: 860 Ident.: 55.1%)		36 kDa	0.0001	0.21	0.0266	-0.0103	-0.018	-0.0012	-0.0141	0.1251	0.2206	0.1464	0.2694	0.2315	0.570839	0.549825	0.568313	0.550958	0.540754	0.718155	0.55497	0.562646	0.543015	0.549633
176	AAEL000044-PB OS=Aedes aegypti GN=AAEL000044 PE=3 SV=1	Q0C732_AEDAE	AAEL000044	Homology to Ornithine decarboxylase 1 (Culex quinquefasciatus)(E-value: 0.0 Score: 1,582 Ident.: 66.7%), polyamine biosynthesis		50 kDa	0.0001	0.2	-0.1389	0.1139	0.0143	0.0972	-0.1327	0.0365	0.3785	0.1965	0.1719	0.1705	0.582405	0.539348	0.552249	0.5456	0.564221	0.871659	0.568891	0.551417	0.562802	0.565491
108	AAEL012246-PA OS=Aedes aegypti GN=AAEL012246 PE=4 SV=1	Q16MN6_AEDAE	AAEL012246			75 kDa	0.0001	0.2	-0.0436	-0.0069	-0.0176	0.0199	0.0009	0.6767	0.095	0.1908	0.1327	0.1445	0.638561	0.587813	0.559138	0.561691	0.585359	0.825635	0.554955	0.610589	0.606172	0.622447
289	AAEL003609-PA (Fragment) OS=Aedes aegypti GN=AAEL003609 PE=4 SV=1	Q17F07_AEDAE	AAEL003609	Putative neurobeachin (Aedes aegypti)(E-value: 0.0 Score: 5,580 Ident.: 99.9%), may be involved in trafficking of membrane proteins from the Golgi.	Olszewski et al., PLoS Genetics 2012	124 kDa	0.0001	0.2	-0.0667	0.057	-0.051	0.013	0.0339	0.2122	0.2102	0.0963	0.2034	0.2429	0.599754	0.553723	0.558698	0.5453	0.547519	0.781302	0.561362	0.544222	0.543995	0.574657
177	AAEL000427-PA OS=Aedes aegypti GN=AAEL000427 PE=4 SV=1	Q17P93_AEDAE	AAEL000427	Homology to Glycerol-3-phosphate acyltransferase 3-like (Habropoda laboriosa)(E-value: 0.0 Score: 1,910 Ident.: 62.8%). Triacylglycerol synthesis		66 kDa	0.0001	0.2	-0.0221	0.0471	0.0311	-0.0719	0.0054	0.3456	0.1194	0.16	0.2221	0.255	0.575093	0.569894	0.590013	0.549661	0.549432	0.985231	0.572806	0.546358	0.57913	0.561587
97	Alkaline phosphatase OS=Aedes aegypti GN=AAEL003298 PE=3 SV=1	Q17FS9_AEDAE	AAEL003298	Dephosphorylation		58 kDa	0.0001	0.2	0.0032	0.0957	-0.0301	-0.1064	0.0123	0.3852	0.2003	0.1309	0.108	0.1981	0.585311	0.58606	0.574378	0.554998	0.546501	0.672243	0.559681	0.55366	0.556471	0.566157
273	AAEL001859-PA OS=Aedes aegypti GN=AAEL001859 PE=3 SV=1	Q17JZ4_AEDAE	AAEL001859	Homology to Vesicle protein sorting-associated (Culex quinquefasciatus)(E-value: 0.0 Score: 3,075 Ident.: 93.5%). Involved in vesicular trafficking from endosomes to Golgi.		72 kDa	0.0001	0.2	-0.0132	-0.0497	0.0141	-0.0236	0.0384	0.251	0.1623	0.1279	0.244	0.2301	0.573082	0.571193	0.548018	0.547958	0.559748	1.02653	0.548781	0.547526	0.573829	0.572931
223	AAEL006993-PC OS=Aedes aegypti GN=AAEL006993 PE=4 SV=1	Q173T5_AEDAE	AAEL006993	Homology to Putative synapse-associated protein (Aedes albopictus)(E-value: 0.0 Score: 2,319 Ident.: 94.9%)		51 kDa	0.0001	0.2	-0.019	0.0257	0.034	-0.112	0.0728	0.5145	0.0876	0.2075	0.0688	0.2102	0.589236	0.574511	0.566852	0.590941	0.565987	0.680321	0.55943	0.570012	0.605246	0.573631
248	AAEL000847-PA OS=Aedes aegypti GN=AAEL000847 PE=4 SV=1	Q17N27_AEDAE	AAEL000847			19 kDa	0.0001	0.2	-0.0071	0.0208	-0.0138	-0.0579	0.0354	0.1948	0.2278	0.0689	0.2037	0.2744	0.544876	0.53475	0.540924	0.536765	0.528328	0.72937	0.545238	0.536837	0.546868	0.54619
133	AAEL008134-PA OS=Aedes aegypti GN=AAEL008134 PE=4 SV=1	Q16ZP7_AEDAE	AAEL008134	Homology to Abc transporter (Culex quinquefasciatus) (E-value: 0.0 Score: 3,751 Ident.: 85.3%)		97 kDa	0.0001	0.19	0.0938	-0.0612	-0.034	-0.0577	0.0681	0.2582	0.1796	0.3055	0.1202	0.1134	0.585183	0.55624	0.577292	0.539337	0.545495	0.736094	0.571442	0.555446	0.543518	0.554007
238	AAEL001393-PA (Fragment) OS=Aedes aegypti GN=AAEL001393 PE=4 SV=1	Q17LE6_AEDAE	AAEL001393			58 kDa	0.0001	0.19	-0.1266	-0.0306	0.0005	0.03	0.1105	0.1134	0.1459	0.1975	0.1974	0.2284	0.597018	0.56586	0.546243	0.549693	0.565882	0.692032	0.545805	0.546802	0.564104	0.5766
135	AAEL000101-PA OS=Aedes aegypti GN=AAEL000101 PE=4 SV=1	Q17Q45_AEDAE	AAEL000101	Homology to Luciferin 4-monooxygenase (Culex quinquefasciatus)(E-value: 0.0 Score: 1,949 Ident.: 69.3%)		60 kDa	0.0001	0.19	-0.0412	0.0263	-0.0658	-0.0043	0.0708	0.6185	0.1227	0.0829	0.14	0.1323	0.551898	0.526228	0.529317	0.533518	0.52952	0.666835	0.530138	0.542015	0.533061	0.538599
274	AAEL012835-PA OS=Aedes aegypti GN=AAEL012835 PE=4 SV=1	Q16KY2_AEDAE	AAEL012835	Homology to Putative 85 kDa calcium-independent phospholipase a2 ipla2 (Aedes aegypti)(E-value: 0.0 Score: 4,220 Ident.: 100.0%)		90 kDa	0.0001	0.18	0.0399	0.0142	-0.0075	-0.0406	-0.0007	-0.0037	0.1834	0.189	0.2106	0.2642	0.551291	0.555597	0.538943	0.545245	0.538377	0.813289	0.548548	0.534214	0.53689	0.541542
182	AAEL006866-PA OS=Aedes aegypti GN=AAEL006866 PE=4 SV=1	Q174L3_AEDAE	AAEL006866	Homology to Muscle lim protein (Culex quinquefasciatus)(E-value: 0.0 Score: 2,588 Ident.: 91.2%)		53 kDa	0.0001	0.18	-0.1694	0.0552	-0.0516	0.1192	-0.0164	0.6448	-0.0619	0.3546	0.0111	0.0218	0.584432	0.56585	0.607697	0.560194	0.587801	0.656448	0.568579	0.566644	0.565489	0.595413
233	Ubiquitin carboxyl-terminal hydrolase OS=Aedes aegypti GN=AAEL012807 PE=3 SV=1	Q16L08_AEDAE	AAEL012807	Deubiquitinating enzyme		26 kDa	0.0001	0.18	-0.0587	-0.0014	0.0222	0.0557	-0.0132	0.1766	0.1367	0.1709	0.1674	0.2409	0.554221	0.530211	0.536969	0.534111	0.538143	0.657636	0.557769	0.533137	0.547804	0.537724
127	AAEL012441-PA OS=Aedes aegypti GN=AAEL012441 PE=4 SV=1	Q16M26_AEDAE	AAEL012441			53 kDa	0.0001	0.18	-0.0531	0.1166	-0.0479	-0.0206	-0.0115	0.4948	0.1229	0.0639	0.1247	0.1378	0.576118	0.55567	0.558258	0.547333	0.546064	0.632103	0.547554	0.549476	0.537156	0.551317
263	AAEL005904-PA OS=Aedes aegypti GN=AAEL005904 PE=4 SV=1	Q0IFB8_AEDAE	AAEL005904	Homology to Putative cell cycle-regulated histone h1-binding protein (Aedes albopictus)(E-value: 0.0 Score: 1,786 Ident.: 88.5%)		44 kDa	0.0001	0.18	-0.0659	0.011	-0.022	-0.0098	0.0797	0.5451	0.0687	0.1022	0.0921	0.1968	0.597481	0.579227	0.5706	0.544874	0.552495	0.692337	0.595902	0.546915	0.575654	0.59155
204	AAEL010574-PA OS=Aedes aegypti GN=AAEL010574 PE=4 SV=1	Q16SG0_AEDAE	AAEL010574	Homology to Isoform B of TRPL translocation defect protein 14 (Drosophila melanogaster)(E-value: 0.0 Score: 1,493 Ident.: 81.0%)		40 kDa	0.0001	0.18	-0.1044	-0.024	0.0184	0.0269	0.0743	0.3478	0.1618	0.1674	0.0797	0.1756	0.564037	0.552785	0.565477	0.562991	0.537588	0.579081	0.546868	0.540541	0.539613	0.541351
259	AAEL003489-PA (Fragment) OS=Aedes aegypti GN=AAEL003489 PE=4 SV=1	Q17F89_AEDAE	AAEL003489	Homology to Putative e3 ubiquitin ligase (Aedes aegypti)(E-value: 0.0 Score: 4,114 Ident.: 99.2%)		85 kDa	0.0001	0.18	-0.0655	-0.0479	-0.0456	0.0793	0.0857	0.2928	0.1391	0.1167	0.1573	0.1929	0.547651	0.569471	0.549284	0.545624	0.544794	0.564456	0.542676	0.558583	0.56273	0.549779
191	AAEL006823-PA OS=Aedes aegypti GN=AAEL006823 PE=4 SV=1	Q174Q7_AEDAE	AAEL006823	Homology to Luciferin 4-monooxygenase (Culex quinquefasciatus)(E-value: 0.0 Score: 1,954 Ident.: 69.5%)		60 kDa	0.0001	0.17	-0.0319	0.0098	0.089	-0.0638	-0.0673	0.2124	0.1152	0.1866	0.1568	0.1555	0.635065	0.629005	0.642769	0.634914	0.653655	0.828533	0.596631	0.633388	0.598106	0.643982
146	AAEL000485-PB OS=Aedes aegypti GN=AAEL000485 PE=4 SV=1	Q17P45_AEDAE	AAEL000485	Homology to Putative letm1 (Psorophora albipes)(E-value: 0.0 Score: 3,235 Ident.: 79.7%). Letm1 mediates mitochondrial calcium flux, knockdown increases ROS production and autophagy.	Doonan et al., FASEB J 2014	96 kDa	0.0001	0.17	-0.011	0.0061	-0.0077	-0.0381	0.0446	0.2081	0.1637	0.1649	0.1772	0.1226	0.619255	0.572396	0.561918	0.541069	0.551796	0.718457	0.552811	0.53808	0.542113	0.54749
231	AAEL006741-PA OS=Aedes aegypti GN=AAEL006741 PE=4 SV=1	Q174Z3_AEDAE	AAEL006741	Homology to Putative rhogap domain-containing proteinprotein kin (Aedes albopictus)(E-value: 0.0 Score: 2,234 Ident.: 76.0%)		63 kDa	0.0001	0.17	-0.0046	0.0409	0.0333	-0.0487	-0.049	0.3277	0.1008	0.1447	0.1729	0.146	0.595382	0.590454	0.595531	0.574708	0.61403	0.684095	0.590874	0.571915	0.605382	0.599729
230	AAEL013095-PA OS=Aedes aegypti GN=AAEL013095 PE=4 SV=1	Q16K78_AEDAE	AAEL013095	Homology to Putative proteasome non-atpase 26s subunit (Corethrella appendiculata)(E-value: 1.7e-143 Score: 1,106 Ident.: 51.7%)		46 kDa	0.0001	0.17	-0.0745	-0.0011	-0.0712	0.003	0.0855	0.1635	0.1822	0.0853	0.1748	0.2286	0.606499	0.568427	0.585961	0.546547	0.544668	0.681232	0.547057	0.539398	0.543038	0.54509
267	AAEL001840-PA OS=Aedes aegypti GN=AAEL001840 PE=3 SV=1	Q17K16_AEDAE	AAEL001840	Has metallocarboxypeptidase activity		48 kDa	0.0001	0.17	0.0634	-0.0537	-0.0164	0.1109	-0.0855	0.244	0.1979	0.0866	0.1687	0.169	0.580994	0.542204	0.55857	0.537214	0.534863	0.593458	0.558302	0.552353	0.557882	0.540982
265	AAEL004680-PA OS=Aedes aegypti GN=AAEL004680 PE=4 SV=1	Q17C53_AEDAE	AAEL004680	Homology to Putative myosin class ii heavy chain (Aedes albopictus)(E-value: 0.0 Score: 2,905 Ident.:96.4%)		71 kDa	0.0001	0.16	-0.0901	0.0733	-0.0242	0.0723	-0.0325	0.5373	0.051	0.0615	0.0434	0.1701	0.552024	0.54576	0.542385	0.542773	0.53785	0.584029	0.537262	0.561247	0.551868	0.534987
277	AAEL006134-PA OS=Aedes aegypti GN=AAEL006134 PE=4 SV=1	Q177G9_AEDAE	AAEL006134			27 kDa	0.0001	0.16	-0.0067	-0.0869	0.0124	0.01	0.0257	0.429	0.1116	0.0924	0.0768	0.1606	0.601247	0.62859	0.592703	0.555474	0.548112	0.614987	0.564608	0.560213	0.546436	0.554502
84	Alanine--tRNA ligase, cytoplasmic OS=Aedes aegypti GN=AAEL001218 PE=3 SV=1	Q17LY0_AEDAE	AAEL001218			108 kDa	0.0001	0.15	-0.0064	0.0436	0.0033	-0.036	-0.0073	0.1754	0.1193	0.1002	0.1848	0.177	0.5602	0.567306	0.542792	0.540281	0.552383	0.741571	0.573774	0.547855	0.567522	0.55909
276	Tyrosine--tRNA ligase OS=Aedes aegypti GN=AAEL001044 PE=3 SV=1	Q17MF1_AEDAE	AAEL001044			59 kDa	0.0001	0.15	0.0279	0.0639	0.0832	-0.077	-0.0815	0.3239	0.0546	0.077	0.1696	0.1452	0.600819	0.553596	0.565526	0.553216	0.563795	0.821548	0.557806	0.569936	0.569181	0.55706
213	AAEL000301-PA OS=Aedes aegypti GN=AAEL000301 PE=3 SV=1	Q17PR3_AEDAE	AAEL000301	Homology to Heat shock protein (Culex quinquefasciatus)(E-value: 0.0 Score: 3,141 Ident.: 86.5%)		80 kDa	0.0001	0.15	0.1185	-0.026	0.0596	-0.0976	-0.0629	-0.0487	0.2603	-0.1858	0.3109	0.3195	0.558611	0.547261	0.542983	0.540981	0.541272	0.844748	0.563497	0.559638	0.574888	0.570784
234	AAEL004461-PA OS=Aedes aegypti GN=AAEL004461 PE=4 SV=1	Q17CR3_AEDAE	AAEL004461	Homology to Putative fast myosin heavy chain hciii (Aedes aegypti)(E-value: 0.0 Score: 1,690 Ident.: 99.7%)		38 kDa	0.0001	0.15	-0.0009	0.0447	0.0229	-0.048	-0.0375	0.2766	0.0927	0.0383	0.2148	0.1338	0.609602	0.583078	0.553905	0.54646	0.57469	0.675348	0.593618	0.554958	0.593637	0.589134
132	Probable cytosolic iron-sulfur protein assembly protein Ciao1 OS=Aedes aegypti GN=Ciao1 PE=3 SV=1	CIAO1_AEDAE	Ciao1			38 kDa	0.0001	0.15	-0.0026	-0.0389	0.0264	-0.0496	0.0618	0.2826	0.0721	0.1725	0.1194	0.143	0.54587	0.562623	0.549367	0.549655	0.54179	0.664245	0.552332	0.560501	0.556425	0.558332
159	AAEL013199-PA OS=Aedes aegypti GN=AAEL013199 PE=4 SV=1	Q16JV8_AEDAE	AAEL013199			42 kDa	0.0001	0.15	-0.0228	0.0003	0.0437	-0.0148	-0.0159	0.4594	0.0375	0.083	0.1267	0.1287	0.553664	0.551649	0.546938	0.546811	0.561471	0.615144	0.554111	0.556236	0.552867	0.561288
123	AAEL013249-PA OS=Aedes aegypti GN=AAEL013249 PE=4 SV=1	Q16JP6_AEDAE	AAEL013249	Homology to Eukaryotic translation initiation factor 4 gamma (Culex quinquefasciatus)(E-value: 0.0 Score: 2,662 Ident.: 78.7%)		75 kDa	0.0001	0.14	-0.0196	0.0346	-0.0237	-0.0066	-0.01	0.211	0.148	0.0646	0.2045	0.2264	0.604838	0.575557	0.578173	0.547085	0.545582	0.701766	0.58146	0.540146	0.578502	0.576416
214	AAEL002558-PA OS=Aedes aegypti GN=AAEL002558 PE=4 SV=1	Q17HV8_AEDAE	AAEL002558	Homology to Titin (Anopheles darlingi)(E-value: 0.0 Score: 4,024 Ident.: 88.2%)		105 kDa	0.0001	0.14	-0.0447	0.039	0.0527	0.0365	-0.0936	0.6083	-0.0333	0.2052	0.0333	0.1202	0.571358	0.558882	0.557256	0.578608	0.569255	0.802606	0.554778	0.558721	0.56833	0.564849
119	AAEL002691-PB OS=Aedes aegypti GN=AAEL002691 PE=4 SV=1	Q17HF8_AEDAE (+1)	AAEL002691	Homology to Putative transport and golgi organization protein 1 (Corethrella appendiculata)(E-value: 0.0 Score: 2,314 Ident.: 42.7%). Involved in export of bulky lipid particles from ER.	Santos et al., J Cell Biol 2016	142 kDa	0.0001	0.13	0.0015	-0.0187	0.0022	-0.022	0.012	0.3326	0.1011	0.0013	0.1647	0.1562	0.589785	0.561879	0.571454	0.538679	0.549455	0.74514	0.557877	0.560282	0.578973	0.564711
282	AAEL012272-PA OS=Aedes aegypti GN=AAEL012272 PE=4 SV=1	Q16MK5_AEDAE (+1)	AAEL012272	Peptidylprolyl isomerase		44 kDa	0.0001	0.13	-0.0186	0.0559	-0.0158	-0.0344	0.0061	0.0672	0.1698	0.1699	0.0913	0.2057	0.601613	0.570453	0.580017	0.573344	0.560109	0.707515	0.580441	0.562364	0.596747	0.569379
286	AAEL004500-PA OS=Aedes aegypti GN=AAEL004500 PE=4 SV=1	Q0IFN2_AEDAE	AAEL004500	Homology to Elongation factor 2 (Aedes aegypti)(E-value: 0.0 Score: 4,410 Ident.: 99.9%)		94 kDa	0.0001	0.12	-0.0142	0.0099	0.0031	0.0379	-0.0791	-0.0163	0.0726	0.2049	0.197	0.1761	0.686519	0.614264	0.636709	0.553395	0.587866	1.17428	0.630402	0.620549	0.634509	0.662192
72	AAEL001411-PB OS=Aedes aegypti GN=AAEL001411 PE=3 SV=1	Q17L97_AEDAE	AAEL001411	Homology to Putative myosin class i heavy chain (Corethrella appendiculata)(E-value: 0.0 Score: 8,975 Ident.: 89.2%)		231 kDa	0.0001	0.12	-0.0472	0.0406	0.0189	-0.0271	0.0024	0.1881	0.1071	0.0225	0.1721	0.1618	0.607103	0.570093	0.579002	0.557221	0.555769	0.794104	0.578281	0.555679	0.581333	0.580431
103	AAEL009583-PA OS=Aedes aegypti GN=AAEL009583 PE=4 SV=1	Q16VF7_AEDAE	AAEL009583	Homology to Putative actin-binding cytoskeleton protein filamin (Aedes aegypti)(E-value: 0.0 Score: 11,943 Ident.: 100.0%)		247 kDa	0.0001	0.11	0.0361	-0.0587	0.0059	-0.0126	0.0473	0.1013	0.1151	0.0689	0.1258	0.1463	0.594496	0.572189	0.582124	0.55264	0.554858	0.751154	0.567038	0.548366	0.561879	0.566299
255	AAEL004227-PA (Fragment) OS=Aedes aegypti GN=AAEL004227 PE=4 SV=1	Q17DE9_AEDAE	AAEL004227	Homology to Putative myosin class ii heavy chain (Corethrella appendiculata)(E-value: 0.0 Score: 5,532 Ident.: 84.9%)		143 kDa	0.0001	0.11	-0.033	-0.0132	0.0128	0.0116	-0.003	0.1294	0.0769	0.193	0.096	0.0987	0.58994	0.561359	0.565789	0.545897	0.550902	0.865295	0.566296	0.565423	0.574319	0.562629
102	AAEL007506-PA OS=Aedes aegypti GN=AAEL007506 PE=4 SV=1	Q171W5_AEDAE	AAEL007506	Homology to Lava lamp protein (Culex quinquefasciatus)(E-value: 0.0 Score: 5,773 Ident.: 46.3%). Lava lamp is a golgin protein important for cellularisation in Drosophila		390 kDa	0.0001	0.11	-0.0285	0.0588	-0.0321	-0.0293	0.0255	0.4329	0.0113	0.0203	0.0737	0.0859	0.600217	0.576333	0.576823	0.564795	0.562869	0.713801	0.575175	0.571336	0.575453	0.596791
156	AAEL002551-PA OS=Aedes aegypti GN=AAEL002551 PE=4 SV=1	Q17HT9_AEDAE	AAEL002551	Homology to Putative dna topoisomerase i (Aedes aegypti)(E-value: 0.0 Score: 4,933 Ident.: 93.5%)		113 kDa	0.0001	0.11	-0.0688	0.0332	-0.0402	0.0235	0.0188	0.3329	0.1184	0.0211	0.0875	0.0648	0.60416	0.553786	0.568191	0.552523	0.545144	0.668563	0.561274	0.549418	0.553427	0.568568
296	AAEL007151-PA OS=Aedes aegypti GN=AAEL007151 PE=4 SV=1	Q173G1_AEDAE (+3)	AAEL007151	Homology to Putative paramyosin (Aedes albopictus)(E-value: 0.0 Score: 3,163 Ident.: 96.4%)		76 kDa	0.0001	0.11	-0.0125	0.0077	-0.0429	-0.0124	0.055	0.4865	0.0465	0.0865	0.0552	0.0001	0.553186	0.533817	0.548286	0.543163	0.536703	0.72918	0.54023	0.546548	0.545819	0.560387
220	AAEL006040-PA (Fragment) OS=Aedes aegypti GN=AAEL006040 PE=4 SV=1	Q177S9_AEDAE	AAEL006040	Homology to Putative vesicle coat complex copi alpha subunit (Aedes albopictus)(E-value: 0.0 Score: 4,773 Ident.: 96.5%). Involved in vesicle transport between ER and Golgi. Important for entry of influenza.	Sun et al., J Virol 2013	106 kDa	0.0001	0.1	-0.0031	-0.013	0.0074	-0.0614	0.0545	0.0344	0.108	0.0491	0.1445	0.1353	0.567548	0.56032	0.56572	0.561615	0.556178	0.793602	0.57439	0.548803	0.570193	0.560599
264	Eukaryotic translation initiation factor 3 subunit A OS=Aedes aegypti GN=eIF3-S10 PE=3 SV=1	EIF3A_AEDAE	eIF3-S10			133 kDa	0.0001	0.09	-0.0104	0.0567	-0.0138	-0.0174	-0.0192	0.1221	0.075	-0.0483	0.1642	0.1467	0.576629	0.549379	0.55778	0.547873	0.551129	0.709658	0.568979	0.551329	0.574489	0.582613
249	AAEL005384-PA OS=Aedes aegypti GN=AAEL005384 PE=3 SV=1	Q17A67_AEDAE	AAEL005384	Homology to Putative phosphoribosylformylglycinamidine synthase (Corethrella appendiculata)(E-value: 0.0 Score: 4,462 Ident.: 62.6%). Purine nucleotide biosynthesis. Deletion in Drosophila causes lethality	Holland et al., Genetics 2011	148 kDa	0.0001	0.09	0.0029	0.008	-0.0203	-0.023	0.0214	0.1947	0.0406	0.1242	0.0403	0.0854	0.576075	0.547173	0.565738	0.561117	0.557023	0.855946	0.564076	0.55942	0.555377	0.564825
284	AAEL010698-PA (Fragment) OS=Aedes aegypti GN=AAEL010698 PE=4 SV=1	Q16S64_AEDAE	AAEL010698	Homology to Putative karyopherin importin beta 3 (Aedes albopictus)(E-value: 0.0 Score: 5,376 Ident.: 98.0%). Mediates transport between cytoplasm and nucleus.		120 kDa	0.0001	-0.07	-0.0065	0.0468	0.0001	-0.0074	-0.0168	-0.3688	-0.0264	-0.0962	0.0027	-0.0083	0.59331	0.57599	0.589719	0.553256	0.559515	0.989072	0.57163	0.553801	0.564466	0.580316
58	AAEL005845-PA OS=Aedes aegypti GN=AAEL005845 PE=4 SV=1	Q178J6_AEDAE	AAEL005845	Homology to Spectrin beta chain (Culex quinquefasciatus)(E-value: 0.0 Score: 11,524 Ident.: 97.6%). Actin crosslinking protein		266 kDa	0.0001	-0.09	-0.0326	0.0067	-0.0478	0.0187	0.0183	0.0635	-0.1499	0.0059	-0.1959	-0.2187	0.615157	0.571395	0.587959	0.554721	0.551779	0.825557	0.61386	0.564047	0.601244	0.602089
221	Aconitate hydratase, mitochondrial OS=Aedes aegypti GN=AAEL012897 PE=3 SV=1	Q16KR4_AEDAE	AAEL012897			86 kDa	0.0001	-0.09	0.1723	-0.0353	0.0227	-0.0583	-0.0499	-0.2082	-0.136	0.0002	-0.0941	-0.1462	0.708934	0.627814	0.646436	0.579107	0.613752	0.891947	0.665385	0.604239	0.656644	0.65702
236	Pyruvate carboxylase OS=Aedes aegypti GN=AAEL009691 PE=4 SV=1	Q16V52_AEDAE	AAEL009691			131 kDa	0.0001	-0.09	0.0489	-0.0513	0.0479	-0.0296	-0.0216	-0.143	-0.0915	-0.0837	-0.0501	-0.1098	0.583179	0.552629	0.55286	0.540796	0.546807	0.764441	0.577269	0.53896	0.558763	0.558529
258	AAEL009883-PA OS=Aedes aegypti GN=AAEL009883 PE=4 SV=1	Q16UJ3_AEDAE	AAEL009883	Homology to ATPase family AAA domain-containing protein 3 (Culex quinquefasciatus)(E-value: 0.0 Score: 2,805 Ident.: 92.4%)		67 kDa	0.0001	-0.09	0.0878	0.0016	0.0256	-0.0472	-0.0631	-0.1366	-0.104	-0.0999	-0.0653	-0.0569	0.554477	0.547246	0.537478	0.53533	0.537479	0.739867	0.542192	0.539082	0.542129	0.544646
166	AAEL005429-PA OS=Aedes aegypti GN=AAEL005429 PE=4 SV=1	Q17A22_AEDAE	AAEL005429	Homology to 2-oxoglutarate dehydrogenase E1 component (Culex quinquefasciatus)(E-value: 0.0 Score: 3,687 Ident.: 75.9%)		102 kDa	0.0001	-0.1	0.0923	-0.0244	0.0522	-0.0585	-0.0076	-0.1766	-0.1206	-0.0078	-0.1265	-0.1197	0.620341	0.570511	0.587459	0.543508	0.561688	1.01755	0.607462	0.552591	0.590585	0.606093
151	AAEL006222-PA OS=Aedes aegypti GN=AAEL006222 PE=4 SV=1	Q176Z3_AEDAE	AAEL006222	putative talin. Links cytoskeleton to cell adhesion proteins.		297 kDa	0.0001	-0.11	-0.0575	0.0369	-0.0277	0.0052	0.0085	0.0232	-0.1107	-0.0664	-0.1842	-0.1724	0.598209	0.557921	0.565368	0.550827	0.553947	0.910189	0.576751	0.552252	0.581671	0.586295
195	AAEL007888-PA OS=Aedes aegypti GN=AAEL007888 PE=4 SV=1	Q170K4_AEDAE	AAEL007888	Homology to Coracle (Culex quinquefasciatus)(E-value: 0.0 Score: 7,282 Ident.: 86.3%). Anchors glutamate receptors to synapse in Drosophila.	Gardiol and Johnston, Dev Biol 2014	181 kDa	0.0001	-0.11	-0.01	0.0527	-0.0929	0.019	0.006	0.1636	-0.1722	-0.0468	-0.2055	-0.2004	0.56943	0.539843	0.54967	0.532278	0.540883	0.723205	0.552314	0.557556	0.559941	0.55916
125	AAEL006242-PA OS=Aedes aegypti GN=AAEL006242 PE=4 SV=1	Q176W5_AEDAE	AAEL006242	Homology to Spectrin alpha chain (Culex quinquefasciatus)(E-value: 0.0 Score: 18,426 Ident.: 91.5%)		477 kDa	0.0001	-0.12	-0.0423	0.0495	-0.0234	0.0224	-0.0154	0.1125	-0.1541	-0.1326	-0.1156	-0.1606	0.576594	0.556577	0.556992	0.549369	0.547387	0.751687	0.565159	0.5563	0.559389	0.564254
201	AAEL004434-PA OS=Aedes aegypti GN=AAEL004434 PE=4 SV=1	Q17CT0_AEDAE	AAEL004434	Contains transketolase domain		68 kDa	0.0001	-0.12	0.0049	-0.0018	-0.0027	0.0042	0.0136	-0.2634	-0.1003	-0.1206	-0.1245	-0.108	0.597966	0.56572	0.587285	0.545786	0.554724	1.05059	0.586636	0.551643	0.574553	0.575953
205	AAEL012312-PA OS=Aedes aegypti GN=AAEL012312 PE=4 SV=1	Q16MG5_AEDAE	AAEL012312			48 kDa	0.0001	-0.12	0.0539	0.0498	-0.0216	-0.0613	-0.0279	-0.1892	-0.13	-0.1436	-0.1126	-0.1791	0.628167	0.567029	0.577537	0.549487	0.551958	0.861811	0.57641	0.547688	0.578575	0.580295
45	AAEL004699-PA OS=Aedes aegypti GN=AAEL004699 PE=4 SV=1	Q0IFK9_AEDAE	AAEL004699			112 kDa	0.0001	-0.13	-0.0244	0.0128	0.0057	0.0163	-0.0035	-0.1152	-0.0922	-0.1278	-0.1595	-0.137	0.615622	0.56428	0.58594	0.55233	0.55626	0.798983	0.602046	0.549705	0.583443	0.586241
162	AAEL005722-PA OS=Aedes aegypti GN=AAEL005722 PE=4 SV=1	Q0IFE0_AEDAE	AAEL005722	Putative 60s ribosomal protein l7a (Aedes albopictus)(E-value: 0.0 Score: 1,457 Ident.: 98.6%)		39 kDa	0.0001	-0.13	0.1312	-0.0115	0.0426	-0.0148	-0.0774	-0.1753	-0.1568	-0.1268	-0.131	-0.1168	0.668324	0.54833	0.600887	0.542067	0.55297	0.797314	0.66824	0.544759	0.596889	0.639063
145	Aldehyde dehydrogenase OS=Aedes aegypti GN=AAEL009664 PE=3 SV=1	Q16V65_AEDAE	AAEL009664			51 kDa	0.0001	-0.13	-0.0088	-0.0267	0.074	0.0084	-0.0492	-0.1382	-0.1481	-0.1147	-0.1528	-0.1656	0.598636	0.545667	0.567743	0.540914	0.54078	0.692613	0.583469	0.544924	0.564613	0.550202
266	AAEL014272-PA OS=Aedes aegypti GN=AAEL014272 PE=4 SV=1	Q16GT2_AEDAE	AAEL014272	Homology to Putative molybdopterin cofactor sulfurase mosc (Aedes albopictus)(E-value: 0.0 Score: 1,717 Ident.: 95.3%)		38 kDa	0.0001	-0.13	0.0781	-0.0528	0.0415	0.0044	-0.0455	-0.3291	-0.0079	-0.2309	-0.0418	-0.1621	0.597349	0.564145	0.562089	0.541444	0.549726	0.927734	0.579836	0.546513	0.556205	0.579747
199	AAEL005879-PA OS=Aedes aegypti GN=AAEL005879 PE=4 SV=1	Q178I1_AEDAE	AAEL005879	Homology to Putative alpha-catenin (Aedes albopictus)(E-value: 0.0 Score: 4,829 Ident.: 99.0%)		107 kDa	0.0001	-0.14	-0.0194	0.0158	0.0046	0.0089	-0.0102	-0.0188	-0.1818	-0.0732	-0.2033	-0.1507	0.60791	0.566656	0.568551	0.556463	0.566491	0.756305	0.576181	0.551461	0.572896	0.572761
141	Adenylate kinase OS=Aedes aegypti GN=Adk2 PE=2 SV=1	KAD2_AEDAE	Adk2			26 kDa	0.0001	-0.14	0.1441	-0.0469	0.0697	-0.1068	0.0131	-0.2198	-0.1353	-0.1028	-0.1104	-0.1878	0.64539	0.595975	0.618158	0.547291	0.564486	0.686387	0.60403	0.547057	0.579649	0.600827
290	NADH dehydrogenase [ubiquinone] 1 subunit C2 OS=Aedes aegypti GN=AAEL005946 PE=3 SV=1	Q178D3_AEDAE	AAEL005946			13 kDa	0.0001	-0.14	0.1398	-0.0939	0.0515	-0.0616	-0.0207	-0.2439	-0.1599	-0.137	-0.1396	-0.1092	0.567712	0.533327	0.541339	0.526964	0.530364	0.687797	0.532839	0.535827	0.531047	0.530423
56	AAEL011604-PA OS=Aedes aegypti GN=AAEL011604 PE=4 SV=1	Q16PL9_AEDAE	AAEL011604	Homology to Serrate protein (Culex quinquefasciatus)(E-value: 0.0 Score: 13,297 Ident.: 79.6%)		405 kDa	0.0001	-0.15	-0.0401	0.0167	-0.0231	0.0407	-0.0007	0.0658	-0.1782	-0.0969	-0.2572	-0.2475	0.61101	0.57551	0.573215	0.555557	0.567925	0.811382	0.588807	0.56073	0.594332	0.607108
251	AAEL010975-PA OS=Aedes aegypti GN=AAEL010975 PE=4 SV=1	Q16RF4_AEDAE	AAEL010975	Homology to Paramyosin, long form (Culex quinquefasciatus)(E-value: 0.0 Score: 3,993 Ident.: 92.6%)		103 kDa	0.0001	-0.15	-0.0483	0.0127	-0.009	0.0091	0.0314	0.1467	-0.1827	-0.1258	-0.2428	-0.2184	0.596325	0.551292	0.576236	0.543695	0.538347	0.827601	0.578931	0.548374	0.566558	0.597286
1076.1	AAEL005733-PB OS=Aedes aegypti GN=AAEL005733 PE=3 SV=1	Q178Y4_AEDAE	AAEL005733	Homology to Myosin heavy chain (Aedes aegypti)(E-value: 0.0 Score: 9,031 Ident.: 91.6%)		224 kDa	0.0001	-0.15	-0.054	0.0098	-0.0071	0.0096	0.0189	0.0334	-0.1938	-0.0578	-0.2581	-0.1989	0.622876	0.568539	0.595947	0.560618	0.565599	0.826326	0.614655	0.575564	0.589062	0.599983
165	AAEL013466-PA OS=Aedes aegypti GN=AAEL013466 PE=4 SV=1	Q16J24_AEDAE	AAEL013466	putative ankyrin		179 kDa	0.0001	-0.16	-0.0068	0.0223	-0.0467	0.011	0.0094	-0.0296	-0.1725	-0.1834	-0.2127	-0.1801	0.586636	0.572273	0.568161	0.550705	0.551951	0.858475	0.554253	0.559314	0.56668	0.572138
206	AAEL003670-PA OS=Aedes aegypti GN=AAEL003670 PE=4 SV=1	Q17EV4_AEDAE	AAEL003670			59 kDa	0.0001	-0.16	0.0157	0.0334	-0.0096	-0.0086	0.0015	-0.0838	-0.178	-0.2119	-0.1754	-0.1736	0.618875	0.55306	0.572949	0.556688	0.585812	0.885082	0.575263	0.551677	0.582673	0.612986
250	AAEL009078-PA OS=Aedes aegypti GN=AAEL009078 PE=4 SV=1	Q16WV4_AEDAE	AAEL009078	Homology to Putative nadh:ubiquinone oxidoreductase ndufb5/sgdh subunit (Aedes albopictus)(E-value: 9.2e-130 Score: 961 Ident.: 95.8%)		22 kDa	0.0001	-0.16	0.1021	-0.0687	0.0861	-0.0536	-0.0371	-0.2738	-0.1575	-0.1272	-0.1136	-0.1117	0.567136	0.582843	0.556178	0.539888	0.542643	0.576687	0.570019	0.538381	0.548497	0.562749
155	AAEL017516-PB OS=Aedes aegypti GN=AaeL_AAEL017516 PE=3 SV=1	J9HFM9_AEDAE	AaeL_AAEL017516	Homology to Putative 60s ribosomal protein l23 (Aedes albopictus)(E-value: 0.0 Score: 1,663 Ident.: 91.3%)		40 kDa	0.0001	-0.17	0.0521	0.0936	0.0024	-0.0394	-0.0935	-0.1346	-0.258	-0.1174	-0.1709	-0.1831	0.644023	0.574488	0.597272	0.54522	0.544557	0.775412	0.609354	0.553566	0.587026	0.584221
209	AAEL011309-PA OS=Aedes aegypti GN=AAEL011309 PE=3 SV=1	Q16QF3_AEDAE	AAEL011309	Homology to Uridine 5'-monophosphate synthase (Culex quinquefasciatus)(E-value: 0.0 Score: 2,203 Ident.: 87.7%)		53 kDa	0.0001	-0.17	-0.0077	0.089	-0.0512	-0.0138	-0.0241	-0.2647	-0.1245	-0.1685	-0.166	-0.1689	0.558933	0.543867	0.558921	0.537046	0.533011	0.859953	0.538539	0.539938	0.535929	0.552491
174	AAEL001301-PA OS=Aedes aegypti GN=AAEL001301 PE=4 SV=1	Q17LL0_AEDAE	AAEL001301	Homology to Putative lipid particle (Aedes albopictus)(E-value: 0.0 Score: 1,432 Ident.: 95.1%)		33 kDa	0.0001	-0.17	-0.0842	0.0646	0.0885	0.0569	-0.1194	-0.256	-0.1475	-0.3621	-0.1655	-0.0917	0.611296	0.532597	0.576383	0.543767	0.529828	1.069	0.571812	0.563933	0.577034	0.58795
200	AAEL002417-PB OS=Aedes aegypti GN=AAEL002417 PE=4 SV=1	Q17I96_AEDAE	AAEL002417	Homology to Putative troponin t skeletal muscle (Aedes albopictus)(E-value: 0.0 Score: 1,916 Ident.: 99.2%)		46 kDa	0.0001	-0.18	-0.0282	-0.0015	-0.0003	0.0428	0.0065	0.1792	-0.2645	-0.1629	-0.3674	-0.2386	0.654567	0.568981	0.603146	0.558978	0.559176	0.730214	0.644131	0.582123	0.622655	0.62507
109	AAEL002687-PA OS=Aedes aegypti GN=AAEL002687 PE=3 SV=1	Q17HG1_AEDAE	AAEL002687	Homology to Sterol carrier protein-X (Aedes aegypti)(E-value: 0.0 Score: 2,829 Ident.: 99.8%). Scpx plays a role in lipid trafficking and metabolism. Involved in metabolism of fatty acids, cholesteryl esters and phospholipids. Targeted to peroxisomes.	Li et al., PLoS One 2016	59 kDa	0.0001	-0.18	0.0089	0.0491	0.0376	-0.0303	-0.0404	-0.498	-0.111	-0.2116	-0.1339	-0.074	0.613721	0.560758	0.575836	0.541907	0.550069	0.824306	0.589569	0.55504	0.573217	0.589411
78	Calcium-transporting ATPase OS=Aedes aegypti GN=AAEL005561 PE=3 SV=1	Q179M3_AEDAE	AAEL005561			117 kDa	0.0001	-0.18	0.0195	-0.0052	-0.0373	-0.0056	0.0305	-0.0049	-0.2263	-0.175	-0.2595	-0.2137	0.582808	0.555948	0.564767	0.542754	0.553175	0.63492	0.577804	0.551614	0.566096	0.574122
147	AAEL004294-PA OS=Aedes aegypti GN=AAEL004294 PE=4 SV=1	Q17DA3_AEDAE	AAEL004294	Homology to Putative dihydrolipoamide succinyltransferase 2-oxoglutarate dehydrogenase e2 subunit (Aedes albopictus)(E-value: 0.0 Score: 2,466 Ident.: 95.1%)		54 kDa	0.0001	-0.19	0.1464	-0.0583	0.0271	-0.0493	-0.0262	-0.4624	-0.1733	-0.1109	-0.2366	-0.1578	0.625279	0.570233	0.592661	0.551061	0.547284	1.09075	0.594938	0.558807	0.580739	0.622596
237	AAEL002761-PC OS=Aedes aegypti GN=AAEL002761 PE=2 SV=1	Q17H75_AEDAE	AAEL002761	Homology to Putative actin filament-coating protein tropomyosin (Aedes albopictus)(E-value: 0.0 Score: 1,365 Ident.: 100.0%)		33 kDa	0.0001	-0.19	-0.0552	0.0792	-0.0384	-0.0086	0.0159	0.1653	-0.3008	-0.1305	-0.387	-0.3139	0.65738	0.568027	0.583498	0.536019	0.544976	0.685063	0.642758	0.571958	0.607857	0.636244
192	AAEL010697-PA OS=Aedes aegypti GN=AAEL010697 PE=3 SV=1	Q16S56_AEDAE	AAEL010697	Homology to Acetyl-CoA acetyltransferase (Aedes aegypti)(E-value: 0.0 Score: 2,019 Ident.: 99.7%)		42 kDa	0.0001	-0.19	0.0805	-0.0508	0.0416	-0.066	0.0266	-0.5226	-0.0789	-0.1663	-0.1718	-0.1411	0.597314	0.572904	0.578838	0.566171	0.539613	0.872507	0.551903	0.560998	0.601588	0.581369
254	AAEL008500-PA OS=Aedes aegypti GN=AAEL008500 PE=3 SV=1	Q16YL3_AEDAE	AAEL008500	Homology to Putative translation initiation factor 4f helicase subunit eif-4a (Aedes albopictus)(E-value: 0.0 Score: 2,276 Ident.: 99.8%)		50 kDa	0.0001	-0.19	0.2206	-0.0544	-0.0896	-0.161	0.1092	-0.3173	-0.1112	-0.2856	-0.2293	-0.1586	0.637163	0.59535	0.593414	0.561207	0.569718	1.03031	0.55375	0.550137	0.581129	0.558218
137	AAEL007454-PA OS=Aedes aegypti GN=AAEL007454 PE=4 SV=1	Q171Z7_AEDAE	AAEL007454			46 kDa	0.0001	-0.19	-0.0551	0.0807	-0.0745	0.0188	0.0331	-0.1093	-0.1824	-0.2059	-0.2131	-0.2061	0.558205	0.544851	0.545932	0.540302	0.550229	0.722695	0.546033	0.544256	0.550188	0.554071
283	AAEL012585-PA OS=Aedes aegypti GN=AAEL012585 PE=2 SV=1	Q1HR81_AEDAE	AAEL012585	Homology to 60S ribosomal protein L7 (Ochlerotatus triseriatus)(E-value: 5.2e-169 Score: 1,234 Ident.: 94.0%)		30 kDa	0.0001	-0.2	0.0934	0.0273	0.0507	0.0103	-0.0951	-0.3291	-0.2387	-0.1484	-0.2059	-0.2245	0.724338	0.65409	0.628564	0.561442	0.566314	0.796217	0.671017	0.575187	0.648952	0.625034
171	AAEL005617-PA OS=Aedes aegypti GN=UGP PE=2 SV=1	Q58I82_AEDAE	UGP	UDP glucose pyrophosphorylase		58 kDa	0.0001	-0.2	0.0419	0.0211	0.01	0.0051	-0.0586	-0.2374	-0.2296	-0.2667	-0.2064	-0.1461	0.662558	0.596292	0.621846	0.552025	0.557542	0.906919	0.630344	0.564521	0.617009	0.618983
190	AAEL012171-PA OS=Aedes aegypti GN=AAEL012171 PE=4 SV=1	Q16MW3_AEDAE	AAEL012171	Homology to Putative spenito (Aedes albopictus)(E-value: 0.0 Score: 2,944 Ident.: 97.3%). Spenito controls alternative splicing of sxl in Drosophila and is involved in sex determination	Yan and Perrimon, PNAS 2015	75 kDa	0.0001	-0.2	-0.0003	0.0833	-0.0652	0.0006	-0.0145	-0.3046	-0.1377	-0.1896	-0.2016	-0.1979	0.590799	0.557522	0.571834	0.532754	0.55297	0.78212	0.559269	0.532245	0.552756	0.544155
219	AAEL001605-PA OS=Aedes aegypti GN=AAEL001605 PE=4 SV=1	Q17KQ2_AEDAE	AAEL001605	Homology to Putative microtubule binding protein (Aedes albopictus)(E-value: 2.1e-172 Score: 1,259 Ident.: 92.6%)		30 kDa	0.0001	-0.2	0.004	0.0643	-0.0627	0.0337	-0.0181	-0.2012	-0.176	-0.2511	-0.1959	-0.2166	0.609749	0.588266	0.558081	0.539706	0.533572	0.660387	0.606239	0.56859	0.591331	0.629555
193	AAEL008905-PA OS=Aedes aegypti GN=AAEL008905 PE=4 SV=1	Q16XE7_AEDAE	AAEL008905	Homology to Putative host cell transcription factor hcfc1 (Aedes aegypti)(E-value: 0.0 Score: 6,675 Ident.: 72.2%)		181 kDa	0.0001	-0.2	0.047	0.0487	0.0335	-0.0628	-0.0496	-0.012	-0.2603	-0.2503	-0.2581	-0.209	0.578112	0.612737	0.587177	0.58175	0.567369	0.675827	0.577867	0.569079	0.569443	0.564656
256	AAEL002856-PA OS=Aedes aegypti GN=AAEL002856 PE=4 SV=1	Q17GW1_AEDAE	AAEL002856			30 kDa	0.0001	-0.2	0.1322	-0.0527	0.0246	-0.0439	-0.0607	-0.2626	-0.1716	-0.0714	-0.2443	-0.206	0.54058	0.526964	0.531223	0.5283	0.532896	0.702821	0.535189	0.556363	0.532505	0.543132
295	AAEL010450-PA OS=Aedes aegypti GN=AAEL010450 PE=2 SV=1	Q1HQZ1_AEDAE	AAEL010450	Homology to Putative mitochondrial import inner membrane translocase subunit (Aedes albopictus)(E-value: 3.2e-59 Score: 476 Ident.: 100.0%)		10 kDa	0.0001	-0.2	0.0978	-0.001	0.0151	-0.0149	-0.0827	-0.0992	-0.2294	-0.1709	-0.2208	-0.2743	0.52347	0.638025	0.532739	0.520747	0.524477	0.557939	0.544179	0.521676	0.53704	0.525538
140	AAEL003119-PA OS=Aedes aegypti GN=CTL6 PE=4 SV=1	Q17GC2_AEDAE	CTL6	Contains C type lectin domain		57 kDa	0.0001	-0.2	0.0191	-0.005	0.0081	0.1002	-0.1225	-0.2811	-0.2279	-0.0657	-0.254	-0.1966	0.53615	0.531494	0.536824	0.537541	0.524771	0.598865	0.528383	0.521882	0.530598	0.541968
48	AAEL011551-PA OS=Aedes aegypti GN=AAEL011551 PE=4 SV=1	Q16PR4_AEDAE	AAEL011551			99 kDa	0.0001	-0.21	-0.0035	0.0016	-0.0076	-0.0494	0.0611	-0.188	-0.216	-0.0959	-0.2924	-0.3026	0.608444	0.553217	0.596821	0.552741	0.569928	0.836269	0.610749	0.565968	0.579214	0.608639
76	AAEL001603-PA OS=Aedes aegypti GN=AAEL001603 PE=3 SV=1	Q17KN9_AEDAE	AAEL001603			118 kDa	0.0001	-0.21	0.0385	-0.0305	0.0113	-0.0613	0.051	-0.2495	-0.2121	-0.1775	-0.214	-0.2437	0.562514	0.548135	0.558063	0.540947	0.555519	0.830851	0.547493	0.556342	0.560906	0.570035
104	AAEL007858-PA OS=Aedes aegypti GN=AAEL007858 PE=4 SV=1	Q170N9_AEDAE	AAEL007858	Ran GTPase activating protein		64 kDa	0.0001	-0.21	0.0764	0.0012	0.0086	-0.0488	-0.028	-0.1666	-0.2503	-0.2106	-0.2264	-0.2095	0.56559	0.571705	0.549048	0.544515	0.5429	0.719577	0.578991	0.565038	0.562704	0.562299
280	AAEL002486-PA OS=Aedes aegypti GN=AAEL002486 PE=2 SV=1	Q17I46_AEDAE	AAEL002486	Homology to Putative mitochondrial inner membrane protein translocase 9kd-subunit (Aedes albopictus)(E-value: 1.5e-56 Score: 464 Ident.: 84.5%)		14 kDa	0.0001	-0.21	0.0002	-0.0176	-0.0064	0.0404	-0.0087	-0.2689	-0.213	-0.2007	-0.1969	-0.2663	0.570823	0.545384	0.543588	0.557095	0.552188	0.801645	0.544372	0.543066	0.544192	0.583138
203	AAEL013823-PA OS=Aedes aegypti GN=AAEL013823 PE=3 SV=1	Q16I21_AEDAE	AAEL013823	Homology to Calcium/calmodulin-dependent protein kinase type II alpha chain (Culex quinquefasciatus)(E-value: 0.0 Score: 2,589 Ident.: 99.2%)		56 kDa	0.0001	-0.21	0.0199	0.0373	-0.034	0.0246	-0.0628	-0.2063	-0.2665	-0.1028	-0.3308	-0.1711	0.528098	0.536682	0.528633	0.552044	0.528253	0.57283	0.528336	0.530482	0.527482	0.580094
17	AAEL009932-PA OS=Aedes aegypti GN=AAEL009932 PE=4 SV=1	Q16UF4_AEDAE	AAEL009932	Homology to Lethal giant larva (Culex quinquefasciatus)(E-value: 0.0 Score: 4,799 Ident.: 79.8%)		129 kDa	0.0001	-0.22	-0.0234	-0.007	-0.0294	0.0335	0.0236	-0.324	-0.1741	-0.131	-0.271	-0.2334	0.5952	0.566875	0.576659	0.55828	0.565346	0.913586	0.606496	0.564651	0.585452	0.60314
270	AAEL004086-PB OS=Aedes aegypti GN=AAEL004086 PE=4 SV=1	Q17DN2_AEDAE	AAEL004086	Homology to Putative aldo/keto reductase family (Aedes albopictus)(E-value: 0.0 Score: 1,665 Ident.: 96.6%)		37 kDa	0.0001	-0.22	-0.1833	0.0211	-0.1544	0.1944	0.1131	-0.0808	-0.505	-0.0091	-0.2626	-0.2191	0.553107	0.540096	0.547337	0.544194	0.554747	0.814534	0.563479	0.559066	0.558377	0.567396
23	AAEL011584-PA OS=Aedes aegypti GN=AAEL011584 PE=3 SV=1	Q16PM9_AEDAE	AAEL011584	Homology to Putative chaperonin-60kd ch60 (Aedes albopictus)(E-value: 0.0 Score: 2,823 Ident.: 98.3%)		61 kDa	0.0001	-0.23	0.1648	-0.0084	0.0418	-0.0686	-0.0718	-0.3191	-0.2148	-0.2272	-0.2109	-0.224	0.652515	0.579629	0.610648	0.550555	0.560563	0.788136	0.605381	0.552708	0.591402	0.62362
53	AAEL009345-PA OS=Aedes aegypti GN=AAEL009345 PE=2 SV=1	Q1HR13_AEDAE	AAEL009345	Homology to Putative lethal 2 37cc (Aedes albopictus)(E-value: 0.0 Score: 1,333 Ident.: 98.9%)		30 kDa	0.0001	-0.23	0.131	-0.0371	0.0305	-0.0691	-0.0401	-0.3719	-0.1836	-0.2095	-0.1958	-0.2393	0.607387	0.544906	0.563143	0.533311	0.541394	0.936545	0.566231	0.551597	0.563534	0.568094
118	AAEL010814-PA OS=Aedes aegypti GN=AAEL010814 PE=3 SV=1	Q0IEC8_AEDAE (+3)	AAEL010814	Homology to Putative isocitrate dehydrogenase alpha subunit (Aedes albopictus)(E-value: 0.0 Score: 1,945 Ident.: 97.4%)		43 kDa	0.0001	-0.23	0.1595	-0.0608	0.0059	-0.0354	-0.063	-0.2891	-0.2855	-0.1652	-0.2248	-0.2135	0.582031	0.555884	0.536588	0.542215	0.542427	0.709625	0.542238	0.534227	0.560181	0.557929
285	AAEL015235-PA (Fragment) OS=Aedes aegypti GN=AAEL015235 PE=4 SV=1	Q16EE7_AEDAE (+1)	AAEL015235	Homology to Putative flotillin (Corethrella appendiculata)(E-value: 0.0 Score: 1,961 Ident.: 95.4%). Involved in membrane trafficking and cell adhesion. Flottilins play a role in the endocytosis of certain cargo.	Meister et al., FEBS J 2014	46 kDa	0.0001	-0.23	0.0089	0.0475	-0.0151	-0.0085	-0.0229	-0.0574	-0.2255	-0.216	-0.2991	-0.278	0.547517	0.538315	0.535025	0.533953	0.533848	0.837817	0.528906	0.529683	0.565899	0.55283
150	AAEL006389-PA (Fragment) OS=Aedes aegypti GN=AAEL006389 PE=3 SV=1	Q176E8_AEDAE	AAEL006389	Cathepsin L. Lysosomal endopeptidase important in protein degradation. Inhibiting Cathepsin L with the antibiotic teicoplanin inhibits entry of Ebola, MERS and SARS viruses. Cathepsin L is trafficked to lysosomes from the Golgi, defects in this trafficking lead to impaired breakdown of cytosolic material.	Maruzs et al., Traffic 2015; Zhou et al., J Biol Chem 2016	61 kDa	0.0001	-0.23	-0.0859	0.1372	-0.0097	0.0649	-0.1121	-0.2448	-0.1091	-0.2737	-0.2984	-0.2556	0.5568	0.561385	0.551403	0.536819	0.544308	0.737171	0.53557	0.537052	0.526532	0.532838
64	AAEL005269-PA OS=Aedes aegypti GN=AAEL005269 PE=4 SV=1	Q17AK0_AEDAE	AAEL005269	Homology to Putative ubiquinol cytochrome c reductase subunit qcr2 (Aedes albopictus)(E-value: 0.0 Score: 2,057 Ident.: 92.5%)		46 kDa	0.0001	-0.24	0.1137	-0.0429	-0.0059	-0.0718	0.017	-0.4746	-0.19	-0.1984	-0.2775	-0.1923	0.59356	0.569578	0.594479	0.552208	0.572807	1.12961	0.60303	0.568486	0.6224	0.612306
87	AAEL009496-PA OS=Aedes aegypti GN=AAEL009496 PE=4 SV=1	Q0IEM1_AEDAE	AAEL009496	S7 ribosomal protein		22 kDa	0.0001	-0.24	0.1112	0.0015	0.0749	-0.0124	-0.0919	-0.2921	-0.3234	-0.217	-0.208	-0.3178	0.648576	0.593761	0.599644	0.564268	0.561523	0.941349	0.674439	0.588021	0.617178	0.651684
268	AAEL005097-PA OS=Aedes aegypti GN=AAEL005097 PE=4 SV=1	Q17B41_AEDAE	AAEL005097	60S ribosomal protein L13		16 kDa	0.0001	-0.24	0.0719	0.0649	0.06	-0.0105	-0.0389	-0.2056	-0.324	-0.2363	-0.3262	-0.2094	0.772523	0.672467	0.720723	0.597852	0.623826	0.908949	0.817861	0.64228	0.828115	0.672173
67	AAEL011282-PA OS=Aedes aegypti GN=AAEL011282 PE=4 SV=1	Q16QI0_AEDAE	AAEL011282			92 kDa	0.0001	-0.24	-0.0146	0.1148	-0.0372	0.003	-0.0352	-0.2519	-0.2483	-0.1997	-0.2813	-0.2943	0.612342	0.574307	0.579306	0.53502	0.549401	0.984923	0.593737	0.549714	0.588229	0.608409
122	AAEL003011-PA OS=Aedes aegypti GN=AAEL003011 PE=4 SV=1	Q17GH9_AEDAE	AAEL003011	Homology to utative nadh:ubiquinone oxidoreductase ndufa2/b8 subunit (Aedes albopictus)(E-value: 4.8e-60 Score: 482 Ident.: 100.0%)		11 kDa	0.0001	-0.24	0.1851	-0.065	0.0286	-0.0732	-0.0588	-0.2633	-0.2215	-0.2325	-0.2407	-0.2638	0.581764	0.538855	0.552935	0.541156	0.534469	0.709104	0.562511	0.542508	0.55612	0.566152
65	Ferritin OS=Aedes aegypti GN=AaeL_AAEL007383 PE=3 SV=1	J9HIH5_AEDAE (+1)	AaeL_AAEL007383	Ferritin sequesters labile iron, acts as a buffer regulating intracellular iron levels. Excessive iron can lead to elevated reactive oxygen species. Ferritin expression is regulated by iron and oxidant levels. In the wasp Asobara tabida, wolbachia free females overexpress ferritin.	Kremer et al., PLoS Pathog 2009	18 kDa	0.0001	-0.24	0.1474	-0.0912	0.1611	-0.0606	-0.1405	-0.3892	-0.1432	-0.3703	-0.0548	-0.2356	0.536049	0.533604	0.525887	0.524661	0.524135	0.591623	0.529585	0.529242	0.536638	0.529472
269	AAEL013075-PA OS=Aedes aegypti GN=AAEL013075 PE=4 SV=1	Q16K91_AEDAE	AAEL013075	Homology to FK506-binding protein (Aedes aegypti)(E-value: 6.4e-78 Score: 629 Ident.: 100.0%)		14 kDa	0.0001	-0.24	0.0348	0.0129	-0.0234	-0.0174	-0.0086	-0.6284	-0.1041	-0.3182	-0.1729	-0.1721	0.56692	0.572785	0.5593	0.559849	0.554076	0.952062	0.582474	0.546199	0.567867	0.561973
2	AAEL014768-PA OS=Aedes aegypti GN=AAEL014768 PE=4 SV=1	Q16FG2_AEDAE	AAEL014768	Glutamate synthase		230 kDa	0.0001	-0.25	-0.0658	0.0709	-0.0094	-0.009	0.0161	-0.2483	-0.2654	-0.2015	-0.2958	-0.2749	0.582526	0.568104	0.563158	0.553906	0.55755	0.845432	0.565269	0.55682	0.593677	0.593564
181	AAEL004216-PA OS=Aedes aegypti GN=AAEL004216 PE=4 SV=1	Q17DG1_AEDAE	AAEL004216			162 kDa	0.0001	-0.26	0.1112	-0.0159	-0.051	0.0057	-0.0434	-0.1693	-0.1853	-0.4183	-0.2338	-0.2258	0.651206	0.609402	0.589626	0.582834	0.616229	0.881964	0.603214	0.644041	0.640649	0.683878
111	Triosephosphate isomerase OS=Aedes aegypti GN=AAEL002542 PE=3 SV=1	Q17HW3_AEDAE	AAEL002542			26 kDa	0.0001	-0.26	0.0653	0.0053	0.0519	-0.025	-0.0505	-0.4804	-0.2271	-0.2634	-0.2639	-0.2088	0.649082	0.589012	0.61594	0.578078	0.57431	0.965088	0.618582	0.632898	0.624591	0.648489
66	AAEL011627-PA OS=Aedes aegypti GN=AAEL011627 PE=4 SV=1	Q16PI0_AEDAE	AAEL011627	Ribose 5-phosphate isomerase		29 kDa	0.0001	-0.26	0.0161	0.0157	-0.0691	-0.0201	0.0422	-0.8019	-0.1708	-0.33	-0.2193	-0.1149	0.570699	0.541173	0.566843	0.552749	0.540649	1.0328	0.543924	0.553867	0.553244	0.544663
229	AAEL003368-PA OS=Aedes aegypti GN=AAEL003368 PE=4 SV=1	Q17FJ9_AEDAE	AAEL003368	Homology to Putative salivary mucin (Aedes albopictus)(E-value: 0.0 Score: 1,464 Ident.: 66.7%)		61 kDa	0.0001	-0.26	-0.0108	-0.0509	-0.0122	-0.0806	0.142	-0.3011	-0.1447	-0.2941	-0.3252	-0.2645	0.553922	0.540678	0.544272	0.55574	0.535592	0.61426	0.540744	0.54527	0.546597	0.543776
138	AAEL003944-PA OS=Aedes aegypti GN=AAEL003944 PE=4 SV=1	Q0IFX1_AEDAE	AAEL003944	Putative cpij006226 serine protease (Aedes albopictus)(E-value: 3.5e-133 Score: 987 Ident.: 88.8%)		24 kDa	0.0001	-0.26	0.0258	0.0112	-0.0103	-0.006	-0.0198	-0.5689	-0.2436	-0.2142	-0.1773	-0.1696	0.519923	0.509783	0.509795	0.512578	0.512415	0.542181	0.518396	0.508675	0.512005	0.511328
114	AAEL002764-PA OS=Aedes aegypti GN=AAEL002764 PE=4 SV=1	Q17H89_AEDAE	AAEL002764	dihydrolipoyllysine-residue succinyltransferase activity		52 kDa	0.0001	-0.27	0.1043	0.0215	0.0169	-0.0806	-0.0067	-0.6665	-0.2673	-0.1221	-0.3669	-0.2204	0.726104	0.603822	0.640901	0.56354	0.599815	1.20972	0.644952	0.588756	0.667611	0.719587
225	AAEL005909-PA OS=Aedes aegypti GN=AAEL005909 PE=4 SV=1	Q0IFB6_AEDAE	AAEL005909	Homology to Putative splicing factor sc35 (Aedes albopictus)(E-value: 9.1e-86 Score: 658 Ident.: 100.0%)		15 kDa	0.0001	-0.27	-0.025	0.187	-0.1046	0.0081	-0.0665	-0.3178	-0.2412	-0.2627	-0.2539	-0.2591	0.528545	0.530975	0.535657	0.537204	0.527283	0.571858	0.529524	0.526333	0.528987	0.53065
35	Succinate dehydrogenase [ubiquinone] iron-sulfur subunit, mitochondrial OS=Aedes aegypti GN=AAEL010330 PE=3 SV=1	Q16TA7_AEDAE	AAEL010330			32 kDa	0.0001	-0.28	0.2082	-0.1003	0.0713	-0.0623	-0.0437	-0.4739	-0.296	-0.1697	-0.2801	-0.2973	0.635615	0.561668	0.598761	0.540859	0.562441	0.842953	0.602499	0.566561	0.585562	0.613337
210	AAEL006704-PA OS=Aedes aegypti GN=AAEL006704 PE=4 SV=1	Q175E4_AEDAE	AAEL006704	Salivary secreted angiopoietin		40 kDa	0.0001	-0.28	0.015	-0.0762	0.0311	-0.0761	0.0902	-1.0176	0.1152	-0.3545	-0.1826	-0.3045	0.545182	0.550369	0.548212	0.538314	0.540795	0.895508	0.587839	0.580129	0.555089	0.58873
154	AAEL004397-PA OS=Aedes aegypti GN=AAEL004397 PE=4 SV=1	Q17CX7_AEDAE	AAEL004397			30 kDa	0.0001	-0.28	0.0403	-0.0517	0.0347	-0.047	0.0517	-0.6679	-0.2571	-0.087	-0.2323	-0.2784	0.569917	0.596367	0.578762	0.547754	0.584493	0.852468	0.586357	0.553309	0.564408	0.570464
184	AAEL003006-PA OS=Aedes aegypti GN=AAEL003006 PE=4 SV=1	Q17GH7_AEDAE	AAEL003006			65 kDa	0.0001	-0.29	-0.0431	0.1927	-0.0095	-0.0321	-0.0758	-0.4321	-0.1743	-0.3477	-0.2724	-0.3115	0.564121	0.624185	0.582146	0.549084	0.556004	1.0089	0.559486	0.546027	0.56369	0.571448
281	AAEL005890-PA OS=Aedes aegypti GN=AAEL005890 PE=4 SV=1	Q178I5_AEDAE	AAEL005890	Homology to Putative cpij013882 heat shock protein (Aedes albopictus)(E-value: 1.3e-139 Score: 1,030 Ident.: 92.8%)		23 kDa	0.0001	-0.29	0.176	-0.0832	0.0819	-0.0855	-0.0591	-0.821	-0.2354	-0.2497	-0.2855	-0.1633	0.565375	0.554625	0.562237	0.528278	0.533655	1.13452	0.540655	0.528546	0.548179	0.565903
208	AAEL000159-PA OS=Aedes aegypti GN=AAEL000159 PE=4 SV=1	Q17Q08_AEDAE	AAEL000159	Homology to Putative nipsnap (Aedes albopictus)(E-value: 0.0 Score: 1,436 Ident.: 98.2%). In human macrophages, a nipsnap homologue regulates vesicular trafficking and is targeted by Salmonella virulence factor SpiC resulting in interference of phagosome/lysosome pathway	Lee et al., Cell Microbiol 2002	32 kDa	0.0001	-0.3	0.1833	0.024	-0.014	-0.0741	-0.0934	-0.2889	-0.3219	-0.1917	-0.3847	-0.349	0.620189	0.590111	0.585808	0.546995	0.56752	0.972688	0.590963	0.559997	0.612253	0.567284
96	AAEL002527-PA OS=Aedes aegypti GN=AAEL002527 PE=4 SV=1	Q17I13_AEDAE	AAEL002527	Homology to Putative cd98hc amino acid transporter protein (Aedes albopictus)(E-value: 0.0 Score: 2,980 Ident.: 92.9%)		70 kDa	0.0001	-0.3	0.0581	-0.0419	0.0709	-0.053	-0.0273	-0.1672	-0.2719	-0.2181	-0.3991	-0.4676	0.596913	0.546698	0.584982	0.554017	0.554038	0.645842	0.578307	0.551808	0.57029	0.602198
144	AAEL010906-PA OS=Aedes aegypti GN=AAEL010906 PE=4 SV=1	Q16RM7_AEDAE	AAEL010906			17 kDa	0.0001	-0.3	0.0767	0.0188	0.103	-0.1113	-0.0922	-0.6512	-0.21	-0.4125	-0.1117	-0.3358	0.548637	0.558249	0.539161	0.53849	0.542857	1.49252	0.550626	0.555551	0.543808	0.579823
196	AAEL011168-PA OS=Aedes aegypti GN=AAEL011168 PE=4 SV=1	Q16QU9_AEDAE	AAEL011168	Homology to Putative g-protein alpha subunit (Aedes aegypti)(E-value: 0.0 Score: 1,578 Ident.: 100.0%)		35 kDa	0.0001	-0.3	0.1029	-0.0535	-0.004	-0.0086	-0.0181	-0.5333	-0.2765	-0.099	-0.3479	-0.2927	0.591361	0.577476	0.600934	0.579838	0.582441	0.72794	0.576677	0.562178	0.592419	0.585846
482.2	AAEL006795-PA OS=Aedes aegypti GN=CYP9J15 PE=3 SV=2	Q174T6_AEDAE	CYP9J15	Homology to Cytochrome P450 9b2 (Culex quinquefasciatus)(E-value: 0.0 Score: 1,918 Ident.: 66.9%)		62 kDa	0.0001	-0.31	-0.0641	0.0524	-0.02	0.0338	-0.0212	-0.3241	-0.3638	-0.2402	-0.3319	-0.3364	0.596478	0.566025	0.577535	0.551017	0.54705	0.772416	0.575493	0.538003	0.588353	0.561422
168	AAEL017022-PA OS=Aedes aegypti GN=AaeL_AAEL017022 PE=4 SV=1	J9HIY3_AEDAE	AaeL_AAEL017022			36 kDa	0.0001	-0.31	0.2159	-0.1135	0.0401	-0.1987	0.0648	-0.4273	-0.2542	-0.1116	-0.4021	-0.4334	0.575509	0.553503	0.538409	0.548217	0.547945	0.813377	0.584908	0.542179	0.570814	0.567838
242	AAEL009145-PA (Fragment) OS=Aedes aegypti GN=AAEL009145 PE=4 SV=1	Q16WP6_AEDAE	AAEL009145	Homology to Splicing factor pTSR1 (Culex quinquefasciatus)(E-value: 0.0 Score: 1,451 Ident.: 83.7%)		42 kDa	0.0001	-0.31	0.0012	0.0592	-0.0372	-0.0013	-0.036	-0.3584	-0.2458	-0.2913	-0.3852	-0.3333	0.531813	0.530018	0.528246	0.521703	0.541847	1.30351	0.524397	0.53374	0.537846	0.543247
120	AAEL005521-PA OS=Aedes aegypti GN=AAEL005521 PE=4 SV=1	Q179R9_AEDAE	AAEL005521	Homology to Adenosylhomocysteinase (Aedes albopictus)(E-value: 0.0 Score: 2,378 Ident.: 92.2%)		53 kDa	0.0001	-0.31	0.0547	0.039	0.0196	-0.2162	0.0804	-0.3917	-0.2614	-0.3377	-0.2842	-0.3213	0.540118	0.533007	0.531299	0.54288	0.530147	0.664271	0.573659	0.540345	0.545409	0.54906
143	AAEL004206-PA OS=Aedes aegypti GN=AAEL004206 PE=4 SV=1	Q17DG3_AEDAE	AAEL004206			55 kDa	0.0001	-0.32	0.0189	0.0416	-0.1227	-0.0088	0.0623	0.046	-0.4008	-0.3273	-0.4193	-0.4951	0.548367	0.539365	0.539855	0.538032	0.544441	0.564371	0.553321	0.551855	0.584535	0.563286
2566.1	AAEL014649-PA OS=Aedes aegypti GN=AAEL014649 PE=4 SV=1	Q16FS6_AEDAE	AAEL014649			33 kDa	0.0001	-0.32	0.0292	0.0635	-0.0162	-0.1173	0.021	-0.3601	-0.289	-0.2385	-0.4296	-0.2883	0.525459	0.520905	0.539435	0.530065	0.524524	0.629004	0.522308	0.524765	0.536025	0.521724
19	Phosphoserine aminotransferase OS=Aedes aegypti GN=AAEL012578 PE=3 SV=1	Q16LP7_AEDAE	AAEL012578	Serine biosynthesis		40 kDa	0.0001	-0.33	0.1096	0.0654	-0.0799	-0.1219	0.0369	-0.3216	-0.5165	-0.1316	-0.3645	-0.3181	0.60618	0.565824	0.587871	0.533874	0.568869	0.756086	0.605985	0.554929	0.581227	0.58184
10	AAEL005043-PA (Fragment) OS=Aedes aegypti GN=AAEL005043 PE=4 SV=1	Q17B98_AEDAE	AAEL005043	Homology to Multidrug resistance-associated protein 1 (Culex quinquefasciatus)(E-value: 0.0 Score: 6,834 Ident.: 87.5%)		169 kDa	0.0001	-0.33	-0.0033	-0.0563	-0.0254	0.0977	-0.0146	-0.3625	-0.166	-0.3611	-0.4316	-0.3056	0.559444	0.543091	0.546476	0.546903	0.538174	0.76347	0.563553	0.561244	0.559771	0.565015
260	AAEL012786-PA OS=Aedes aegypti GN=AAEL012786 PE=4 SV=1	Q16L36_AEDAE	AAEL012786	Homology to Protease m1 zinc metalloprotease (Culex quinquefasciatus)(E-value: 3e-85 Score: 720 Ident.: 70.8%)		25 kDa	0.0001	-0.33	0.011	0.1027	-0.0526	0.1171	-0.1898	-0.1603	-0.386	-0.4279	-0.2763	-0.2974	0.565471	0.553178	0.542717	0.557735	0.543844	0.79781	0.567826	0.55906	0.543748	0.567515
112	AAEL002110-PA OS=Aedes aegypti GN=AAEL002110 PE=4 SV=1	Q17J77_AEDAE	AAEL002110	Homology to Larval cuticle protein A3A (Culex quinquefasciatus)(E-value: 4.3e-65 Score: 525 Ident.: 83.3%)		15 kDa	0.0001	-0.34	0.0635	-0.074	0.034	-0.0054	-0.0113	-0.694	-0.2706	-0.2484	-0.3693	-0.3254	0.544679	0.528867	0.54226	0.550202	0.526488	0.799792	0.534251	0.525555	0.567955	0.562985
37	AAEL002457-PB OS=Aedes aegypti GN=AAEL002457 PE=4 SV=1	Q17I81_AEDAE (+1)	AAEL002457	Homology to Putative tan (Aedes albopictus)(E-value: 0.0 Score: 1,993 Ident.: 97.2%)		43 kDa	0.0001	-0.35	-0.0045	0.1149	-0.0215	-0.001	-0.0648	-0.3871	-0.4703	-0.2552	-0.3836	-0.3414	0.596262	0.569193	0.57428	0.549963	0.561531	0.870566	0.616964	0.567924	0.595437	0.58962
94	AAEL013744-PA OS=Aedes aegypti GN=AAEL013744 PE=2 SV=1	Q1HQJ3_AEDAE	AAEL013744	Homology to Putative electron transport chain (Aedes albopictus)(E-value: 1.3e-127 Score: 946 Ident.: 96.2%)		21 kDa	0.0001	-0.35	0.1279	-0.0542	0.0071	-0.0805	0.0299	-0.5277	-0.3176	-0.3286	-0.2922	-0.3371	0.60688	0.569515	0.60824	0.548411	0.592803	0.6424	0.60251	0.537736	0.556415	0.624353
101	AAEL007366-PA OS=Aedes aegypti GN=AAEL007366 PE=4 SV=1	Q172H7_AEDAE	AAEL007366	Homology to Putative microtubule associated complex (Aedes albopictus)(E-value: 1.2e-111 Score: 840 Ident.: 91.1%)		20 kDa	0.0001	-0.35	0.0315	0.0489	0.0001	-0.0732	0.0212	-0.522	-0.3026	-0.3294	-0.3531	-0.3164	0.560039	0.625695	0.560118	0.555715	0.554916	0.782011	0.557414	0.555761	0.549504	0.5764
11	AAEL017421-PA OS=Aedes aegypti GN=AaeL_AAEL017421 PE=4 SV=1	J9EAN1_AEDAE	AaeL_AAEL017421	Homology to Putative ribosome bioproteinsis protein (Aedes albopictus)(E-value: 0.0 Score: 2,451 Ident.: 97.2%)		55 kDa	0.0001	-0.36	0.0513	0.0639	-0.0663	-0.0065	-0.0477	-0.4989	-0.3266	-0.2259	-0.4353	-0.4314	0.547927	0.540972	0.537206	0.52855	0.53806	0.854865	0.546647	0.539032	0.573264	0.546658
130	AAEL001159-PA OS=Aedes aegypti GN=AAEL001159 PE=2 SV=1	Q1HQZ4_AEDAE	AAEL001159	Homology to Putative ribonuclease t2 family (Aedes albopictus)(E-value: 0.0 Score: 1,639 Ident.: 93.7%)		37 kDa	0.0001	-0.36	0.0081	0.1042	-0.0505	-0.0359	-0.0334	-0.673	-0.3089	-0.1368	-0.411	-0.3784	0.527091	0.530691	0.520006	0.526994	0.531315	0.739968	0.546655	0.525863	0.521428	0.520686
170	AAEL003755-PA OS=Aedes aegypti GN=AAEL003755 PE=3 SV=1	Q0IFZ6_AEDAE	AAEL003755	Homology to Putative transcriptional regulator bola (Aedes albopictus)(E-value: 3.5e-78 Score: 611 Ident.: 85.2%)		15 kDa	0.0001	-0.36	0.0239	0.015	-0.042	-0.0303	0.0305	-0.5338	-0.402	-0.2632	-0.4134	-0.3442	0.547018	0.53413	0.537168	0.540467	0.539519	1.27486	0.535324	0.53804	0.545242	0.536003
482.4	AAEL006815-PA OS=Aedes aegypti GN=CYP9J16 PE=3 SV=1	Q174T4_AEDAE	CYP9J16	Homology to Putative cytochrome p450 cyp4/cyp19/cyp26 subfamily (Aedes albopictus)(E-value: 0.0 Score: 2,336 Ident.: 79.7%)		62 kDa	0.0001	-0.37	0.0223	-0.0034	-0.0748	0.0531	-0.0166	-0.3025	-0.4071	-0.3925	-0.2997	-0.4464	0.54171	0.555348	0.53398	0.530725	0.529182	0.995139	0.558614	0.555571	0.564636	0.577231
1792.1	AAEL004616-PA OS=Aedes aegypti GN=AAEL004616 PE=3 SV=1	Q17C86_AEDAE	AAEL004616	Actin 2		42 kDa	0.0001	-0.38	0.0634	0.0536	0.059	-0.0407	0.0084	-0.3585	-0.3888	-0.3305	-0.4176	-0.492	0.957733	0.598431	0.843358	0.557678	0.6208	0.77261	0.699058	0.579302	0.622793	0.796536
100	AAEL000541-PB OS=Aedes aegypti GN=AAEL000541 PE=4 SV=1	Q17NX1_AEDAE (+1)	AAEL000541			41 kDa	0.0001	-0.38	0.1967	-0.0416	-0.068	-0.0213	-0.0544	-0.7738	-0.2514	-0.1278	-0.4575	-0.55	0.565006	0.59245	0.560514	0.54902	0.55728	0.939366	0.563276	0.550403	0.625691	0.648479
169	AAEL004205-PA OS=Aedes aegypti GN=AAEL004205 PE=4 SV=1	Q17DG2_AEDAE	AAEL004205			45 kDa	0.0001	-0.38	0.1462	-0.1933	0.1004	-0.0896	0.0098	-0.3985	-0.4776	-0.2848	-0.5252	-0.2969	0.618292	0.651612	0.574533	0.596614	0.603964	0.669019	0.587958	0.67439	0.626617	0.570594
90	AAEL010071-PA OS=Aedes aegypti GN=AAEL010071 PE=3 SV=1	Q16TZ6_AEDAE	AAEL010071	Homology to Putative spermidine synthase (Aedes albopictus)(E-value: 0.0 Score: 1,488 Ident.: 96.5%)		32 kDa	0.0001	-0.39	0.0556	0.0529	0.0353	-0.0801	0.0123	-0.1423	-0.4421	-0.3725	-0.4817	-0.476	0.723475	0.659766	0.651977	0.594042	0.597052	0.795368	0.685157	0.608842	0.675101	0.636707
152	AAEL008880-PA OS=Aedes aegypti GN=AAEL008880 PE=4 SV=1	Q16XG7_AEDAE	AAEL008880	Homology to Putative cytochrome c oxidase-subunit vib (Aedes albopictus)(E-value: 9.2e-56 Score: 452 Ident.: 93.1%)		10 kDa	0.0001	-0.42	0.2972	-0.1289	0.2181	-0.0633	-0.0207	-0.5955	-0.5133	-0.3227	-0.4845	-0.5369	1.10816	0.646906	0.889143	0.599944	0.634781	1.46588	0.834055	0.598236	0.76453	0.973362
95	Insulin-like receptor OS=Aedes aegypti GN=InR PE=2 SV=2	INSR_AEDAE	InR			157 kDa	0.0001	-0.42	0.0425	0.1676	-0.1272	-0.0529	-0.0295	-0.0428	-0.4316	-0.4146	-0.5986	-0.557	0.569765	0.562914	0.562688	0.562206	0.56397	0.573955	0.568805	0.576789	0.58054	0.576984
179	AAEL001427-PA OS=Aedes aegypti GN=AAEL001427 PE=4 SV=1	Q17L80_AEDAE	AAEL001427	Homology to Putative hydroxysteroid dehydrogenase-like protein 2 (Aedes albopictus)(E-value: 1.2e-149 Score: 1,120 Ident.: 75.2%)		31 kDa	0.0001	-0.42	0.0509	-0.0631	0.1223	-0.2061	0.1086	-1.2154	-0.3421	-0.4843	-0.2992	-0.2284	0.569073	0.55128	0.605713	0.546987	0.542275	0.977673	0.545158	0.546415	0.54458	0.545081
16	AAEL014080-PA OS=Aedes aegypti GN=AAEL014080 PE=3 SV=1	Q16HB6_AEDAE	AAEL014080	Homology to Putative aldehyde dehydrogenase (Aedes albopictus)(E-value: 0.0 Score: 2,502 Ident.: 98.4%)		53 kDa	0.0001	-0.43	-0.0378	0.1015	0.0186	0.0661	-0.1195	-0.3194	-0.3768	-0.3698	-0.6341	-0.4579	0.572659	0.582186	0.563339	0.575328	0.547773	0.672554	0.561658	0.553855	0.63412	0.563725
218	AAEL000206-PA OS=Aedes aegypti GN=AAEL000206 PE=4 SV=1	Q17PZ0_AEDAE	AAEL000206	Homology to Ninjurin A (Culex quinquefasciatus)(E-value: 1.5e-51 Score: 434 Ident.: 71.9%). Adhesion molecule, N-glycosylated.	Bae et al., J Cell Biochem 2017	16 kDa	0.0001	-0.43	0.0869	-0.1013	-0.0742	0.0925	0.057	-0.1913	-0.5851	-0.24	-0.7363	-0.5472	0.657605	0.525926	0.582764	0.547513	0.531919	0.715841	0.65022	0.533585	0.681479	0.70995
71	AAEL015464-PA OS=Aedes aegypti GN=AAEL015464 PE=3 SV=1	Q1DGV3_AEDAE	AAEL015464	Homology to Histone H1 (Culex quinquefasciatus)(E-value: 7.4e-68 Score: 559 Ident.: 79.7%)		22 kDa	0.0001	-0.45	0.0419	0.0421	-0.0411	0.0635	-0.0138	-0.481	-0.4239	-0.3572	-0.5172	-0.5749	0.680031	0.662006	0.652818	0.619049	0.605506	0.813893	0.647972	0.616228	0.675698	0.632467
115	AAEL006053-PA OS=Aedes aegypti GN=AAEL006053 PE=4 SV=1	Q177R5_AEDAE	AAEL006053			15 kDa	0.0001	-0.45	0.1317	-0.0919	0.1221	0.047	-0.0838	-0.2273	-0.6232	-0.3102	-0.4714	-0.5836	0.640389	0.534885	0.649454	0.59636	0.588914	0.660308	0.616895	0.551196	0.54543	0.606262
77	AAEL016982-PA OS=Aedes aegypti GN=AaeL_AAEL016982 PE=4 SV=1	J9E8W5_AEDAE	AaeL_AAEL016982	Homology to Putative high mobility group protein i (Aedes albopictus)(E-value: 7.3e-33 Score: 301 Ident.: 68.8%)		9 kDa	0.0001	-0.45	0.1047	0.1732	-0.1395	-0.0428	-0.0621	-0.2491	-0.5111	-0.3902	-0.5722	-0.4836	0.543756	0.54553	0.521208	0.55115	0.545395	0.672616	0.554932	0.528382	0.585769	0.568061
14	AAEL012614-PA OS=Aedes aegypti GN=AAEL012614 PE=4 SV=1	Q16LK8_AEDAE	AAEL012614	isocitrate dehydrogenase		37 kDa	0.0001	-0.46	0.0709	-0.0386	0.0646	-0.0568	-0.0178	-0.8521	-0.3233	-0.5525	-0.3591	-0.3631	0.591832	0.525292	0.599882	0.535134	0.547132	0.831312	0.581033	0.541873	0.554328	0.595241
7	AAEL005216-PA OS=Aedes aegypti GN=AAEL005216 PE=3 SV=1	Q17AQ6_AEDAE	AAEL005216			37 kDa	0.0001	-0.46	0.0661	-0.0478	0.0519	-0.0525	-0.0537	-0.5138	-0.5039	-0.3422	-0.5137	-0.4848	0.545998	0.557289	0.555807	0.555642	0.566986	0.852531	0.544822	0.536638	0.549645	0.558207
26.1	AAEL001960-PA OS=Aedes aegypti GN=AAEL001960 PE=3 SV=1	Q17JN6_AEDAE	AAEL001960			61 kDa	0.0001	-0.47	0.0622	-0.3175	0.2682	-0.0262	0.0167	-0.7353	-0.4971	-0.2353	-0.3586	-0.6633	0.591296	0.550942	0.578575	0.542605	0.544289	0.84074	0.551613	0.541201	0.546959	0.583344
12	AAEL013899-PA OS=Aedes aegypti GN=AAEL013899 PE=4 SV=1	Q16HU5_AEDAE	AAEL013899	Homology to Aminopeptidase N (Aedes aegypti)(E-value: 0.0 Score: 3,602 Ident.: 99.9%)		82 kDa	0.0001	-0.47	0.046	0.0774	-0.0209	0.0998	-0.1852	-0.4751	-0.4866	-0.5186	-0.3679	-0.4537	0.610218	0.560711	0.572771	0.602356	0.542443	0.697655	0.560151	0.5641	0.549478	0.575907
89	AAEL000147-PA OS=Aedes aegypti GN=AAEL000147 PE=3 SV=1	Q17Q33_AEDAE	AAEL000147	Homology to Putative single-stranded dna-binding protein (Aedes albopictus)(E-value: 1.6e-82 Score: 641 Ident.: 88.3%)		16 kDa	0.0001	-0.47	0.1325	-0.0054	0.0607	-0.1009	-0.0811	-0.7435	-0.4036	-0.3839	-0.4664	-0.5162	0.565913	0.537717	0.542007	0.537989	0.535815	0.850269	0.526391	0.534446	0.552891	0.561822
482.1	AAEL006793-PA OS=Aedes aegypti GN=CYP9J9 PE=3 SV=2	Q174T1_AEDAE	CYP9J9	Homology to Cytochrome P450 9J10 (Aedes aegypti)(E-value: 0.0 Score: 2,538 Ident.: 89.2%)		63 kDa	0.0001	-0.47	0.0448	-0.1637	0.0188	0.0748	0.0446	-0.6862	-0.2994	-0.6819	-0.4286	-0.2889	0.589096	0.563977	0.566247	0.59654	0.587064	0.711437	0.568241	0.595565	0.576624	0.561308
197	AAEL012849-PA OS=Aedes aegypti GN=AAEL012849 PE=4 SV=1	Q16KW6_AEDAE (+1)	AAEL012849			40 kDa	0.0001	-0.51	0.0553	-0.1041	0.0982	0.0764	-0.143	-1.004	-0.5102	-0.3839	-0.5618	-0.4204	0.565905	0.548929	0.540574	0.55835	0.537715	1.12758	0.529117	0.546195	0.532893	0.53581
5	AAEL012616-PA OS=Aedes aegypti GN=AAEL012616 PE=4 SV=1	Q16LL0_AEDAE	AAEL012616	Homology to NAD(P) transhydrogenase, mitochondrial (Culex quinquefasciatus)(E-value: 0.0 Score: 5,070 Ident.: 93.1%)		112 kDa	0.0001	-0.53	0.0212	-0.0139	0.078	-0.0367	-0.0772	-0.809	-0.4719	-0.6781	-0.4456	-0.4018	0.613257	0.576837	0.588884	0.567778	0.553921	0.836893	0.546693	0.603518	0.585483	0.560915
482.5	AAEL006811-PA OS=Aedes aegypti GN=CYP9J8 PE=3 SV=2	Q174S7_AEDAE	CYP9J8	Homology to Putative cytochrome p450 cyp4/cyp19/cyp26 subfamily (Aedes albopictus)(E-value: 0.0 Score: 2,199 Ident.: 91.8%)		62 kDa	0.0001	-0.56	0.1324	-0.0875	0.1861	0.0052	-0.2293	-0.4273	-0.5424	-0.3998	-0.6902	-0.7699	0.60017	0.535203	0.546914	0.531704	0.542525	0.739313	0.598636	0.595803	0.602709	0.646345
63	AAEL004317-PA OS=Aedes aegypti GN=AAEL004317 PE=4 SV=1	Q17D57_AEDAE	AAEL004317	Homology to Putative s-m checkpoint control protein cid1 (Aedes albopictus)(E-value: 0.0 Score: 2,185 Ident.: 74.4%)		64 kDa	0.0001	-0.59	0.0741	-0.0183	-0.1617	0.0636	0.0272	-0.1432	-0.6296	-0.6069	-0.6315	-0.7328	0.693633	0.579683	0.633387	0.601054	0.636679	0.866851	0.598612	0.584963	0.572296	0.592446
482.6	AAEL014607-PA OS=Aedes aegypti GN=AAEL014607 PE=3 SV=1	Q16FX1_AEDAE	AAEL014607	Cytochrome P450		62 kDa	0.0001	-0.62	0.1945	-0.4969	0.0172	0.3108	-0.0765	-1.0833	-0.3572	-0.8943	-0.8528	-0.173	0.616241	0.530674	0.588476	0.600595	0.542125	0.862128	0.531417	0.575103	0.607065	0.540217
8	AAEL006805-PA OS=Aedes aegypti GN=CYP9J2 PE=3 SV=2	Q174T2_AEDAE	CYP9J2	Cytochrome P450		62 kDa	0.0001	-0.64	0.049	-0.078	0.0693	0.0808	-0.1215	-0.9342	-0.455	-0.6878	-0.5988	-0.6835	0.583191	0.626756	0.566715	0.559596	0.553928	0.904669	0.585376	0.60025	0.587573	0.653581
15	AAEL008846-PA OS=Aedes aegypti GN=CYP9J32 PE=3 SV=2	Q16XL5_AEDAE	CYP9J32	Cytochrome P450		62 kDa	0.0001	-0.64	-0.0613	-0.1915	0.143	-0.0445	0.1828	-0.6884	-0.5905	-0.8423	-0.6367	-0.4756	0.668219	0.626838	0.677737	0.616225	0.610082	0.82721	0.643718	0.697468	0.676389	0.656576
93	Carboxylic ester hydrolase (Fragment) OS=Aedes aegypti GN=AAEL013543 PE=3 SV=2	Q16IU6_AEDAE	AAEL013543			51 kDa	0.0001	-0.64	0.1185	0.0745	0.0554	-0.1414	-0.0911	-0.644	-0.7559	-0.6226	-0.5714	-0.6458	0.542819	0.562391	0.549658	0.526987	0.521576	0.539406	0.582834	0.540978	0.524904	0.560146
43	AAEL000068-PA OS=Aedes aegypti GN=AAEL000068 PE=4 SV=1	Q0C781_AEDAE (+1)	AAEL000068	Homology to Putative ribosomal protein s25 (Psorophora albipes)(E-value: 9.1e-82 Score: 640 Ident.: 97.6%)		23 kDa	0.0001	-0.67	0.259	0.1007	0.0824	-0.0995	-0.1581	-0.6638	-0.8261	-0.5601	-0.7715	-0.7158	0.943904	0.723669	0.761228	0.608587	0.612923	0.720442	0.889134	0.608412	0.75132	0.811153
79	AAEL004647-PA OS=Aedes aegypti GN=AAEL004647 PE=4 SV=1	Q17C92_AEDAE	AAEL004647			63 kDa	0.0001	-0.72	0.0879	-0.0414	0.1063	-0.0846	0.1321	-0.4154	-0.8555	-0.8535	-0.9296	-0.417	0.794607	0.7079	0.717593	0.532035	0.680186	0.643232	0.761508	0.593465	0.717949	0.70787
504.1	AAEL001022-PA OS=Aedes aegypti GN=AAEL001022 PE=4 SV=1	Q17ME9_AEDAE (+1)	AAEL001022	Homology to Putative ca2+-binding protein regucalcin/smp30 (Aedes albopictus)(E-value: 0.0 Score: 1,540 Ident.: 93.2%)		34 kDa	0.0001	-0.86	0.0861	0.0642	-0.0075	-0.0978	-0.0475	-1.2473	-0.812	-0.8629	-1.0007	-0.6581	0.604315	0.572437	0.563521	0.558745	0.560868	1.07578	0.685934	0.572216	0.621225	0.562986
482.3	AAEL014617-PA OS=Aedes aegypti GN=CYP9J28 PE=3 SV=1	Q16FX2_AEDAE	CYP9J28	Cytochrome P450		61 kDa	0.0001	-1.26	0.6229	-0.7643	-0.0302	0.3766	-0.2112	-1.0621	-0.9554	-1.6651	-1.2627	-1.2773	0.594792	0.540326	0.564663	0.62336	0.588604	0.853746	0.525628	0.533072	0.564895	0.515563
85	AAEL009316-PA (Fragment) OS=Aedes aegypti GN=AAEL009316 PE=3 SV=1	Q16W82_AEDAE	AAEL009316	Homology to Putative angiotensin i-converting enzyme (Aedes albopictus)(E-value: 0.0 Score: 2,693 Ident.: 91.7%)		63 kDa	0.0001	-1.27	0.5341	0.0639	0.2522	-0.1133	-0.2078	-0.6786	-1.4551	-1.4057	-1.564	-1.0961	0.996739	0.700042	1.07749	0.585913	0.57299	1.84857	0.677689	1.00396	0.792825	0.543125
32	AAEL003165-PA OS=Aedes aegypti GN=AAEL003165 PE=4 SV=1	Q17G80_AEDAE	AAEL003165	Homology to Putative cpij008291 low molecular weight phosphotyrosine protein phosphatase 1 (Aedes albopictus)(E-value: 9.9e-108 Score: 815 Ident.: 92.6%)		23 kDa	0.0001	-1.3	0.1036	-0.0898	0.0209	-0.0865	0.0185	-1.4368	-1.0508	-1.5129	-1.2563	-1.4555	0.721407	0.689537	0.640986	0.605317	0.609843	1.02467	0.658135	1.10186	0.815745	0.896857
299	AAEL005663-PA OS=Aedes aegypti GN=AAEL005663 PE=4 SV=1	Q179F4_AEDAE	AAEL005663	Homology to Centrin-1 (Culex quinquefasciatus)(E-value: 2.8e-119 Score: 891 Ident.: 96.7%). Component of centrosome.		21 kDa	0.00011	0.58	-0.2628	0.0626	-0.1413	0.0558	0.2713	1.2959	0.4827	0.5673	0.4435	0.5329	0.596358	0.626798	0.573779	0.58057	0.580623	0.969387	0.628173	0.582879	0.579329	0.581078
298	AAEL012200-PA OS=Aedes aegypti GN=AAEL012200 PE=2 SV=1	Q1HRC0_AEDAE	AAEL012200	Homology to Putative zinc-binding protein of the histidine triad hit family (Aedes albopictus)(E-value: 6.9e-86 Score: 659 Ident.: 99.2%)		14 kDa	0.00011	0.3	-0.0815	-0.0417	0.0281	-0.0442	0.0617	0.2148	0.3383	0.2816	0.38	0.362	0.707102	0.635209	0.607421	0.546529	0.547389	0.653823	0.661977	0.622261	0.622938	0.671791
300	AAEL009477-PA OS=Aedes aegypti GN=AAEL009477 PE=4 SV=1	Q16VN5_AEDAE (+1)	AAEL009477			114 kDa	0.00011	0.29	-0.0284	-0.0201	0.0331	-0.0472	0.0267	0.7964	0.2037	0.2698	0.2558	0.1414	0.562539	0.683663	0.656113	0.561709	0.599347	0.871448	0.557577	0.64271	0.558417	0.588305
304	AAEL005165-PA OS=Aedes aegypti GN=AAEL005165 PE=3 SV=1	Q17AX7_AEDAE	AAEL005165	Homology to DNAJ chaperone (Aedes aegypti)(E-value: 0.0 Score: 1,944 Ident.: 100.0%)		42 kDa	0.00011	0.2	-0.0507	-0.0214	0.0322	0.0417	-0.0207	0.2216	0.2806	0.0935	0.1797	0.2452	0.604151	0.584062	0.570206	0.549365	0.543683	0.788896	0.589271	0.544019	0.587609	0.572033
302	AAEL012779-PA OS=Aedes aegypti GN=AAEL012779 PE=4 SV=1	Q16L30_AEDAE	AAEL012779	Homology to Putative puromycin-sensitive aminopeptidase (Aedes albopictus)(E-value: 0.0 Score: 3,395 Ident.: 88.6%)		93 kDa	0.00011	-0.16	-0.0438	0.0497	-0.0586	0.003	0.0496	-0.1119	-0.1664	-0.3297	-0.1641	-0.0999	0.588251	0.56613	0.572297	0.570298	0.565314	0.698778	0.585825	0.624791	0.571562	0.582068
303	Acyl-coenzyme A oxidase OS=Aedes aegypti GN=AAEL000370 PE=3 SV=1	Q17PF0_AEDAE	AAEL000370	Peroxisomal rate limiting enzyme in very long chain fatty acid B-oxidation		78 kDa	0.00011	-0.18	0.0832	0.0273	0.0314	-0.0847	-0.058	0.0802	-0.1496	-0.2895	-0.2847	-0.2312	0.554068	0.5416	0.554461	0.540729	0.548021	0.621549	0.55392	0.549232	0.552493	0.563158
301	AAEL005045-PA OS=Aedes aegypti GN=AAEL005045 PE=4 SV=1	Q17B96_AEDAE	AAEL005045			170 kDa	0.00011	-0.26	0.0734	0.0445	-0.1007	0.0149	-0.0814	-0.0925	-0.2063	-0.3172	-0.3574	-0.2722	0.584969	0.534289	0.5638	0.543138	0.570982	0.743162	0.545904	0.567716	0.584163	0.576193
297	AAEL012801-PA OS=Aedes aegypti GN=AAEL012801 PE=4 SV=1	Q16KB1_AEDAE	AAEL012801	Homology to Putative fatty acid desaturase (Aedes albopictus)(E-value: 0.0 Score: 1,732 Ident.: 98.1%)		37 kDa	0.00011	-0.28	-0.048	0.0452	0.037	-0.0147	-0.0165	-0.4909	-0.2133	-0.138	-0.3295	-0.3479	0.569674	0.57033	0.551558	0.543618	0.551534	0.787477	0.553647	0.534868	0.542896	0.584585
1101.1	Annexin OS=Aedes aegypti GN=AAEL011302 PE=3 SV=1	Q16QF1_AEDAE	AAEL011302	Calcium dependent phospholipid binding protein		36 kDa	0.00011	-1.24	0.3328	-0.3193	0.2414	-0.098	0.0943	-2.8363	-0.6758	-0.6734	-1.4921	-1.7735	1.08255	0.647597	0.721512	0.593296	0.589371	0.631967	0.649187	0.578379	0.811341	1.13569
306	AAEL010951-PA OS=Aedes aegypti GN=AAEL010951 PE=3 SV=1	Q16RI0_AEDAE	AAEL010951	Homology to Putative glutamate decarboxylase (Aedes albopictus)(E-value: 0.0 Score: 2,036 Ident.: 89.0%)		48 kDa	0.00012	0.58	0.0198	-0.2167	0.1009	0.0397	0.0268	2.197	0.7417	0.5169	0.2671	0.2865	0.597985	0.584764	0.58009	0.587664	0.611614	1.53259	0.581449	0.611744	0.613855	0.582787
2712.1	AAEL013704-PA OS=Aedes aegypti GN=AAEL013704 PE=3 SV=1	Q16ID9_AEDAE	AAEL013704	Homology to Putative arrestin (Psorophora albipes)(E-value: 0.0 Score: 1,970 Ident.: 82.0%). Negative regulator of G-protein coupled receptor signalling.		53 kDa	0.00012	0.36	-0.1574	-0.0056	-0.0213	0.0768	0.0484	0.658	0.3103	0.2922	0.3452	0.2452	0.607653	0.617187	0.587825	0.55755	0.552887	0.646183	0.618866	0.614494	0.568215	0.55177
1029.1	AAEL017320-PA OS=Aedes aegypti GN=FOHSDR-2 PE=2 SV=1	D2WKE0_AEDAE	FOHSDR-2	Farnesol dehydrogenase, involved in juvenile hormone synthesis		27 kDa	0.00012	0.27	0.142	-0.0798	-0.0568	-0.0253	0.0168	0.2649	0.3559	0.206	0.1163	0.335	0.549149	0.614116	0.550091	0.555897	0.646724	0.598598	0.561838	0.559695	0.627335	0.551222
307	AAEL005500-PA OS=Aedes aegypti GN=AAEL005500 PE=2 SV=1	Q1HQJ2_AEDAE	AAEL005500	Homology to Putative yip1 (Aedes albopictus)(E-value: 0.0 Score: 1,782 Ident.: 91.8%). Localises to ER and Golgi membranes. Involved in late stage of COPII vesicle budding from the ER	Lorente Rodriguez et al., J Cell Sci 2009	42 kDa	0.00012	0.22	0.0016	-0.0127	-0.0355	-0.0629	0.0843	0.1299	0.2811	0.1992	0.2244	0.2502	0.558843	0.564379	0.585779	0.566257	0.533677	0.778105	0.551818	0.535631	0.542107	0.54175
305	AAEL001668-PA OS=Aedes aegypti GN=AAEL001668 PE=3 SV=1	Q17KK5_AEDAE	AAEL001668	Homology to Putative enolase (Aedes albopictus)(E-value: 0.0 Score: 2,211 Ident.: 98.8%)		47 kDa	0.00012	-0.07	0.0779	-0.0394	0.0377	-0.0235	-0.0173	-0.0929	-0.0868	-0.0633	-0.1339	-0.0558	0.648899	0.563758	0.611375	0.552144	0.553601	0.827214	0.615797	0.557882	0.59619	0.622272
310	AAEL008041-PB OS=Aedes aegypti GN=AAEL008041 PE=2 SV=1	Q1HQS7_AEDAE	AAEL008041	Homology to Putative bleomycin hydrolases and aminopeptidase of cysteine protease family (Aedes albopictus)(E-value: 0.0 Score: 2,380 Ident.: 97.1%)		52 kDa	0.00013	0.23	0.0234	0.0772	-0.044	-0.0544	-0.0094	-0.047	0.1804	0.4796	0.2019	0.2348	0.560317	0.548686	0.570625	0.541813	0.549787	0.957122	0.544206	0.563447	0.541493	0.553584
482.7	AAEL006784-PA OS=Aedes aegypti GN=CYP9J17 PE=3 SV=1	Q174T3_AEDAE	CYP9J17	Cytochrome P450		62 kDa	0.00013	0.2	0.0444	-0.0241	0.0758	0.0112	-0.1107	0.3986	0.1592	0.0091	0.2831	0.2459	0.545552	0.539169	0.543294	0.537532	0.544615	0.885104	0.538592	0.558783	0.541714	0.567338
308	AAEL002178-PA (Fragment) OS=Aedes aegypti GN=AAEL002178 PE=4 SV=1	Q17J32_AEDAE	AAEL002178	Homology to Putative 5-formyltetrahydrofolate cyclo-ligase (Aedes aegypti)(E-value: 0.0 Score: 2,128 Ident.: 91.4%)		48 kDa	0.00013	-0.11	0.0222	-0.0157	-0.035	0.0188	-0.0085	-0.0523	-0.1237	-0.1464	-0.1424	-0.1385	0.637836	0.564748	0.576297	0.5403	0.544504	0.697145	0.60487	0.564178	0.580526	0.636022
311	AAEL005991-PA OS=Aedes aegypti GN=AAEL005991 PE=3 SV=1	Q177Y5_AEDAE	AAEL005991	Homology to Putative mitochondrial tricarboxylate/dicarboxylate carrier (Aedes albopictus)(E-value: 0.0 Score: 1,636 Ident.: 97.8%)		35 kDa	0.00013	-0.14	0.1049	-0.0616	0.0386	-0.0704	-0.0056	-0.2704	-0.127	-0.0873	-0.1816	-0.0833	0.53565	0.536943	0.536203	0.53369	0.529811	0.93325	0.539206	0.532315	0.535442	0.530216
309	AAEL014749-PA OS=Aedes aegypti GN=AAEL014749 PE=4 SV=1	Q16FI0_AEDAE	AAEL014749	Homology to RAL2 (Drosophila melanogaster)(E-value: 1.9e-126 Score: 941 Ident.: 90.9%)		23 kDa	0.00013	-0.18	0.1088	-0.1037	0.0087	-0.0671	0.0571	-0.2065	-0.2016	-0.155	-0.2073	-0.1684	0.555119	0.538779	0.549404	0.535385	0.52991	0.766079	0.548426	0.529737	0.541203	0.546977
312	AAEL005884-PA OS=Aedes aegypti GN=AAEL005884 PE=4 SV=1	Q178I4_AEDAE	AAEL005884	Homology to Putative cpij013880 heat shock protein (Aedes albopictus)(E-value: 1e-75 Score: 594 Ident.: 93.4%)		14 kDa	0.00013	-0.25	-0.0655	0.0838	0.0419	-0.0219	-0.0285	-0.4727	-0.2534	-0.457	-0.0037	-0.1224	0.544976	0.55254	0.54773	0.567258	0.553245	0.802972	0.550652	0.545216	0.548951	0.546948
314	AAEL001441-PA (Fragment) OS=Aedes aegypti GN=AAEL001441 PE=3 SV=1	Q17L52_AEDAE	AAEL001441	Homology to Phosphatase 2C gamma (Culex quinquefasciatus)(E-value: 1.8e-178 Score: 1,355 Ident.: 69.6%)		42 kDa	0.00014	0.23	-0.079	0.0531	-0.0453	0.0249	0.0304	0.3834	0.1963	0.0684	0.2011	0.2667	0.652624	0.665265	0.652868	0.587041	0.601718	0.658589	0.647141	0.618678	0.615819	0.611215
313	AAEL005324-PA OS=Aedes aegypti GN=AAEL005324 PE=4 SV=1	Q17AE9_AEDAE	AAEL005324	Homology to Titin (Culex quinquefasciatus)(E-value: 0.0 Score: 23,669 Ident.: 93.2%)		537 kDa	0.00014	0.07	-0.1048	0.0485	0.0005	0.0924	-0.0395	0.2404	-0.0429	-0.0031	0.0409	0.0774	0.582199	0.572587	0.564527	0.553426	0.551677	0.719549	0.552195	0.553959	0.559531	0.56694
315	Ubiquitin-fold modifier-conjugating enzyme 1 OS=Aedes aegypti GN=AAEL005968 PE=3 SV=1	UFC1_AEDAE	AAEL005968			19 kDa	0.00014	-0.15	0.0454	0.0722	0.0265	-0.0835	-0.0147	-0.1485	-0.1896	-0.1381	-0.2122	-0.1491	0.56449	0.558287	0.549779	0.535385	0.536588	0.628977	0.590991	0.55992	0.577221	0.580595
317	Zinc finger protein-like 1 homolog OS=Aedes aegypti GN=AAEL012105 PE=3 SV=1	ZFPL1_AEDAE	AAEL012105			33 kDa	0.00015	0.27	-0.1131	-0.1177	0.011	-0.069	0.2187	0.4526	0.1392	0.1993	0.2052	0.3885	0.619407	0.592475	0.636868	0.609691	0.57469	0.62017	0.564547	0.562775	0.571087	0.563822
316	AAEL003907-PA OS=Aedes aegypti GN=AAEL003907 PE=4 SV=1	Q17E52_AEDAE	AAEL003907	Homology to Putative ubiquitination factor e4a (Aedes aegypti)(E-value: 0.0 Score: 4,540 Ident.: 99.0%)		102 kDa	0.00015	0.24	-0.1054	0.0582	-0.0362	-0.0576	0.1262	0.5588	0.1481	0.1489	0.2612	0.2383	0.567818	0.559785	0.559253	0.563641	0.565682	0.885751	0.562544	0.567402	0.576294	0.568494
318	AAEL006730-PA (Fragment) OS=Aedes aegypti GN=AAEL006730 PE=4 SV=1	Q174W9_AEDAE	AAEL006730	Homology to Misshapen, isoform B (Drosophila melanogaster). Kinase, negative regulator of intestinal stem cell division.	Li et al., Dev Cell 2014	129 kDa	0.00015	0.2	-0.0187	-0.042	0.0141	0.0068	-0.0037	0.5101	0.0849	0.0996	0.1882	0.19	0.597593	0.559038	0.621535	0.542888	0.535791	0.672819	0.551774	0.574241	0.542328	0.546902
319	AAEL009994-PA OS=Aedes aegypti GN=AAEL009994 PE=2 SV=1	Q1HQJ0_AEDAE	AAEL009994	Ribosomal protein		49 kDa	0.00015	-0.11	0.0558	0.0261	-0.0013	-0.0043	-0.0593	-0.3015	-0.1008	-0.1056	-0.0624	-0.1062	0.589476	0.546599	0.575639	0.541668	0.548026	0.88706	0.583014	0.550168	0.576076	0.589264
320	UDP-glucuronosyltransferase OS=Aedes aegypti GN=AAEL010366 PE=3 SV=1	Q16T58_AEDAE	AAEL010366			47 kDa	0.00015	-0.21	-0.0196	0.0444	0.0232	-0.0651	0.0662	-0.4135	-0.1557	-0.0954	-0.2981	-0.2432	0.573074	0.565001	0.600753	0.561558	0.553319	1.06266	0.577977	0.551911	0.59549	0.57119
323	AAEL005593-PA OS=Aedes aegypti GN=AAEL005593 PE=4 SV=1	Q179M1_AEDAE	AAEL005593	Homology to Putative tola (Psorophora albipes)(E-value: 2.6e-99 Score: 759 Ident.: 86.0%)		20 kDa	0.00016	0.18	-0.1069	0.1115	-0.0373	0.0958	-0.0596	0.6867	-0.0953	0.3214	0.0544	0.0636	0.568337	0.559639	0.567782	0.55511	0.556301	0.69118	0.56667	0.565749	0.557428	0.566742
321	AAEL008417-PA OS=Aedes aegypti GN=AAEL008417 PE=4 SV=1	Q16YV3_AEDAE	AAEL008417			24 kDa	0.00016	0.17	-0.0082	0.0842	-0.0173	-0.0132	-0.0491	0.3769	0.0936	0.1086	0.1582	0.1107	0.592858	0.535884	0.595337	0.55338	0.548808	0.614444	0.553401	0.543909	0.541535	0.572937
324	AAEL003671-PA OS=Aedes aegypti GN=AAEL003671 PE=4 SV=1	Q17EV9_AEDAE	AAEL003671			143 kDa	0.00016	0.16	-0.0668	0.0747	-0.092	-0.0479	0.0973	0.533	0.1161	0.0442	0.1136	0.1189	0.630963	0.587621	0.609859	0.592214	0.566988	0.764121	0.56809	0.579478	0.57701	0.582261
322	Transmembrane 9 superfamily member OS=Aedes aegypti GN=AaeL_AAEL017204 PE=3 SV=1	J9HZW5_AEDAE	AaeL_AAEL017204			76 kDa	0.00016	0.12	-0.038	0.0213	0.0965	-0.0707	-0.0077	0.1261	0.1646	0.0449	0.1229	0.1641	0.578555	0.557088	0.549122	0.540065	0.533073	0.597197	0.539447	0.558601	0.536208	0.55391
325	AAEL002644-PA OS=Aedes aegypti GN=AAEL002644 PE=4 SV=1	Q17HM1_AEDAE	AAEL002644			38 kDa	0.00017	0.7	-0.1632	-0.0428	0.0826	0.1308	-0.1102	1.1409	0.3461	0.6534	0.6441	0.8131	0.676748	0.725395	0.613315	0.546704	0.621031	1.41598	0.659282	0.7319	0.658354	0.717944
326	NADH dehydrogenase [ubiquinone] 1 alpha subcomplex subunit 12 OS=Aedes aegypti GN=AAEL001164 PE=3 SV=1	Q17M02_AEDAE	AAEL001164			17 kDa	0.00017	-0.17	0.1801	-0.0585	0.0599	-0.0406	-0.0792	-0.2745	-0.155	-0.1667	-0.1772	-0.1656	0.608391	0.520105	0.577877	0.530351	0.529072	0.654534	0.594205	0.52625	0.543783	0.586233
3006.1	AAEL002090-PA (Fragment) OS=Aedes aegypti GN=AAEL002090 PE=4 SV=1	Q17J57_AEDAE	AAEL002090	Homology to Putative transcription initiation factor tfiid subunit bdf1 (Aedes aegypti)(E-value: 0.0 Score: 2,526 Ident.: 91.2%)		56 kDa	0.00017	-0.25	0.0301	-0.036	-0.0142	0.0242	-0.0147	-0.7824	-0.0892	-0.2204	-0.2192	-0.1658	0.514981	0.512555	0.510513	0.516197	0.512718	0.611161	0.515112	0.510607	0.512277	0.511467
327	Phosphoinositide phospholipase C OS=Aedes aegypti GN=AAEL004431 PE=4 SV=1	Q17CT3_AEDAE	AAEL004431			141 kDa	0.00017	-0.44	0.1297	-0.0663	-0.0251	0.0232	-0.0825	-1.1265	-0.2384	-0.4618	-0.3812	-0.5653	0.575447	0.576622	0.584091	0.580087	0.576096	2.08766	0.588215	0.590926	0.593799	0.667097
329	Reticulon-like protein OS=Aedes aegypti GN=AAEL000713 PE=4 SV=1	Q17NG9_AEDAE	AAEL000713	Reticulon regulates formation of the ER tubule network. Intracellular pathogens associate with specific organelles. Legionella pneumophila for example grows within a compartment surrounded by the ER, whose formation depends on reticulon.	Haenssler et al., Infect Immun 2015	54 kDa	0.00018	0.22	-0.0399	0.0506	0.0551	-0.0689	0.0037	0.2034	0.2083	0.2373	0.2267	0.2424	0.650753	0.592876	0.568422	0.552278	0.554511	0.819488	0.592909	0.588003	0.576825	0.588011
328	AAEL013825-PA OS=Aedes aegypti GN=AAEL013825 PE=4 SV=1	Q16I20_AEDAE	AAEL013825	Homology to Putative nuclear exosomal rna helicase mtr4 dead-box superfamily protein (Aedes aegypti)(E-value: 0.0 Score: 4,848 Ident.: 99.9%)		108 kDa	0.00018	0.22	-0.0668	0.0574	-0.0004	0.0269	-0.0331	0.2775	0.1674	0.1784	0.241	0.2732	0.563791	0.531707	0.53835	0.527827	0.535349	0.948683	0.557635	0.544256	0.538755	0.566508
330	AAEL008064-PA OS=Aedes aegypti GN=AAEL008064 PE=4 SV=1	Q16ZT0_AEDAE	AAEL008064			19 kDa	0.00019	0.43	-0.0938	0.0525	-0.0408	0.0183	0.0001	0.8207	0.3165	0.3333	0.4421	0.3082	0.605974	0.565842	0.566946	0.542616	0.676136	1.20661	0.561876	0.543068	0.733791	0.670431
332	AAEL003215-PA OS=Aedes aegypti GN=AAEL003215 PE=4 SV=1	Q16SM5_AEDAE	AAEL003215	Homology to Putative heat shock factor binding protein (Aedes albopictus)(E-value: 3.7e-47 Score: 395 Ident.: 94.3%)		10 kDa	0.00019	0.33	-0.1059	0.1068	-0.055	0.0309	0.0187	0.5429	0.2994	0.1184	0.3259	0.4245	0.540884	0.517527	0.518655	0.522582	0.522536	0.606089	0.543905	0.541529	0.535844	0.541662
331	AAEL004127-PA OS=Aedes aegypti GN=AAEL004127 PE=3 SV=1	Q17DJ9_AEDAE	AAEL004127	Homology to Short-chain specific acyl-CoA dehydrogenase, mitochondrial (Culex quinquefasciatus)(E-value: 0.0 Score: 1,780 Ident.: 86.6%)		44 kDa	0.00019	-0.14	0.0815	0.0136	0.0384	-0.0659	-0.0707	-0.3037	-0.1161	-0.1422	-0.1439	-0.0784	0.57952	0.546316	0.556994	0.532408	0.542685	0.711323	0.578003	0.53823	0.560641	0.572951
2630.1	AAEL008164-PA OS=Aedes aegypti GN=AAEL008164 PE=4 SV=1	Q16ZL1_AEDAE	AAEL008164	Homology to Putative rna-binding protein elav/hu rrm superfamily (Aedes albopictus)(E-value: 0.0 Score: 1,847 Ident.: 99.7%)		40 kDa	0.00019	-0.29	0.0055	0.0836	0.0185	-0.0688	-0.045	-0.1276	-0.318	-0.2611	-0.404	-0.2898	0.561447	0.546439	0.556927	0.542705	0.541749	0.920748	0.552831	0.550144	0.574561	0.558059
333	AAEL017133-PA OS=Aedes aegypti GN=AaeL_AAEL017133 PE=4 SV=1	J9HY30_AEDAE	AaeL_AAEL017133	Homology to 3-oxoacyl-[acyl-carrier-protein] reductase (Culex quinquefasciatus)(E-value: 3.2e-162 Score: 1,189 Ident.: 90.2%)		27 kDa	0.0002	-0.13	0.0688	-0.0887	0.0769	-0.0459	-0.014	-0.2562	-0.1202	-0.1886	-0.1273	-0.0763	0.576362	0.563055	0.538134	0.539766	0.555175	0.927808	0.534706	0.535184	0.575917	0.546763
334	AAEL003106-PA (Fragment) OS=Aedes aegypti GN=AAEL003106 PE=3 SV=1	Q17GE1_AEDAE	AAEL003106	Homology to Clathrin coat assembly protein AP50 (Culex quinquefasciatus)(E-value: 0.0 Score: 2,238 Ident.: 100.0%)		50 kDa	0.0002	-0.21	0.0134	0.0097	-0.0217	-0.0289	0.0223	-0.151	-0.2238	-0.1338	-0.2208	-0.3765	0.585013	0.551212	0.573377	0.557986	0.551517	0.801954	0.585699	0.547685	0.576288	0.66281
342	AAEL006496-PA OS=Aedes aegypti GN=AAEL006496 PE=3 SV=1	Q175Y0_AEDAE	AAEL006496	Homology to Estradiol 17-beta-dehydrogenase 12-A (Culex quinquefasciatus)(E-value: 5.3e-131 Score: 993 Ident.: 59.4%)		34 kDa	0.00021	0.52	-0.0733	0.074	-0.0795	0.0948	-0.0492	2.7348	0.313	0.4317	0.4139	0.3886	0.649294	0.546704	0.548846	0.549091	0.658315	0.738737	0.556755	0.547734	0.58656	0.570103
336	AAEL009715-PA OS=Aedes aegypti GN=AAEL009715 PE=4 SV=1	Q16V20_AEDAE	AAEL009715	Homology to Putative gtpase-activating protein vrp (Aedes aegypti)(E-value: 0.0 Score: 1,452 Ident.: 98.3%)		34 kDa	0.00021	0.36	-0.1489	0.0775	0.0525	-0.0216	0.0485	1.0138	0.2073	0.2538	0.3005	0.2835	0.526803	0.546954	0.553259	0.539126	0.547524	0.911039	0.565674	0.539794	0.530041	0.594957
339	AAEL013559-PA OS=Aedes aegypti GN=AAEL013559 PE=4 SV=1	Q16IU1_AEDAE	AAEL013559			517 kDa	0.00021	0.25	-0.1308	0.1393	-0.058	0.017	-0.0013	0.7375	0.1291	0.2384	0.2145	0.2581	0.642446	0.629157	0.599542	0.570649	0.65023	1.01479	0.579821	0.617074	0.630162	0.641417
341	AAEL009274-PA OS=Aedes aegypti GN=AAEL009274 PE=4 SV=1	Q16WB0_AEDAE	AAEL009274			13 kDa	0.00021	0.24	-0.1078	0.0031	0.1344	-0.0313	-0.0143	0.2519	0.0673	0.2175	0.3542	0.3045	0.589673	0.60754	0.538674	0.544533	0.54715	0.563043	0.549178	0.548462	0.545282	0.563404
337	AAEL000572-PA OS=Aedes aegypti GN=AAEL000572 PE=4 SV=1	Q17NU2_AEDAE	AAEL000572	Homology to Putative very long-chain acyl-coa synthetase/fatty acid transporter (Aedes albopictus)(E-value: 0.0 Score: 3,237 Ident.: 88.5%)		80 kDa	0.00021	0.23	-0.0901	0.0131	-0.0412	-0.033	0.1148	0.6441	0.2175	0.0256	0.1972	0.2329	0.600898	0.613548	0.573933	0.564573	0.558072	0.816572	0.57521	0.556838	0.573826	0.583891
340	AAEL007225-PA OS=Aedes aegypti GN=AAEL007225 PE=4 SV=1	Q172Z0_AEDAE	AAEL007225	Homology to Ciliary dynein heavy chain 5 (Culex quinquefasciatus)(E-value: 0.0 Score: 21,128 Ident.: 87.2%)		531 kDa	0.00021	0.21	-0.0688	0.1321	-0.0818	0.0025	0.014	0.6617	0.1291	0.2174	0.1177	0.1761	0.546209	0.557543	0.539485	0.565226	0.529814	1.29174	0.539485	0.53441	0.538397	0.534979
343	AAEL010585-PA OS=Aedes aegypti GN=AAEL010585 PE=3 SV=1	Q16SH1_AEDAE	AAEL010585	Homology to Spermatogenesis associated factor (Culex quinquefasciatus)(E-value: 0.0 Score: 3,989 Ident.: 96.9%)		89 kDa	0.00021	0.09	-0.0751	0.0648	-0.0393	0.0112	0.0077	0.0417	0.1234	0.0835	0.1068	0.088	0.661368	0.574206	0.593139	0.55986	0.558159	0.808976	0.601194	0.572931	0.592935	0.614681
335	AAEL004081-PA OS=Aedes aegypti GN=AAEL004081 PE=4 SV=1	Q17DQ9_AEDAE	AAEL004081	Homology to Putative transcriptional regulator dj-1 (Aedes albopictus)(E-value: 3e-122 Score: 911 Ident.: 96.2%). In humans loss of DJ1 impairs mitochondrial function.	Requejo-Aguilar et al., Biochem J 2015	20 kDa	0.00021	-0.15	-0.0039	0.0595	-0.0202	0.005	-0.0319	-0.0227	-0.2408	-0.074	-0.2629	-0.1308	0.539388	0.54896	0.530411	0.535761	0.538755	0.658657	0.558274	0.531331	0.546803	0.535883
338	AAEL000505-PA OS=Aedes aegypti GN=AAEL000505 PE=4 SV=1	Q17P56_AEDAE	AAEL000505	Homology to Putative juvenile hormone-inducible protein (Aedes albopictus)(E-value: 0.0 Score: 1,955 Ident.: 82.9%)		50 kDa	0.00021	-0.19	-0.0102	0.1159	0.136	-0.0979	-0.1287	-0.5174	-0.0801	-0.5657	-0.0742	-0.0495	0.554085	0.563719	0.556238	0.538713	0.541025	1.07376	0.559045	0.598262	0.534108	0.539925
344	AAEL011479-PA OS=Aedes aegypti GN=AAEL011479 PE=4 SV=1	Q16PZ2_AEDAE	AAEL011479	Homology to Putative titin (Aedes aegypti)(E-value: 0.0 Score: 12,320 Ident.: 97.4%)		275 kDa	0.00022	0.33	-0.1175	0.0538	-0.0947	0.0566	-0.0457	0.5663	0.2868	0.3962	0.4243	0.2411	0.864774	0.780569	0.738936	0.68034	0.719719	1.1985	0.721108	0.690472	0.824149	0.718767
346	AAEL002047-PA OS=Aedes aegypti GN=AAEL002047 PE=2 SV=1	Q1HR41_AEDAE	AAEL002047	Ribosomal protein S10E		18 kDa	0.00023	-0.12	0.0756	0.0857	0.0434	-0.0923	-0.0654	-0.0636	-0.2014	-0.0988	-0.1516	-0.1278	0.581014	0.573132	0.593044	0.547108	0.54715	0.849213	0.598921	0.554845	0.576077	0.589741
345	AAEL009350-PA OS=Aedes aegypti GN=AAEL009350 PE=4 SV=1	Q16W31_AEDAE	AAEL009350	Homology to Ptcd2 protein (Culex quinquefasciatus)(E-value: 0.0 Score: 1,347 Ident.: 75.1%). Involved in assembly of mitochondrial respiratory chain.		45 kDa	0.00023	-0.13	0.1063	-0.0068	0.0235	-0.0721	-0.0538	-0.3396	-0.1017	-0.3089	-0.0482	-0.0165	0.540484	0.541027	0.531238	0.530762	0.535755	0.968422	0.532188	0.536783	0.529036	0.540272
347	AAEL002678-PA OS=Aedes aegypti GN=AAEL002678 PE=4 SV=1	Q17HI9_AEDAE	AAEL002678	Homology to Putative ras suppressor protein (Aedes albopictus)(E-value: 0.0 Score: 1,346 Ident.: 97.1%)		31 kDa	0.00023	-0.17	-0.052	0.0506	-0.0655	0.0281	0.0183	-0.1148	-0.211	-0.0891	-0.2337	-0.2062	0.614008	0.539122	0.573722	0.540328	0.539433	0.787591	0.579292	0.54013	0.549486	0.570987
244.1	AAEL007010-PA OS=Aedes aegypti GN=CYP6AG4 PE=3 SV=1	Q173V1_AEDAE	CYP6AG4	Cytochrome P450		58 kDa	0.00023	-0.53	0.0677	0.0047	0.1399	-0.006	-0.0337	-0.7304	-0.267	-0.8135	-0.5678	-0.2964	0.82785	0.586206	0.743488	0.633948	0.653032	0.994886	0.638935	0.59402	0.565214	0.74789
349	AAEL011108-PA OS=Aedes aegypti GN=AAEL011108 PE=3 SV=1	Q16R11_AEDAE	AAEL011108	Homology to Putative serine/threonine protein phosphatase (Corethrella appendiculata)(E-value: 7.9e-141 Score: 1,159 Ident.: 61.5%)		40 kDa	0.00024	0.49	-0.2169	0.0964	-0.3201	0.0599	0.2643	0.627	0.3476	0.3926	0.5358	0.5388	0.593566	0.56942	0.626977	0.575928	0.544538	0.569626	0.551097	0.550216	0.60977	0.549766
350	AAEL001577-PA OS=Aedes aegypti GN=AAEL001577 PE=4 SV=1	Q17KU3_AEDAE	AAEL001577			29 kDa	0.00024	0.4	-0.1282	-0.5706	0.3023	0.0269	0.2328	0.6635	0.6666	-0.2215	0.1426	0.7501	0.651791	0.591049	0.581772	0.575606	0.575262	0.849429	0.591813	0.628859	0.615541	0.641072
351	AAEL015038-PA OS=Aedes aegypti GN=AAEL015038 PE=4 SV=1	Q16ET0_AEDAE	AAEL015038	Homology to Putative palmitoyl protein thioesterase (Aedes albopictus)(E-value: 0.0 Score: 1,521 Ident.: 94.2%). Lysosomal thioesterase, catalyses hydrolysis of long chain fatty acyl CoAs and cysteine linked fatty acids on proteins undergoing degradation. Deficiency in PPT1 in humans causes the lysosomal storage disorder neuronal ceroid lipofuscinoses, characterised by accumulation of autofluores…	Gupta et al., PNAS 2001	34 kDa	0.00024	0.28	0.0051	-0.0001	0.0251	-0.0441	0.0325	0.617	0.2579	0.1437	0.3196	0.2443	0.553677	0.579815	0.586623	0.560981	0.604942	1.05766	0.59497	0.579016	0.603893	0.580776
353	AAEL009470-PA (Fragment) OS=Aedes aegypti GN=AAEL009470 PE=4 SV=1	Q16VR7_AEDAE	AAEL009470			53 kDa	0.00024	0.21	-0.0384	-0.0393	0.1211	-0.0141	-0.0202	0.7532	0.1038	0.0389	0.1926	0.1733	0.542613	0.566983	0.555776	0.555376	0.561464	0.64827	0.540724	0.539123	0.537753	0.547772
352	AAEL000294-PA OS=Aedes aegypti GN=AAEL000294 PE=4 SV=1	Q17PP2_AEDAE	AAEL000294			45 kDa	0.00024	-0.25	0.1431	-0.0918	0.0364	-0.0523	0.0208	-0.2483	-0.3336	-0.1323	-0.271	-0.3099	0.72873	0.609569	0.631746	0.591348	0.585299	0.886723	0.661049	0.622445	0.675198	0.651325
348	60S ribosome subunit biogenesis protein NIP7 homolog OS=Aedes aegypti GN=AAEL005163 PE=3 SV=1	Q17AX1_AEDAE	AAEL005163			20 kDa	0.00024	-0.28	0.0014	0.0486	-0.0539	-0.0541	0.0524	-0.5872	-0.2949	-0.1917	-0.3132	-0.1682	0.525085	0.515643	0.532837	0.519479	0.537749	0.681291	0.516633	0.515019	0.518258	0.540543
355	AAEL013320-PA OS=Aedes aegypti GN=AAEL013320 PE=4 SV=1	Q16JI4_AEDAE	AAEL013320	Homology to Putative translocon-associated protein delta subunit (Aedes albopictus)(E-value: 9.1e-109 Score: 819 Ident.: 95.9%)		18 kDa	0.00025	0.29	-0.0185	0.0132	0.0431	0.0587	-0.1302	0.3382	0.2025	0.4168	0.2758	0.2617	0.730444	0.539779	0.622519	0.542455	0.623181	1.3749	0.58063	0.582576	0.632324	0.622363
354	AAEL006668-PA OS=Aedes aegypti GN=AAEL006668 PE=4 SV=1	Q175G8_AEDAE	AAEL006668			34 kDa	0.00025	0.28	-0.0315	0.115	-0.1236	0.042	-0.0152	1.1796	0.0863	0.1256	0.2546	0.2349	0.538011	0.53463	0.537873	0.538774	0.54537	0.90668	0.535167	0.535784	0.537498	0.545877
356	AAEL006472-PA (Fragment) OS=Aedes aegypti GN=AAEL006472 PE=4 SV=1	Q176B5_AEDAE	AAEL006472	Homology to Rabconnectin (Culex quinquefasciatus)(E-value: 0.0 Score: 15,961 Ident.: 90.0%). Required for v-ATPase function in late endosome/lysosomes. Deficiency causes endosome maturation to stall but acidification still takes place.	Tuttle et al., PLoS Biol 2014	369 kDa	0.00025	0.09	-0.0071	0.0169	-0.0074	-0.0137	-0.0152	0.2386	0.0497	0.038	0.0708	0.0856	0.581724	0.562411	0.582223	0.559518	0.576534	0.796755	0.572955	0.558607	0.587519	0.578051
357	AAEL012514-PA OS=Aedes aegypti GN=AAEL012514 PE=3 SV=1	Q16LW1_AEDAE	AAEL012514	Homology to Translation initiation factor 2b, delta subunit (Anopheles darlingi)(E-value: 0.0 Score: 1,774 Ident.: 50.3%)		86 kDa	0.00026	0.13	-0.0926	0.0515	0.0011	-0.0014	0.0415	0.4343	0.0519	0.0174	0.1325	0.1353	0.558616	0.54722	0.554429	0.544871	0.538269	0.802551	0.544314	0.547311	0.542339	0.541467
359	60S ribosomal protein L32 OS=Aedes aegypti GN=AAEL003396 PE=2 SV=1	Q1HR34_AEDAE	AAEL003396	60S ribosomal protein L32		16 kDa	0.00026	-0.18	0.0672	0.0669	0.0148	-0.005	-0.0632	-0.537	-0.1545	-0.158	-0.1004	-0.1211	0.628218	0.585088	0.586253	0.55362	0.548806	0.823677	0.588624	0.544273	0.598197	0.555016
358	AAEL003695-PA OS=Aedes aegypti GN=AAEL003695 PE=4 SV=1	Q17EU3_AEDAE	AAEL003695	Homology to Putative pre-mrna-splicing factor ini1 (Corethrella appendiculata)(E-value: 7.2e-82 Score: 629 Ident.: 100.0%)		12 kDa	0.00026	-0.22	0.0517	0.0475	0.0241	-0.0607	-0.0677	-0.3142	-0.1648	-0.1772	-0.185	-0.2797	0.551567	0.542412	0.569867	0.548816	0.541948	0.567448	0.542603	0.541822	0.542527	0.540825
2588.1	AAEL009216-PA (Fragment) OS=Aedes aegypti GN=AAEL009216 PE=4 SV=1	Q16WG0_AEDAE	AAEL009216	Homology to Putative camp-dependent protein kinase r2 (Psorophora albipes)(E-value: 2.6e-175 Score: 1,294 Ident.: 88.2%)		36 kDa	0.00026	-0.29	0.1309	-0.0306	-0.0647	-0.0476	0.0436	-0.1218	-0.2992	-0.1962	-0.4287	-0.3593	0.537309	0.541685	0.525878	0.525387	0.559626	0.637805	0.520789	0.525753	0.522519	0.529313
360	Farnesol dehydrogenase OS=Aedes aegypti GN=SDR-1 PE=1 SV=2	SDR1_AEDAE	SDR-1	Involved in juvenile hormone synthesis. Juvenile hormone links fecundity to nutritional status.	Clifton and Noriega, J Insect Physiol 2012	27 kDa	0.00027	0.36	-0.0917	-0.0006	-0.0811	0.1723	-0.0273	-0.086	0.5729	0.2726	0.5023	0.4251	0.604639	0.559822	0.572695	0.554649	0.548163	0.987182	0.628416	0.562984	0.709398	0.654637
361	S-formylglutathione hydrolase OS=Aedes aegypti GN=AAEL001030 PE=3 SV=1	Q17MG9_AEDAE	AAEL001030			31 kDa	0.00027	0.32	-0.0794	0	0.0065	0.0215	0.0185	0.2847	0.2703	0.2719	0.37	0.3573	0.589686	0.56127	0.56822	0.574869	0.566205	0.777306	0.583593	0.592217	0.596812	0.608005
362	AAEL011505-PA (Fragment) OS=Aedes aegypti GN=AAEL011505 PE=4 SV=1	Q16PW3_AEDAE	AAEL011505	Homology to Gp210 (Culex quinquefasciatus)(E-value: 0.0 Score: 7,604 Ident.: 77.9%), may regulate nuclear envelope/ER homeostasis	Gomez-Cavazos and Hetzer, JCB 2015	211 kDa	0.00028	-0.13	0.01	0.0155	0.0229	-0.0276	-0.0402	-0.0252	-0.0906	-0.172	-0.1317	-0.1551	0.562229	0.555511	0.559405	0.545104	0.54952	0.760446	0.549049	0.550934	0.567683	0.576386
364	AAEL007962-PA OS=Aedes aegypti GN=GSTe4 PE=2 SV=1	Q5PY78_AEDAE	GSTe4	Glutathione S-transferase e4		25 kDa	0.00028	-0.21	-0.0509	-0.0063	0.0762	-0.025	0.0212	-0.7013	-0.0801	-0.4559	0.0102	-0.0554	0.617437	0.622097	0.586673	0.541192	0.558937	1.00059	0.639672	0.579514	0.614261	0.634802
363	AAEL000983-PC OS=Aedes aegypti GN=AAEL000983 PE=4 SV=1	Q17MI6_AEDAE	AAEL000983	Homology to Putative ap-1sigma (Anopheles aquasalis)(E-value: 1.3e-103 Score: 782 Ident.: 95.5%)		18 kDa	0.00028	-0.54	0.1585	0.0418	0.0573	-0.1418	-0.0785	-1.1768	-0.4009	-0.5028	-0.3207	-0.6281	0.662848	0.543611	0.540301	0.563774	0.580033	0.838867	0.543027	0.601224	0.57356	0.766784
365	AAEL005338-PA OS=Aedes aegypti GN=AAEL005338 PE=4 SV=1	Q17AF0_AEDAE	AAEL005338	Homology to Titin (Culex quinquefasciatus)(E-value: 0.0 Score: 9,685 Ident.: 70.6%)		309 kDa	0.00029	0.32	-0.1931	0.1286	-0.1138	0.0395	0.0854	0.9691	0.1299	0.3073	0.2584	0.1556	0.572045	0.548887	0.582875	0.558048	0.539837	0.638807	0.572892	0.54767	0.545104	0.539151
366	AAEL002009-PA OS=Aedes aegypti GN=AAEL002009 PE=4 SV=1	Q17JK7_AEDAE	AAEL002009	Homology to Sphingomyelin phosphodiesterase 2 (Culex quinquefasciatus)(E-value: 0.0 Score: 1,817 Ident.: 81.5%). Mutations in sphingomyelin phosphodiesterase cause Niemann pick type A and B.		47 kDa	0.00029	0.14	0.0192	-0.0203	0.038	-0.0381	-0.0137	0.3056	0.0986	0.0255	0.131	0.174	0.551941	0.543683	0.540319	0.537814	0.538913	0.749954	0.545477	0.560255	0.554282	0.551899
368	AAEL003522-PA OS=Aedes aegypti GN=AAEL003522 PE=3 SV=1	Q0IG24_AEDAE	AAEL003522	Homology to Arginine n-methyltransferase (Culex quinquefasciatus)(E-value: 0.0 Score: 1,387 Ident.: 73.8%)		40 kDa	0.0003	0.31	-0.0707	0.0683	0.0043	0.1042	-0.1011	0.9442	0.2688	0.2022	0.224	0.227	0.598774	0.599936	0.588328	0.593027	0.589793	0.939959	0.590974	0.605997	0.599909	0.590878
369	AAEL001375-PA OS=Aedes aegypti GN=AAEL001375 PE=4 SV=1	Q17LF0_AEDAE	AAEL001375	Homology to Putative ypsilon schachtel (Aedes albopictus)(E-value: 0.0 Score: 1,532 Ident.: 95.4%)		34 kDa	0.0003	0.17	-0.0986	0.0383	-0.0279	0.0718	-0.0129	0.2476	0.1883	-0.0254	0.2524	0.233	0.624208	0.563295	0.584968	0.536182	0.531462	0.609112	0.608138	0.544624	0.574532	0.629136
367	AAEL010823-PA OS=Aedes aegypti GN=AAEL010823 PE=3 SV=1	Q0IEE4_AEDAE	AAEL010823	Homology to Putative mitochondrial f1f0-atp synthase subunit oscp/atp5 (Aedes albopictus)(E-value: 3.8e-135 Score: 1,001 Ident.: 97.6%)		23 kDa	0.0003	-0.13	0.1217	-0.0605	0.0424	-0.0342	0.0095	-0.3964	-0.1182	-0.0889	-0.0672	-0.0606	0.678875	0.54989	0.5996	0.539825	0.553602	0.890417	0.65629	0.540669	0.584763	0.634349
420.1	AAEL006833-PA OS=Aedes aegypti GN=AAEL006833 PE=2 SV=1	Q1HR33_AEDAE	AAEL006833	Homology to Putative succinyl-coa synthetase alpha subunit (Aedes albopictus)(E-value: 0.0 Score: 1,677 Ident.: 99.7%)		34 kDa	0.0003	-0.13	0.0957	-0.0592	0.0596	-0.0466	-0.0193	-0.2965	-0.1255	-0.1066	-0.0955	-0.1063	0.586633	0.568877	0.582273	0.549877	0.571493	0.880534	0.571327	0.562174	0.562061	0.557579
370	Defensin-A OS=Aedes aegypti GN=DEFA PE=1 SV=1	DEFA_AEDAE	DEFA	Antimicrobial peptide, DEFC has been shown to be upregulated by wolbachia infection		11 kDa	0.00031	1.56	0.1137	-0.0384	0.1088	-0.351	0.0946	1.7257	1.2659	2.0295	1.3256	1.7924	1.43514	1.01829	1.10274	1.06888	0.560234	1.25319	1.08538	1.20491	0.750377	0.788334
371	Carboxylic ester hydrolase (Fragment) OS=Aedes aegypti GN=AAEL010389 PE=3 SV=1	Q16T49_AEDAE	AAEL010389			61 kDa	0.00032	0.48	-0.0717	0.0164	0.0124	-0.0389	0.0435	0.9954	0.4057	0.3797	0.3374	0.5009	0.738252	0.592929	0.653238	0.567072	0.595274	1.01771	0.679839	0.6534	0.673452	0.734956
374	AAEL009808-PA OS=Aedes aegypti GN=AAEL009808 PE=2 SV=1	Q1HQU5_AEDAE	AAEL009808	Vacuolar H+-ATPase V1 sector subunit D, lysosome acidification		28 kDa	0.00033	-0.12	0.0141	-0.022	0.0241	-0.0261	0.0176	-0.2415	-0.1353	-0.063	-0.1714	-0.118	0.563884	0.540147	0.548606	0.548397	0.582589	0.819299	0.565587	0.58839	0.59894	0.577499
372	Superoxide dismutase OS=Aedes aegypti GN=MNSOD1 PE=3 SV=1	Q17BT9_AEDAE	MNSOD1	Antioxidant, shown to be induced at mRNA level by Wolbachia in Aedes aegypti	Pan et al., PNAS 2012	24 kDa	0.00033	-0.14	0.0111	-0.028	0.0324	-0.0445	0.0181	-0.3468	-0.0832	-0.1925	-0.1021	-0.1127	0.535342	0.539404	0.529511	0.524745	0.540477	0.830392	0.537324	0.531723	0.527399	0.531593
373	AAEL001703-PA OS=Aedes aegypti GN=AAEL001703 PE=3 SV=1	Q17KF7_AEDAE	AAEL001703	Homology to Chymotrypsin-like serine protease (Aedes aegypti)(E-value: 0.0 Score: 1,320 Ident.: 99.2%)		28 kDa	0.00033	-0.27	0.0558	0.0432	0.0579	-0.016	-0.1453	-0.4237	-0.38	0.1145	-0.5938	-0.1729	0.545657	0.568153	0.544079	0.553192	0.544279	1.0309	0.575429	0.551611	0.614182	0.581718
377	AAEL010582-PA OS=Aedes aegypti GN=GSTD11 PE=3 SV=1	Q16SH7_AEDAE	GSTD11	Glutathione S-transferase		26 kDa	0.00035	0.27	-0.0368	0.068	-0.0438	0.0216	-0.0459	0.2297	0.2399	0.2651	0.2469	0.2748	0.594753	0.562433	0.564577	0.541585	0.541256	0.838055	0.56284	0.533634	0.549531	0.549079
375	AAEL014639-PA OS=Aedes aegypti GN=AAEL014639 PE=3 SV=1	Q16FT8_AEDAE	AAEL014639	Homology to Putative ubiquitin conjugating enzyme (Psorophora albipes)(E-value: 1.4e-105 Score: 794 Ident.: 100.0%)		17 kDa	0.00035	-0.16	0.0749	-0.0162	-0.0337	-0.0064	-0.0208	-0.2247	-0.1276	-0.1194	-0.2271	-0.1947	0.545303	0.525184	0.535947	0.531487	0.545762	0.826666	0.528191	0.53282	0.561309	0.545288
376	AAEL009257-PA OS=Aedes aegypti GN=AAEL009257 PE=2 SV=1	Q1HQE0_AEDAE	AAEL009257	Mitochondrial cytochrome c oxidase subunit VIC		9 kDa	0.00035	-0.25	0.1375	0.0872	0.0794	-0.0446	-0.0481	-0.2097	-0.3446	-0.2455	-0.3449	-0.246	0.852983	0.72901	0.701398	0.608234	0.602492	1.05969	0.712345	0.609428	0.725989	0.60077
378	AAEL002804-PA OS=Aedes aegypti GN=AAEL002804 PE=4 SV=1	Q17H36_AEDAE	AAEL002804	Homology to Putative dolichyl-diphosphooligosaccharide--protein glycosyltransferase subunit stt3b (Psorophora albipes)(E-value: 0.0 Score: 4,019 Ident.: 97.6%). Involved in protein N-glycosylation in ER which can prevent secreted proteins from aggregating.	Sato et al., Mol Cell 2012	88 kDa	0.00036	0.28	-0.0322	-0.0759	0.008	0.0421	0.0442	0.2374	0.2756	0.2782	0.2404	0.2676	0.614096	0.580209	0.586996	0.533194	0.540311	0.855114	0.585799	0.537964	0.552895	0.583918
410.1	AAEL000647-PA OS=Aedes aegypti GN=AAEL000647 PE=4 SV=1	Q17NL7_AEDAE	AAEL000647	Homology to Alpha-glucosidase (Culex quinquefasciatus)(E-value: 0.0 Score: 2,164 Ident.: 66.2%)		71 kDa	0.00036	-0.14	-0.084	-0.243	0.1613	0.1328	0.0314	-0.1998	0.1159	-0.426	-0.1899	-0.0351	0.645681	0.607978	0.610583	0.577532	0.565203	0.728582	0.628804	0.583359	0.60088	0.600574
382	AAEL000549-PA OS=Aedes aegypti GN=AAEL000549 PE=4 SV=1	Q17NY8_AEDAE	AAEL000549	Homology to Fibulin 1 (Culex quinquefasciatus)(E-value: 0.0 Score: 4,127 Ident.: 82.4%). Fibulins are calcium binding glycoproteins with roles in cell adhesion.		99 kDa	0.00037	0.45	-0.3235	0.1537	-0.1076	0.2234	0.0279	1.3542	0.2728	0.3651	0.3966	0.3388	0.613761	0.677573	0.573785	0.550968	0.566644	0.823974	0.555935	0.570358	0.582459	0.560525
381	AAEL008577-PA OS=Aedes aegypti GN=AAEL008577 PE=4 SV=1	Q16YD5_AEDAE	AAEL008577	Homology to Putative oxysterol binding protein (Corethrella appendiculata)(E-value: 2.3e-108 Score: 825 Ident.: 75.2%)		23 kDa	0.00037	0.31	-0.0231	0.1115	-0.7168	-0.1005	0.0973	0.6055	0.1217	0.2948	0.1955	0.2477	0.598475	0.604245	2.09298	0.595621	0.596218	0.665235	0.604357	0.594755	0.601746	0.598875
380	AAEL002719-PA OS=Aedes aegypti GN=AAEL002719 PE=4 SV=1	Q17HE7_AEDAE	AAEL002719			38 kDa	0.00037	0.26	-0.153	0.0716	-0.0361	0.0805	0.0157	0.3599	0.3445	0.1922	0.1767	0.2632	0.605113	0.57087	0.549486	0.556695	0.545801	0.860328	0.565617	0.541442	0.561544	0.58788
379	AAEL011180-PA OS=Aedes aegypti GN=AAEL011180 PE=4 SV=1	Q16QU2_AEDAE	AAEL011180			31 kDa	0.00037	0.19	-0.061	-0.0489	0.0811	-0.0087	-0.0375	0.059	0.2143	0.1891	0.255	0.219	0.692278	0.6008	0.647587	0.552678	0.631046	1.40211	0.5587	0.6326	0.632209	0.613696
383	AAEL011937-PA OS=Aedes aegypti GN=AAEL011937 PE=3 SV=1	Q16NL2_AEDAE	AAEL011937	Homology to UDP-glucuronosyltransferase (Culex quinquefasciatus)(E-value: 0.0 Score: 2,154 Ident.: 78.6%)		61 kDa	0.00038	-0.21	0.0604	0.04	-0.0392	0.0433	-0.1025	-0.8212	-0.2061	0.0554	-0.2122	-0.2122	0.524147	0.521146	0.521439	0.530157	0.525131	1.11952	0.522091	0.527041	0.521893	0.522113
384	AAEL000332-PA OS=Aedes aegypti GN=AAEL000332 PE=4 SV=1	Q17PI5_AEDAE	AAEL000332	Homology to Putative metalloendopeptidase (Aedes albopictus)(E-value: 2.2e-179 Score: 1,304 Ident.: 94.6%)		29 kDa	0.00039	0.17	0.0609	-0.1357	-0.0148	-0.0229	0.0991	1.571	0.1861	0.1254	0.0871	0.117	0.527227	0.529464	0.534264	0.525516	0.526969	1.87261	0.525919	0.525061	0.525049	0.524773
385	AAEL002387-PA OS=Aedes aegypti GN=AAEL002387 PE=4 SV=1	Q17IE6_AEDAE	AAEL002387	Homology to Putative cdk5 activator-binding protein (Aedes albopictus)(E-value: 0.0 Score: 2,268 Ident.: 93.3%)		57 kDa	0.00039	0.12	-0.001	0.0123	0.0079	-0.0055	-0.0134	0.2366	0.0593	0.101	0.1297	0.0592	0.556731	0.555083	0.547613	0.538336	0.535688	0.708497	0.543511	0.542305	0.538883	0.543695
386	AAEL011684-PA OS=Aedes aegypti GN=AAEL011684 PE=4 SV=1	Q16PC0_AEDAE	AAEL011684			32 kDa	0.0004	0.53	0.1343	-0.0494	-0.1668	-0.0173	0.0346	0.5311	0.4475	0.4832	0.6597	0.5382	0.578456	0.614268	0.803164	0.611837	0.634167	0.573104	0.631912	0.691771	0.716322	0.598745
387	AAEL004450-PA OS=Aedes aegypti GN=AAEL004450 PE=3 SV=1	Q17CQ6_AEDAE	AAEL004450			12 kDa	0.0004	0.22	0.0005	-0.0198	0.1439	-0.1168	-0.0185	0.1997	0.2547	0.1695	0.2096	0.2718	0.569678	0.564668	0.556704	0.572947	0.554004	0.68674	0.553953	0.549532	0.55245	0.545524
388	AAEL003654-PA OS=Aedes aegypti GN=AAEL003654 PE=4 SV=1	Q17EU7_AEDAE	AAEL003654	tRNA methyltransferase		50 kDa	0.0004	0.2	-0.0752	0.1317	-0.1008	0.0607	-0.0157	0.556	0.1598	0.1708	0.1744	0.0977	0.612597	0.624423	0.578745	0.56467	0.551051	0.951786	0.549924	0.54186	0.573398	0.548912
390	Carboxylic ester hydrolase (Fragment) OS=Aedes aegypti GN=AAEL002385 PE=3 SV=2	Q17IG1_AEDAE	AAEL002385	ER contains numerous esterases		66 kDa	0.00042	0.25	-0.044	-0.0087	0.0861	-0.1022	0.0634	0.7233	0.092	0.2389	0.1444	0.301	0.557808	0.546087	0.558975	0.566357	0.539443	1.47334	0.544876	0.540879	0.550118	0.538266
389	AAEL012880-PA OS=Aedes aegypti GN=AAEL012880 PE=4 SV=1	Q16KT4_AEDAE	AAEL012880	Homology to Putative sec23-binding domain of sec16 (Aedes aegypti). Sec16 is involved in assembly of COPII at ER exit sites		91 kDa	0.00042	0.16	0.0043	0.0115	-0.0006	-0.0737	0.0592	0.2559	0.0941	0.1369	0.2013	0.1824	0.574557	0.568239	0.554719	0.551467	0.56533	0.825253	0.545866	0.561837	0.580693	0.559673
391	AAEL003750-PA OS=Aedes aegypti GN=AAEL003750 PE=4 SV=1	Q0IG01_AEDAE	AAEL003750	Homology to Putative nucleoplasmin (Aedes albopictus). Histone chaperone.		19 kDa	0.00043	-0.19	-0.0281	0.0774	0.0377	-0.0139	-0.0396	-0.3018	-0.1493	-0.2414	-0.1594	-0.1883	0.656654	0.544463	0.596315	0.533231	0.547394	0.767429	0.607765	0.522452	0.569898	0.615068
395	AAEL005990-PA OS=Aedes aegypti GN=AAEL005990 PE=4 SV=1	Q177Y1_AEDAE	AAEL005990	Homology to NADPH:adrenodoxin oxidoreductase, mitochondrial (Aedes aegypti)(E-value: 1.4e-171 Score: 1,273 Ident.: 97.6%)		28 kDa	0.00044	0.46	-0.0786	0.1319	-0.0347	-0.0198	0.0096	0.9347	0.2676	0.4057	0.4479	0.4661	0.615756	0.684864	0.589893	0.577423	0.594627	0.781351	0.578367	0.686353	0.597416	0.656118
394	Dolichyl-diphosphooligosaccharide--protein glycosyltransferase subunit DAD1 OS=Aedes aegypti GN=AAEL002183 PE=2 SV=1	Q1HRQ3_AEDAE	AAEL002183	Dolichyl-diphosphooligosaccharide--protein glycosyltransferase subunit DAD1. May be component of oligosaccharyl transferase complex in ER.		13 kDa	0.00044	0.28	-0.1411	0.1507	-0.0347	0.0712	-0.1197	0.7192	0.1751	0.208	0.2919	0.1589	0.651233	0.553273	0.587874	0.541087	0.580454	0.948411	0.548709	0.541607	0.555476	0.539521
392	Uridine kinase OS=Aedes aegypti GN=AAEL011273 PE=3 SV=1	Q16QI9_AEDAE	AAEL011273	Uridine Kinase		61 kDa	0.00044	0.15	-0.0201	0.0839	-0.0481	-0.0031	-0.0375	0.0698	0.178	0.1673	0.1054	0.2492	0.622844	0.543649	0.588832	0.553227	0.544964	0.601303	0.555431	0.550538	0.557256	0.584915
393	AAEL008557-PA (Fragment) OS=Aedes aegypti GN=AAEL008557 PE=4 SV=1	Q16YE6_AEDAE	AAEL008557	Homology to Nucleoporin NUP188 (Ceratitis capitata)(E-value: 0.0 Score: 4,044 Ident.: 45.1%)		208 kDa	0.00044	-0.15	-0.0059	0.0387	-0.0355	0.0296	-0.0368	-0.3799	-0.1677	-0.1147	-0.0847	-0.0817	0.538845	0.538301	0.537003	0.54159	0.542886	0.770988	0.542786	0.548596	0.560473	0.577135
396	AAEL007532-PA OS=Aedes aegypti GN=AAEL007532 PE=4 SV=1	Q171U4_AEDAE	AAEL007532	Homology to Use1 (Culex quinquefasciatus)(E-value: 6.7e-137 Score: 1,019 Ident.: 83.1%). SNARE protein which may play a role in retrograde traffic from Golgi to ER.	Dilcher et al., EMBO J 2003	28 kDa	0.00045	0.18	-0.0484	0.0053	0.0035	-0.0171	0.046	0.7474	0.0396	0.1287	0.1295	0.129	0.553772	0.562557	0.563116	0.563482	0.540398	1.24002	0.550794	0.564093	0.553949	0.559418
1055.1	Malic enzyme OS=Aedes aegypti GN=AAEL001091 PE=3 SV=1	Q17M99_AEDAE	AAEL001091	Malic enzyme		72 kDa	0.00046	-0.11	0.0793	-0.0361	0.0274	-0.0142	-0.0555	-0.3123	-0.0755	-0.161	-0.0993	-0.0677	0.577008	0.57051	0.569244	0.561743	0.550232	1.20416	0.569029	0.563406	0.567925	0.565751
397	AAEL011908-PA OS=Aedes aegypti GN=AAEL011908 PE=3 SV=1	Q16NP1_AEDAE	AAEL011908	Histone H1		22 kDa	0.00046	-0.16	-0.0674	0.0391	-0.0792	0.0211	0.1095	0.0299	-0.1486	-0.146	-0.2481	-0.2469	0.585387	0.589048	0.577112	0.576178	0.571773	0.794011	0.591599	0.55564	0.602227	0.581363
398	AAEL011905-PA OS=Aedes aegypti GN=AAEL011905 PE=3 SV=1	Q16NP7_AEDAE	AAEL011905	Homology to Myosin-IB (Culex quinquefasciatus)(E-value: 0.0 Score: 4,963 Ident.: 92.2%)		119 kDa	0.00047	-0.08	0.0634	-0.0172	-0.0505	0.0026	-0.0057	-0.1655	-0.0383	-0.0869	-0.1052	-0.0616	0.615156	0.561652	0.576739	0.544797	0.55165	0.90728	0.578785	0.551573	0.5744	0.582234
400	AAEL000406-PA OS=Aedes aegypti GN=AAEL000406 PE=4 SV=1	Q0IGF5_AEDAE	AAEL000406			56 kDa	0.00048	0.22	-0.026	0.0067	-0.1039	-0.0054	0.1099	0.9727	0.0548	0.1625	0.1109	0.0966	0.587921	0.566723	0.585312	0.579055	0.5731	0.830305	0.564095	0.604173	0.578216	0.620261
401	AAEL010535-PA (Fragment) OS=Aedes aegypti GN=AAEL010535 PE=4 SV=2	Q16SP4_AEDAE	AAEL010535	Homology to Putative zinc finger ccch domain-containing protein 15 (Aedes albopictus)(E-value: 3.1e-167 Score: 1,236 Ident.: 99.6%)		27 kDa	0.00048	0.16	-0.043	0.0802	-0.0422	-0.0169	0.0037	0.2634	0.1027	0.1188	0.1799	0.1686	0.608537	0.578454	0.57642	0.5357	0.542302	0.846595	0.555708	0.545272	0.557869	0.553116
399	AAEL003194-PA OS=Aedes aegypti GN=AAEL003194 PE=3 SV=1	Q17G59_AEDAE	AAEL003194			73 kDa	0.00048	-0.21	-0.0542	0.0432	0.0444	-0.0193	-0.0249	-0.1642	-0.191	-0.1547	-0.2567	-0.2886	0.541258	0.54616	0.547115	0.533749	0.535744	0.852281	0.59716	0.567558	0.613437	0.580649
1346.1	AAEL013341-PB OS=Aedes aegypti GN=AAEL013341 PE=3 SV=1	Q16JF4_AEDAE (+1)	AAEL013341	Homology to Putative lethal 2 essential for life (Aedes albopictus)(E-value: 1.8e-132 Score: 980 Ident.: 97.9%)		22 kDa	0.00049	0.17	-0.1614	0.0727	0.0149	0.1569	-0.1213	0.2749	0.0194	0.2624	0.1259	0.1818	0.63074	0.568698	0.569008	0.541101	0.556183	0.668961	0.599437	0.557361	0.570886	0.58059
402	RuvB-like helicase 1 OS=Aedes aegypti GN=pont PE=3 SV=1	RUVB1_AEDAE	pont	DNA helicase		50 kDa	0.00049	-0.13	0.0088	0.0181	-0.0349	-0.0053	0.0156	-0.1908	-0.105	-0.1898	-0.0638	-0.1001	0.526179	0.526294	0.532879	0.522123	0.531108	0.678323	0.538875	0.52784	0.5335	0.538094
405	AAEL007441-PA OS=Aedes aegypti GN=AAEL007441 PE=2 SV=1	Q1HRN7_AEDAE	AAEL007441	Homology to Putative translocon-associated complex trap gamma subunit (Aedes albopictus)(E-value: 9.4e-123 Score: 914 Ident.: 97.8%). ER associated protein, bound to translocon which co-translationally inserts proteins into the ER or partitions them into the membrane.		21 kDa	0.0005	0.22	0.0711	-0.0694	0.0066	-0.0036	-0.0112	0.4344	0.133	0.2755	0.1763	0.1338	0.563269	0.548356	0.541685	0.528636	0.530685	0.609096	0.533644	0.533922	0.537647	0.538113
403	AAEL005856-PA OS=Aedes aegypti GN=AAEL005856 PE=4 SV=1	Q178J5_AEDAE	AAEL005856	Homology to Putative signal recognition particle receptor alpha subunit (Aedes albopictus)(E-value: 0.0 Score: 3,028 Ident.: 95.5%). ER membrane protein binds to signal recognition particle bound nascent proteins so that they can be translated into the ER.	Nyathi et al., Biochimica et Biophysica Acta (BBA) - Molecular Cell Research 2013	70 kDa	0.0005	0.11	-0.0027	0.0265	-0.0038	0.0148	-0.0488	0.3655	0.0435	0.0171	0.1325	0.0157	0.577586	0.543806	0.536067	0.540385	0.538938	0.693711	0.538692	0.539405	0.542203	0.546948
406	AAEL009646-PA OS=Aedes aegypti GN=AAEL009646 PE=4 SV=1	Q0IEL0_AEDAE	AAEL009646	Homology to Putative: eukaryotic translation initiation factor 4b (Aedes albopictus)(E-value: 0.0 Score: 2,762 Ident.: 90.4%)		67 kDa	0.0005	0.1	-0.056	0.0973	-0.103	-0.0158	0.0462	0.1848	0.1129	-0.074	0.1836	0.143	0.593081	0.578935	0.572007	0.568289	0.557537	0.722425	0.558637	0.570144	0.587535	0.576183
404	MICOS complex subunit MIC60 OS=Aedes aegypti GN=AAEL010004 PE=3 SV=1	Q16U69_AEDAE	AAEL010004	MICOS complex subunit MIC60, important for mitochondrial morphology.	Yang et al., Sci Rep 2015	81 kDa	0.0005	-0.01	0.054	-0.0341	0.0472	-0.038	0.0126	-0.1598	-0.0478	-0.0454	-0.0589	-0.0434	0.616053	0.558985	0.575886	0.559957	0.552747	0.829703	0.584854	0.570684	0.579777	0.593769
407	Coronin OS=Aedes aegypti GN=AAEL009249 PE=3 SV=1	Q16WE1_AEDAE	AAEL009249	Binds actin. Plays an important role in actin dynamics		121 kDa	0.00051	0.15	-0.0395	0.081	0.0138	-0.079	0.0055	0.2278	0.0989	0.0364	0.1663	0.1969	0.570384	0.557279	0.546832	0.558948	0.552943	0.603172	0.553972	0.548956	0.554958	0.576338
408	AAEL008823-PA OS=Aedes aegypti GN=AAEL008823 PE=4 SV=1	Q16XQ9_AEDAE	AAEL008823	Homology to Serine/threonine protein kinase Akt (Aedes aegypti)(E-value: 0.0 Score: 2,761 Ident.: 99.4%). Kinase, phosphorylates a range of substrates, regulates proliferation of cells.		60 kDa	0.00052	-0.18	0.0533	0.0097	-0.1259	0.0582	-0.0087	-0.1213	-0.1744	-0.2415	-0.1565	-0.1862	0.552371	0.539567	0.564061	0.551933	0.558079	0.760999	0.549894	0.551265	0.557574	0.567411
409	AAEL008521-PA OS=Aedes aegypti GN=AAEL008521 PE=4 SV=1	Q16YH0_AEDAE (+1)	AAEL008521	Homology to Sel1l protein (Culex quinquefasciatus)(E-value: 0.0 Score: 3,220 Ident.: 80.4%). ER membrane protein involved in ER associated protein degradation (ERAD). Upregulated during the unfolded protein response. An ERAD enhancer.	Jeong et al., Sci Rep 2016;	87 kDa	0.00053	0.21	-0.0453	-0.0364	0.0825	-0.0942	0.0734	0.3918	0.2243	0.1177	0.2666	0.1597	0.734213	0.602509	0.637585	0.606751	0.622993	0.746903	0.630298	0.598116	0.632729	0.640215
485.1	AAEL010508-PA OS=Aedes aegypti GN=AAEL010508 PE=4 SV=1	Q16SR9_AEDAE	AAEL010508	Homology to Putative vacuolar protein (Aedes aegypti)(E-value: 0.0 Score: 14,834 Ident.: 94.9%). Part of VPS13 family. VPS13 is required for transport from trans golgi network to late endosome.	De et al., J Cell Biol 2017	369 kDa	0.00053	0.15	-0.0464	0.005	0.0894	-0.0617	0.019	0.0342	0.1646	0.0249	0.2095	0.259	0.569856	0.576414	0.563628	0.543943	0.54783	0.953036	0.564725	0.559381	0.578249	0.566976
411	Inosine-5'-monophosphate dehydrogenase OS=Aedes aegypti GN=AAEL009273 PE=3 SV=1	Q16WB3_AEDAE	AAEL009273	Inosine-5'-monophosphate dehydrogenase, guanine nucleotide synthesis, important during cell growth.		56 kDa	0.00054	-0.09	0.0911	-0.0225	0.0399	-0.0374	-0.0497	-0.3185	-0.0994	-0.075	-0.0657	-0.0036	0.554484	0.530055	0.548575	0.531991	0.531677	0.791276	0.546305	0.524145	0.538073	0.538175
412	AAEL013907-PA OS=Aedes aegypti GN=AAEL013907 PE=4 SV=1	Q16HT7_AEDAE	AAEL013907			53 kDa	0.00054	-0.28	0.0709	-0.1355	0.1223	-0.011	-0.0312	-0.7149	-0.2466	-0.1798	-0.2353	-0.1177	0.54711	0.537065	0.547098	0.544315	0.545599	0.585853	0.538508	0.542546	0.536014	0.537065
413	Malate dehydrogenase OS=Aedes aegypti GN=AAEL007707 PE=3 SV=1	Q171B2_AEDAE	AAEL007707	Malate dehydrogenase		36 kDa	0.00055	0.13	0.0029	0.0188	0.0165	0.0165	-0.0694	0.1802	0.0854	0.1056	0.1073	0.1737	0.629542	0.58005	0.609409	0.556179	0.599547	0.777301	0.571817	0.575459	0.618276	0.604816
414	AAEL012326-PA OS=Aedes aegypti GN=AAEL012326 PE=2 SV=1	Q1HQX3_AEDAE	AAEL012326	Homology to Calmodulin (Anthurium amnicola)(E-value: 3.4e-100 Score: 758 Ident.: 100.0%). Calcium binding protein that regulates function of numerous target proteins.	Tidow and Nissen FEBS 2013	17 kDa	0.00056	0.24	-0.1401	0.0227	-0.173	0.1274	0.0605	0.4839	0.1947	0.1995	0.1712	0.2064	0.674515	0.639537	0.667164	0.605053	0.570918	0.93087	0.665377	0.602341	0.603212	0.618142
415	AAEL006731-PA OS=Aedes aegypti GN=AAEL006731 PE=4 SV=1	Q174X2_AEDAE	AAEL006731	Homology to FAM96B (Culex quinquefasciatus)(E-value: 4.4e-97 Score: 739 Ident.: 91.7%)		18 kDa	0.00056	-0.3	0.0531	-0.0679	-0.084	0.0715	0.0468	-1.0081	-0.2388	-0.296	-0.2465	-0.2606	0.530737	0.532901	0.529523	0.561944	0.553775	1.17694	0.527834	0.550894	0.52969	0.586633
2891.1	AAEL001266-PA OS=Aedes aegypti GN=AAEL001266 PE=4 SV=1	Q17LT0_AEDAE	AAEL001266	Homology to NSFL1 cofactor p47 (Culex quinquefasciatus)(E-value: 2.2e-80 Score: 651 Ident.: 77.0%)		17 kDa	0.00057	-0.56	-0.074	-0.0343	0.1076	0.013	-0.0442	-0.6414	-0.4007	-0.5291	-0.5942	-0.6274	0.697571	0.648489	0.627561	0.633351	0.632322	0.653371	0.713471	0.616522	0.661807	0.63092
416	AAEL007091-PA (Fragment) OS=Aedes aegypti GN=AAEL007091 PE=4 SV=1	Q0IF28_AEDAE	AAEL007091	Homology to Putative rna-binding protein elav/hu rrm superfamily (Aedes albopictus)(E-value: 0.0 Score: 2,064 Ident.: 95.9%)		45 kDa	0.00058	0.33	-0.1868	0.1546	-0.0554	0.057	0.0383	0.4998	0.3456	0.2185	0.2596	0.3291	0.553599	0.545864	0.519756	0.532427	0.51873	0.672851	0.543801	0.520896	0.555325	0.560284
418	AAEL013784-PA OS=Aedes aegypti GN=AAEL013784 PE=4 SV=1	Q16I61_AEDAE	AAEL013784			66 kDa	0.00059	-0.16	0.0246	0.0398	-0.034	-0.113	0.0823	-0.0426	-0.2458	-0.2094	-0.1767	-0.1051	0.581024	0.540044	0.538617	0.538519	0.545816	0.719854	0.540718	0.530581	0.551881	0.553866
417	AAEL008717-PA OS=Aedes aegypti GN=AAEL008717 PE=4 SV=1	Q16XZ4_AEDAE	AAEL008717			27 kDa	0.00059	-0.37	-0.077	0.1632	-0.0951	-0.0043	0.0587	-0.333	-0.4643	-0.1337	-0.5786	-0.444	0.596529	0.715135	0.558364	0.561367	0.56128	0.820314	0.582088	0.563147	0.698417	0.573189
419	AAEL004425-PA OS=Aedes aegypti GN=AAEL004425 PE=4 SV=1	Q17CU1_AEDAE	AAEL004425	Homology to Protein canopy log 4 (Aedes albopictus)(E-value: 2.1e-142 Score: 1,050 Ident.: 91.6%)		25 kDa	0.00061	0.25	-0.1889	0.0189	0.0546	0.045	-0.0143	0.5268	0.1451	0.2032	0.2407	0.2819	0.612834	0.60255	0.615419	0.521134	0.584141	1.55456	0.548278	0.626124	0.564862	0.58155
1725.1	AAEL015373-PA OS=Aedes aegypti GN=AAEL015373 PE=3 SV=1	Q1DH07_AEDAE	AAEL015373	Homology to Putative chaperonin (Aedes albopictus)(E-value: 6.5e-173 Score: 1,292 Ident.: 96.7%), involved in protein folding.		32 kDa	0.00061	-0.25	-0.0051	0.1947	0.0475	-0.1072	-0.0631	-0.139	-0.2522	-0.2703	-0.3123	-0.2495	0.540318	0.63507	0.540117	0.529874	0.535281	2.02264	0.532833	0.529112	0.549972	0.529078
1759.1	AAEL004369-PA OS=Aedes aegypti GN=AAEL004369 PE=3 SV=1	Q17D16_AEDAE	AAEL004369	Homology to Alpha-glucosidase (Culex quinquefasciatus)(E-value: 0.0 Score: 2,550 Ident.: 72.3%)		74 kDa	0.00062	-0.12	-0.1841	-0.3346	0.2363	0.172	0.0968	-0.2634	0.2488	-0.6801	-0.1489	0.1523	0.624446	0.59389	0.61143	0.576345	0.574218	0.87987	0.591387	0.610309	0.571135	0.588427
421	AAEL002296-PA OS=Aedes aegypti GN=AAEL002296 PE=3 SV=1	Q17IM1_AEDAE	AAEL002296	Homology to Putative 3-oxoacyl coa thiolase (Aedes albopictus)(E-value: 0.0 Score: 2,356 Ident.: 98.3%)		51 kDa	0.00063	-0.07	0.1326	0.0098	-0.0033	-0.0798	-0.0031	-0.2771	-0.0415	-0.0112	-0.0643	-0.0737	0.618463	0.535133	0.574595	0.531511	0.538948	0.743075	0.568569	0.533325	0.553496	0.567136
424	Probable methylthioribulose-1-phosphate dehydratase OS=Aedes aegypti GN=AAEL011830 PE=3 SV=1	MTNB_AEDAE	AAEL011830	Probable methylthioribulose-1-phosphate dehydratase		28 kDa	0.00064	0.42	-0.1908	0.1092	-0.0968	0.0818	0.0162	0.6848	0.2949	0.4049	0.4841	0.3933	0.652967	0.541242	0.584566	0.578975	0.555275	0.938711	0.626083	0.572201	0.665753	0.60056
422	AAEL005867-PA (Fragment) OS=Aedes aegypti GN=AAEL005867 PE=4 SV=1	Q178L2_AEDAE	AAEL005867			58 kDa	0.00064	0.29	-0.0081	0.0906	0.0561	-0.1008	-0.0525	0.4517	0.2571	0.3167	0.2727	0.2862	0.729525	0.693147	0.660204	0.583495	0.576724	0.773631	0.630298	0.629259	0.604781	0.654399
423	AAEL000759-PA OS=Aedes aegypti GN=AAEL000759 PE=4 SV=1	Q17N98_AEDAE	AAEL000759	Homology to Putative glutamate-cysteine ligase regulatory subunit (Aedes albopictus)(E-value: 2.5e-173 Score: 1,266 Ident.: 89.7%). Glutathione biosynthesis.		30 kDa	0.00064	0.19	-0.0287	-0.0069	0.0965	-0.0188	-0.0444	0.1339	0.2178	0.1321	0.2712	0.2116	0.580545	0.581977	0.581203	0.574434	0.569224	0.829326	0.580779	0.575118	0.569786	0.560601
425	AAEL013892-PA OS=Aedes aegypti GN=AAEL013892 PE=4 SV=1	Q16HV4_AEDAE	AAEL013892	Homology to Wiskott-aldrich syndrome protein (Culex quinquefasciatus)(E-value: 1.3e-151 Score: 1,124 Ident.: 77.9%). Involved in actin polymerisation.		32 kDa	0.00065	0.43	-0.0119	0.0515	0.0082	0.1448	-0.1942	0.5963	0.2285	0.3559	0.4985	0.4738	0.556281	0.606009	0.586704	0.56651	0.567073	0.589601	0.594312	0.567573	0.565397	0.563806
426	AAEL004511-PA OS=Aedes aegypti GN=AAEL004511 PE=4 SV=1	Q17CL7_AEDAE	AAEL004511			24 kDa	0.00065	0.15	0.1151	0.0035	-0.0094	-0.073	-0.0337	0.2945	0.1209	-0.0002	0.1551	0.1885	0.525879	0.539479	0.526605	0.525898	0.527058	0.580194	0.526256	0.535406	0.538509	0.525358
428	AAEL001872-PA (Fragment) OS=Aedes aegypti GN=VDAC PE=2 SV=1	Q1HR57_AEDAE	VDAC	Mitochondrial porin		31 kDa	0.00067	-0.15	0.0368	-0.01	0.0558	-0.0104	-0.0291	-0.1973	-0.1858	-0.1507	-0.174	-0.1162	0.654137	0.601817	0.62856	0.586125	0.579281	1.04297	0.661221	0.611821	0.651245	0.645003
427	AAEL009524-PA OS=Aedes aegypti GN=AAEL009524 PE=4 SV=1	Q16VL4_AEDAE	AAEL009524	Homology to Probable maltase (Aedes aegypti)(E-value: 0.0 Score: 3,069 Ident.: 98.6%)		67 kDa	0.00067	-0.23	-0.3535	-0.1219	0.0635	-0.0365	0.7004	-0.2913	0.0691	-0.6669	-0.3122	-0.131	0.61703	0.601255	0.624011	0.59872	0.775008	0.982306	0.594361	0.762392	0.586938	0.592294
431	AAEL005730-PA OS=Aedes aegypti GN=AAEL005730 PE=4 SV=1	Q178X3_AEDAE	AAEL005730	Homology to Cop9 signalosome complex subunit (Anopheles darlingi)(E-value: 0.0 Score: 2,183 Ident.: 95.1%)		52 kDa	0.00068	0.15	-0.0742	0.0502	-0.0663	0.0131	-0.0079	0.3011	0.1652	0.0468	0.1451	0.1601	0.732466	0.56845	0.651987	0.553003	0.547992	0.74468	0.598824	0.567927	0.559862	0.616972
430	AAEL007668-PA OS=Aedes aegypti GN=AAEL007668 PE=4 SV=1	Q171E7_AEDAE	AAEL007668			44 kDa	0.00068	-0.19	0.0515	-0.056	0.0995	-0.0756	0.0028	-1.0162	-0.0521	-0.2811	-0.1011	-0.1238	0.558473	0.522199	0.531234	0.532483	0.532679	1.1813	0.532079	0.536455	0.535923	0.544861
429	AAEL012743-PA OS=Aedes aegypti GN=AAEL012743 PE=3 SV=1	Q16L82_AEDAE	AAEL012743			79 kDa	0.00068	-0.2	0.0774	-0.0024	-0.0097	0.0204	-0.0894	-0.6367	-0.1217	-0.1505	-0.2107	-0.1342	0.531684	0.539881	0.542613	0.544246	0.535961	0.934897	0.536957	0.53388	0.542137	0.543295
432	60S ribosomal protein L30 OS=Aedes aegypti GN=AAEL005085 PE=2 SV=1	Q1HR35_AEDAE	AAEL005085			13 kDa	0.00069	-0.14	0.0887	0.0351	-0.0048	-0.033	-0.0667	-0.2779	-0.1596	-0.0893	-0.0621	-0.1173	0.618557	0.540631	0.576114	0.528731	0.548554	0.716219	0.57212	0.534936	0.552635	0.548328
433	Anoctamin OS=Aedes aegypti GN=AAEL010243 PE=3 SV=1	Q16TH0_AEDAE	AAEL010243			93 kDa	0.00071	0.26	0.0166	0.1246	-0.0602	-0.0117	-0.0232	0.4062	0.1427	0.2058	0.3118	0.2375	0.573335	0.752491	0.636776	0.554154	0.573184	0.575655	0.557794	0.565628	0.5719	0.588128
783.1	AAEL001807-PA OS=Aedes aegypti GN=CYP9M9 PE=3 SV=2	Q17K46_AEDAE	CYP9M9			60 kDa	0.00071	-0.15	-0.0549	-0.0902	0.0795	0.0124	0.0343	-0.4878	-0.0467	-0.2363	-0.1331	0.0005	0.590355	0.555019	0.552656	0.551012	0.549752	0.795361	0.574105	0.560066	0.558187	0.562219
434	AAEL003829-PA OS=Aedes aegypti GN=AAEL003829 PE=3 SV=1	Q17EC7_AEDAE	AAEL003829			114 kDa	0.00073	0.07	0.024	-0.0103	0.0257	-0.0459	-0.0052	0.2003	-0.0136	0.0762	0.0287	0.031	0.601536	0.549732	0.584395	0.549898	0.540177	0.735106	0.553422	0.541078	0.56358	0.565468
435	AAEL002115-PA OS=Aedes aegypti GN=AAEL002115 PE=4 SV=1	Q17J87_AEDAE	AAEL002115			56 kDa	0.00073	-0.17	0.0819	-0.012	-0.0246	-0.0458	0.0219	-0.0355	-0.2124	-0.1514	-0.2111	-0.2302	0.575057	0.553722	0.55258	0.541268	0.556333	0.628684	0.551619	0.540043	0.541646	0.548545
436	AAEL012479-PA OS=Aedes aegypti GN=AAEL012479 PE=4 SV=1	Q16LZ4_AEDAE	AAEL012479			84 kDa	0.00076	0.15	0.0335	-0.0378	-0.0025	-0.0588	0.0622	0.1523	0.0842	0.2485	0.0623	0.1831	0.567323	0.576563	0.546539	0.551315	0.552116	0.621446	0.556206	0.5491	0.570541	0.557295
437	Pyruvate kinase OS=Aedes aegypti GN=AAEL014913 PE=3 SV=1	Q16F38_AEDAE (+2)	AAEL014913			57 kDa	0.00076	-0.1	-0.0031	-0.0192	0.066	0.0334	-0.0611	-0.445	-0.0416	-0.1691	-0.0609	0.0307	0.667473	0.596456	0.612263	0.568283	0.574809	1.32674	0.640597	0.59029	0.619995	0.647995
439	AAEL013314-PA OS=Aedes aegypti GN=AAEL013314 PE=4 SV=1	Q16JJ2_AEDAE	AAEL013314			28 kDa	0.00078	0.34	0.0093	-0.014	0.1086	-0.027	-0.0912	1.0372	0.1439	0.2644	0.3404	0.296	0.52912	0.587018	0.530904	0.530907	0.532695	0.978981	0.530283	0.537705	0.532608	0.533741
440	AAEL009412-PA OS=Aedes aegypti GN=AAEL009412 PE=4 SV=1	Q16VW7_AEDAE	AAEL009412			63 kDa	0.00078	0.19	-0.018	-0.0264	0.0684	-0.0179	-0.017	0.5006	0.058	0.263	0.1687	0.1603	0.588938	0.545757	0.583024	0.562413	0.540369	0.999912	0.529169	0.686872	0.532952	0.534036
438	AAEL008741-PA OS=Aedes aegypti GN=AAEL008741 PE=4 SV=1	Q16XY2_AEDAE	AAEL008741			110 kDa	0.00078	0.18	-0.1115	0.1159	-0.0031	0.0114	-0.021	0.5373	0.0484	0.0295	0.1462	0.2497	0.730348	0.633309	0.600194	0.567478	0.597396	0.768551	0.592514	0.582961	0.597367	0.623714
441	AAEL002372-PB OS=Aedes aegypti GN=RpS11 PE=2 SV=1	Q9GSB1_AEDAE	RpS11			18 kDa	0.00079	-0.13	0.0768	-0.0321	0.0278	0.0205	-0.0142	-0.1736	-0.1314	-0.1125	-0.1189	-0.1592	0.66673	0.538964	0.626158	0.553623	0.555706	0.71345	0.650145	0.534097	0.569406	0.665959
442	AAEL003009-PA OS=Aedes aegypti GN=AAEL003009 PE=4 SV=1	Q17GI3_AEDAE	AAEL003009			65 kDa	0.00079	-0.22	-0.0412	0.0687	0.0025	-0.0133	-0.0234	-0.5758	-0.0761	-0.189	-0.1476	-0.2004	0.522461	0.530084	0.538101	0.514902	0.512973	0.586407	0.516063	0.516982	0.519236	0.523517
443	AAEL012010-PA OS=Aedes aegypti GN=AAEL012010 PE=4 SV=1	Q16ND9_AEDAE	AAEL012010			16 kDa	0.0008	-0.25	0.241	-0.0671	0.0713	-0.0574	-0.0627	-0.4488	-0.2876	-0.2138	-0.1658	-0.2811	0.714963	0.538436	0.565073	0.542875	0.537193	1.48365	0.659065	0.583031	0.543274	0.664961
446	Kinase OS=Aedes aegypti GN=AAEL013183 PE=3 SV=1	Q16JY0_AEDAE	AAEL013183			44 kDa	0.00081	0.35	-0.0171	0.1694	-0.1717	-0.0363	0.018	1.1075	0.1485	0.2692	0.3228	0.1717	0.596246	0.565857	0.592869	0.565864	0.644418	1.07201	0.566038	0.555314	0.632273	0.556167
444	AAEL000802-PA (Fragment) OS=Aedes aegypti GN=AAEL000802 PE=4 SV=1	Q17N30_AEDAE	AAEL000802			99 kDa	0.00081	0.13	-0.0778	0.0693	-0.0554	0.0199	0.029	0.2906	0.084	0.079	0.1372	0.139	0.651565	0.588873	0.600147	0.555907	0.564118	0.778433	0.568531	0.551632	0.591478	0.573402
445	AAEL014831-PA OS=Aedes aegypti GN=AAEL014831 PE=2 SV=1	Q1HRB0_AEDAE	AAEL014831			8 kDa	0.00081	-0.11	0.0027	0.0056	0.0072	0.051	-0.0698	-0.1431	-0.0479	-0.16	-0.0808	-0.1558	0.512446	0.509907	0.515774	0.51053	0.514185	0.511339	0.513487	0.515127	0.511864	0.512428
447	AAEL006744-PA (Fragment) OS=Aedes aegypti GN=AAEL006744 PE=4 SV=1	Q174Z4_AEDAE	AAEL006744			66 kDa	0.00081	-0.17	-0.0464	0.0772	-0.0729	0.0086	0.023	-0.0998	-0.1686	-0.2186	-0.2106	-0.1648	0.530593	0.523153	0.519425	0.523423	0.520455	0.573308	0.53666	0.53135	0.527135	0.536094
450	AAEL005126-PA OS=Aedes aegypti GN=AAEL005126 PE=4 SV=1	Q17B26_AEDAE	AAEL005126			76 kDa	0.00082	0.57	-0.2337	0.006	-0.0006	0.1657	-0.0577	2.2127	0.4776	0.3844	0.7184	0.6345	0.898498	0.610002	0.620157	0.543906	0.681552	2.26952	0.548565	0.552265	0.653297	0.589982
451	AAEL004938-PA OS=Aedes aegypti GN=AAEL004938 PE=4 SV=1	Q17BM0_AEDAE	AAEL004938			80 kDa	0.00082	0.2	-0.0406	-0.0246	0.0066	0.0172	0.0404	0.4251	0.0835	0.2127	0.1871	0.1853	0.630345	0.614566	0.595884	0.564533	0.568987	0.825449	0.57568	0.598667	0.667533	0.626883
448	AAEL004853-PA OS=Aedes aegypti GN=AAEL004853 PE=3 SV=1	Q0IFH7_AEDAE	AAEL004853			57 kDa	0.00082	0.18	-0.0585	0.1009	0.0115	-0.0337	-0.0104	0.5745	-0.0183	0.1884	0.1438	0.0814	0.551005	0.579041	0.53828	0.54048	0.543494	0.687661	0.577008	0.557916	0.550004	0.543494
449	AAEL004554-PC OS=Aedes aegypti GN=AAEL004554 PE=4 SV=1	Q17CI2_AEDAE	AAEL004554			27 kDa	0.00082	-0.15	0.099	-0.0084	-0.0192	-0.0293	-0.0597	-0.2234	-0.1762	-0.0654	-0.2129	-0.1389	0.53428	0.526729	0.522522	0.533309	0.523409	0.672424	0.537114	0.523506	0.559548	0.525962
452	AAEL010668-PA OS=Aedes aegypti GN=AAEL010668 PE=4 SV=1	Q16S95_AEDAE	AAEL010668			51 kDa	0.00083	0.13	-0.1796	0.0659	-0.0546	0.1266	-0.0254	0.1686	0.041	0.2966	0.0261	0.135	0.636578	0.581474	0.569611	0.563867	0.567485	0.719698	0.560938	0.579384	0.560104	0.571745
453	AAEL000293-PA OS=Aedes aegypti GN=AAEL000293 PE=4 SV=1	Q17PM3_AEDAE	AAEL000293			103 kDa	0.00083	0.12	0.005	0.0384	0.0129	-0.0189	-0.0164	0.1248	0.0883	0.1055	0.1325	0.1203	0.599179	0.565791	0.572455	0.551281	0.549303	0.729153	0.582778	0.55609	0.581222	0.581688
454	AAEL001526-PA (Fragment) OS=Aedes aegypti GN=AAEL001526 PE=4 SV=1	Q17KZ9_AEDAE	AAEL001526			80 kDa	0.00083	-0.16	-0.0121	0.004	0.0086	-0.0089	-0.0197	0.1387	-0.192	-0.1987	-0.2329	-0.2926	0.589858	0.602386	0.608484	0.591072	0.595663	0.619762	0.573504	0.576647	0.573228	0.581102
455	AAEL008582-PA OS=Aedes aegypti GN=AAEL008582 PE=3 SV=1	Q16YD1_AEDAE	AAEL008582			26 kDa	0.00083	-0.16	0.0369	0.0108	-0.0037	-0.0402	0.0026	-0.3659	-0.059	-0.3036	-0.0603	-0.0834	0.595058	0.57156	0.558941	0.552074	0.582711	0.698804	0.562771	0.566124	0.596102	0.571999
456	AAEL011090-PA OS=Aedes aegypti GN=AAEL011090 PE=2 SV=1	Q1HR26_AEDAE	AAEL011090			30 kDa	0.00083	-0.2	0.1682	-0.0693	0.0458	-0.0017	-0.0904	-0.1651	-0.28	-0.143	-0.2324	-0.225	0.682244	0.557397	0.613755	0.561069	0.558851	0.757922	0.6147	0.54706	0.568661	0.637044
457	AAEL002870-PA OS=Aedes aegypti GN=AAEL002870 PE=4 SV=1	Q17GV2_AEDAE	AAEL002870			82 kDa	0.00084	0.14	-0.0806	0.0467	0.0027	0.0333	-0.0525	0.051	0.1597	0.0624	0.1631	0.1805	0.63284	0.590168	0.601745	0.555485	0.567949	0.927102	0.577396	0.574221	0.595972	0.590695
458	AAEL012286-PA OS=Aedes aegypti GN=AAEL012286 PE=4 SV=1	Q16MI7_AEDAE	AAEL012286			61 kDa	0.00084	-0.15	0.0372	-0.0211	0.008	0.0161	-0.0331	-0.2126	-0.1215	-0.1252	-0.1783	-0.159	0.581818	0.534155	0.549849	0.537522	0.532374	0.637399	0.592093	0.541376	0.573116	0.59969
1752.1	AAEL015070-PA OS=Aedes aegypti GN=ALP PE=2 SV=1	Q16EP7_AEDAE	ALP			58 kDa	0.00085	0.49	-0.0375	-0.0777	0.0422	-0.0151	0.05	0.1589	0.5887	0.3721	0.5543	0.6735	0.63014	0.638584	0.613966	0.560949	0.546491	1.29401	0.698413	0.549583	0.601823	0.65082
459	Beta-hexosaminidase OS=Aedes aegypti GN=AaeL_AAEL004931 PE=3 SV=1	J9HI66_AEDAE (+1)	AaeL_AAEL004931			62 kDa	0.00085	0.36	0.0141	-0.0346	0.053	-0.1348	0.1038	0.2256	0.4727	0.2139	0.4072	0.4112	0.672451	0.582608	0.594797	0.598542	0.556265	0.742196	0.665546	0.546331	0.637672	0.670293
460	AAEL017562-PA OS=Aedes aegypti GN=AaeL_AAEL017562 PE=3 SV=1	J9HY77_AEDAE	AaeL_AAEL017562			23 kDa	0.00085	0.17	0.0239	0.0351	0.0137	-0.0213	-0.0683	0.3554	0.1278	0.0084	0.1894	0.2248	0.536704	0.55055	0.538093	0.539824	0.551075	0.754022	0.537811	0.540903	0.542821	0.545202
463	AAEL002861-PA OS=Aedes aegypti GN=AAEL002861 PE=4 SV=1	Q17GX0_AEDAE	AAEL002861			48 kDa	0.00086	0.22	0.021	-0.1461	0.253	-0.0538	-0.0505	0.0641	0.2057	0.2953	0.1546	0.3361	0.595422	0.537861	0.578874	0.543449	0.553241	0.622529	0.579044	0.551171	0.553137	0.580514
462	AAEL004025-PA (Fragment) OS=Aedes aegypti GN=AAEL004025 PE=3 SV=1	Q17DW2_AEDAE	AAEL004025			60 kDa	0.00086	0.22	-0.2744	0.0905	-0.1393	0.046	0.1404	0.5682	0.1409	0.0662	0.1675	0.2896	0.68428	0.550228	0.605378	0.564469	0.568265	1.00823	0.567604	0.612583	0.562082	0.591487
461	AAEL005798-PA OS=Aedes aegypti GN=VATB PE=2 SV=1	Q9XYC8_AEDAE	VATB			55 kDa	0.00086	-0.09	0.0631	-0.0135	0.0228	-0.046	0.0009	-0.3473	-0.1008	0.0345	-0.1058	-0.1053	0.615031	0.557299	0.590371	0.546738	0.558694	1.07958	0.616998	0.567804	0.607861	0.629626
464	AAEL007555-PA OS=Aedes aegypti GN=AAEL007555 PE=3 SV=1	Q171S4_AEDAE	AAEL007555			46 kDa	0.00086	-0.16	-0.0054	0.0235	0.0206	-0.1015	0.0606	-0.2571	-0.1439	-0.111	-0.2695	-0.073	0.610044	0.562908	0.570145	0.542737	0.553386	0.835545	0.576817	0.554986	0.58228	0.603889
468	AAEL003864-PA OS=Aedes aegypti GN=AAEL003864 PE=4 SV=1	Q17EC1_AEDAE	AAEL003864			35 kDa	0.00087	0.43	-0.1369	0.0306	-0.1284	0.0892	0.1455	1.0506	0.2938	0.2039	0.4977	0.2732	0.577982	0.588245	0.589222	0.63128	0.574195	0.576372	0.591214	0.574149	0.606219	0.581549
466	AAEL013460-PA OS=Aedes aegypti GN=AAEL013460 PE=4 SV=1	Q16J34_AEDAE	AAEL013460			95 kDa	0.00087	0.19	-0.1466	0.1595	-0.0817	0.0164	0.0599	1.0154	0.1003	0.1302	0.1369	0.117	0.582352	0.596908	0.58433	0.551097	0.567837	1.00517	0.581825	0.55189	0.565581	0.60149
465	AAEL005394-PA OS=Aedes aegypti GN=AAEL005394 PE=4 SV=1	Q17A71_AEDAE	AAEL005394			22 kDa	0.00087	-0.22	-0.0017	0.1308	-0.017	-0.0297	-0.0799	-0.059	-0.1504	-0.268	-0.2986	-0.3203	0.525497	0.552094	0.522808	0.522613	0.531522	0.561455	0.521135	0.527847	0.538159	0.523591
467	AAEL010350-PA OS=Aedes aegypti GN=AAEL010350 PE=4 SV=1	Q16MI0_AEDAE	AAEL010350			10 kDa	0.00087	-0.26	0.1861	-0.1314	0.1049	-0.1548	0.0023	-0.2115	-0.3479	-0.2648	-0.1536	-0.3578	0.544585	0.542788	0.541033	0.532225	0.572559	0.538495	0.601908	0.534291	0.522847	0.59758
469	AAEL004936-PA OS=Aedes aegypti GN=AAEL004936 PE=4 SV=1	Q17BK6_AEDAE	AAEL004936			89 kDa	0.00088	0.14	-0.0602	0.0943	-0.0694	-0.0403	0.0512	0.5431	0.0679	0.0489	0.1377	0.0935	0.609743	0.565638	0.575408	0.546169	0.574135	0.869425	0.545203	0.560011	0.570396	0.586137
470	SUMO-conjugating enzyme OS=Aedes aegypti GN=AAEL009770 PE=2 SV=1	Q1HR94_AEDAE	AAEL009770			18 kDa	0.00088	-0.23	-0.0671	0.1151	-0.0123	-0.0643	-0.0217	-0.2722	-0.1829	-0.3546	-0.2084	-0.1837	0.66606	0.536558	0.625964	0.543457	0.538972	0.793156	0.561511	0.537974	0.543623	0.572833
472	AAEL005270-PA OS=Aedes aegypti GN=AAEL005270 PE=2 SV=1	Q1HQX5_AEDAE	AAEL005270			15 kDa	0.00091	0.23	-0.0607	-0.0476	0.0874	-0.0307	-0.0576	0.4722	0.1378	0.1735	0.3373	0.2584	0.716539	0.702274	0.597116	0.6013	0.66015	2.26141	0.590134	0.602908	0.723597	0.670093
471	Alpha-mannosidase OS=Aedes aegypti GN=AAEL011978 PE=3 SV=1	Q16NG2_AEDAE	AAEL011978			130 kDa	0.00091	0.22	-0.0315	-0.0142	0.0103	-0.0029	0.0177	0.5334	0.1171	0.0966	0.2556	0.1809	0.550468	0.523143	0.52105	0.521704	0.516117	0.649534	0.525766	0.516311	0.52078	0.532965
473	60S ribosomal protein L22 OS=Aedes aegypti GN=AaeL_AAEL007771 PE=2 SV=1	Q1HRP2_AEDAE	AaeL_AAEL007771			18 kDa	0.00091	-0.22	0.0978	0.0422	0.0326	-0.0158	-0.0166	-0.2814	-0.3118	-0.2357	-0.1376	-0.2268	0.697355	0.677104	0.68055	0.607472	0.599019	0.718785	0.683147	0.601589	0.678586	0.683178
474	Protein disulfide-isomerase OS=Aedes aegypti GN=AAEL001432 PE=3 SV=1	Q17L92_AEDAE	AAEL001432			55 kDa	0.00092	-0.04	0.0333	-0.001	0.1226	-0.0457	-0.0381	-0.2774	0.0719	-0.209	0.0477	0.058	0.666181	0.584963	0.611642	0.547926	0.563607	0.830122	0.652044	0.589571	0.630119	0.65076
476	AAEL009984-PA OS=Aedes aegypti GN=AAEL009984 PE=4 SV=1	Q16U89_AEDAE	AAEL009984			45 kDa	0.00093	0.35	-0.1972	0.0938	0.071	0.0062	-0.0294	0.615	0.2708	0.2611	0.3597	0.3537	0.600473	0.559996	0.553189	0.54148	0.572723	0.805116	0.561965	0.543168	0.590239	0.568535
477	AAEL011756-PA OS=Aedes aegypti GN=AAEL011756 PE=3 SV=1	Q16P57_AEDAE	AAEL011756			58 kDa	0.00093	0.15	0.1359	0.0115	0.0053	-0.0198	-0.1087	0.1385	0.0958	0.239	0.1141	0.1424	0.592138	0.551574	0.567875	0.546097	0.554348	0.8462	0.572459	0.56265	0.576534	0.584913
475	DNA-directed RNA polymerase subunit beta OS=Aedes aegypti GN=AaeL_AAEL017213 PE=3 SV=1	J9E9C4_AEDAE	AaeL_AAEL017213			134 kDa	0.00093	-0.09	0.0124	0.0022	0.0124	-0.0416	0.0148	-0.0374	-0.0585	-0.1402	-0.1117	-0.0817	0.567375	0.548824	0.545453	0.54589	0.53724	0.657961	0.559736	0.55098	0.546634	0.554779
478	AAEL010590-PA OS=Aedes aegypti GN=AAEL010590 PE=4 SV=1	Q16SI6_AEDAE	AAEL010590			47 kDa	0.00095	0.13	0.067	-0.0103	-0.0175	-0.0742	-0.0736	0.3913	0.08	0.1416	0.1175	0.0823	0.677644	0.669443	0.675223	0.654923	0.616595	0.836552	0.637999	0.633008	0.652566	0.644305
823.1	AAEL010576-PT OS=Aedes aegypti GN=AAEL010576 PE=4 SV=1	Q16SI0_AEDAE	AAEL010576			57 kDa	0.00096	0.96	-0.1546	0.0813	-0.0143	0.1985	-0.1088	1.927	0.6406	0.8309	0.9896	1.346	0.645886	0.643563	0.55766	0.622021	0.709864	1.02656	0.591119	0.651573	0.833791	1.42386
479	AAEL012783-PA OS=Aedes aegypti GN=AAEL012783 PE=2 SV=1	Q16L31_AEDAE	AAEL012783			108 kDa	0.00096	0.13	-0.0334	-0.0419	-0.0933	0.0223	0.101	0.2318	0.1417	-0.0122	0.1738	0.1899	0.625218	0.619218	0.604757	0.592114	0.568539	0.897352	0.577963	0.595226	0.59407	0.598098
480	60S ribosomal protein L21 OS=Aedes aegypti GN=AAEL007715 PE=2 SV=1	Q1HRN4_AEDAE	AAEL007715			18 kDa	0.00099	-0.11	0.0438	0.0522	0.0039	-0.0148	-0.0475	-0.0186	-0.161	-0.1429	-0.1203	-0.1626	0.6338	0.5491	0.584279	0.535782	0.548038	0.738593	0.651	0.569489	0.617295	0.636255
577	AAEL009432-PA OS=Aedes aegypti GN=SCRBQ3 PE=3 SV=2	Q16VV1_AEDAE	SCRBQ3			55 kDa	0.001	0.57	0.0099	-0.1079	-0.0212	-0.0634	0.1704	0.2779	0.6429	0.633	0.5016	0.6362	0.540782	0.533595	0.555892	0.56364	0.526122	0.957017	0.516965	0.534742	0.522063	0.520173
567	AAEL012506-PA OS=Aedes aegypti GN=AAEL012506 PE=4 SV=1	Q16LV4_AEDAE	AAEL012506			42 kDa	0.001	0.5	-0.2949	0.3664	-0.2788	-0.1829	0.3393	0.7569	0.3524	0.4366	0.582	0.3632	0.845982	0.608068	0.767687	0.556787	0.788983	0.625189	0.569997	0.574201	0.571975	0.739096
581	AAEL015458-PA OS=Aedes aegypti GN=AAEL015458 PE=4 SV=1	Q1DGV7_AEDAE	AAEL015458			71 kDa	0.001	0.46	-0.0052	0.0701	-0.0761	-0.0681	-0.0274	1.0777	0.2615	0.3157	0.4153	0.4464	0.782171	0.757372	0.675661	0.600865	0.620878	0.683322	0.632947	0.663435	0.651093	0.681383
590	Transcription initiation factor IIA subunit 2 OS=Aedes aegypti GN=AAEL002140 PE=3 SV=1	Q17J10_AEDAE (+1)	AAEL002140			13 kDa	0.001	0.45	-0.1167	0.1557	-0.0931	0.0449	0.0247	1.0154	0.1602	0.3579	0.4593	0.7476	0.613911	0.613911	0.615882	0.618749	0.637751	2.75027	0.622488	0.792454	0.772767	1.02477
1866.1	AAEL014774-PA OS=Aedes aegypti GN=AAEL014774 PE=4 SV=1	Q16FF5_AEDAE	AAEL014774			195 kDa	0.001	0.34	-0.0158	-0.1506	0.0254	0.0274	0.0292	0.7666	0.2184	0.2822	0.2673	0.3342	0.621288	0.66715	0.548974	0.547909	0.587767	2.22166	0.567215	0.601811	0.57274	0.596228
582	AAEL000198-PA OS=Aedes aegypti GN=AAEL000198 PE=4 SV=1	Q17PY2_AEDAE	AAEL000198			62 kDa	0.001	0.32	-0.299	0.2633	-0.215	0.0073	0.1221	0.7419	0.3005	0.2697	0.2364	0.0854	0.721973	0.607374	0.622638	0.573108	0.570656	0.608374	0.546322	0.546582	0.543954	0.625147
589	AAEL004100-PA OS=Aedes aegypti GN=AAEL004100 PE=4 SV=1	Q17DP6_AEDAE	AAEL004100			50 kDa	0.001	0.32	-0.0375	0.0114	-0.0685	0.0172	0.0589	0.7921	0.3234	0.1264	0.2949	0.1709	0.693301	0.566711	0.605365	0.568982	0.563983	0.608334	0.562618	0.563529	0.571373	0.567472
552	AAEL002936-PA OS=Aedes aegypti GN=AAEL002936 PE=4 SV=1	Q17GP4_AEDAE	AAEL002936			31 kDa	0.001	0.31	-0.1356	0.0375	0.0141	0.0074	0.0686	0.3336	0.2435	0.2559	0.3634	0.3742	0.582861	0.605515	0.570457	0.544906	0.585246	0.722946	0.564521	0.541961	0.617084	0.66368
566	Protein kinase C (Fragment) OS=Aedes aegypti GN=AAEL002885 PE=3 SV=1	Q17GR4_AEDAE	AAEL002885			55 kDa	0.001	0.3	-0.0402	0.0229	-0.0254	0.0418	-0.014	0.4537	0.2274	0.2123	0.3339	0.41	0.54146	0.566393	0.561375	0.534001	0.548972	1.16016	0.569899	0.565205	0.662286	0.581502
587	AAEL008458-PA OS=Aedes aegypti GN=AAEL008458 PE=4 SV=1	Q16YQ1_AEDAE	AAEL008458			9 kDa	0.001	0.29	0.0185	0.0314	-0.0392	0.0165	-0.0256	0.8834	0.189	0.2055	0.2798	0.2065	0.52787	0.542289	0.517948	0.516331	0.51935	0.79908	0.543845	0.565075	0.528088	0.534172
588	Chloride channel protein OS=Aedes aegypti GN=AAEL001752 PE=3 SV=1	Q17K86_AEDAE	AAEL001752			96 kDa	0.001	0.29	-0.0263	0.0674	-0.0507	0.0105	-0.0062	0.5052	0.2883	0.2164	0.2029	0.2546	0.566268	0.562907	0.532846	0.534149	0.539976	0.546404	0.544115	0.540989	0.540814	0.533971
536	AAEL009625-PA OS=Aedes aegypti GN=AAEL009625 PE=3 SV=1	Q16VA4_AEDAE	AAEL009625			37 kDa	0.001	0.27	-0.0496	0.1053	-0.0585	-0.1326	0.1643	0.2329	0.2536	0.2202	0.4682	0.2651	0.592329	0.604355	0.57311	0.535193	0.590179	0.641618	0.531768	0.538351	0.587211	0.597622
565	AAEL002186-PA OS=Aedes aegypti GN=AAEL002186 PE=4 SV=1	Q17IW3_AEDAE	AAEL002186			76 kDa	0.001	0.27	-0.2346	0.1206	-0.2274	0.0892	-0.0247	0.656	0.2102	0.237	0.2404	0.105	0.855045	0.546503	0.802423	0.533753	0.789619	0.823986	0.630855	0.619747	0.617541	0.554316
568	AAEL007568-PA OS=Aedes aegypti GN=AAEL007568 PE=4 SV=1	Q171Q8_AEDAE	AAEL007568			38 kDa	0.001	0.27	-0.126	0.0552	-0.0391	0.0987	-0.0514	0.419	0.2261	0.1513	0.2653	0.2977	0.630412	0.583175	0.649058	0.58135	0.566695	0.732381	0.548649	0.545739	0.570087	0.556238
555	AAEL002483-PA OS=Aedes aegypti GN=AAEL002483 PE=4 SV=1	Q17I48_AEDAE	AAEL002483			60 kDa	0.001	0.26	-0.0487	0.0913	-0.0595	0.0514	-0.0387	0.1262	0.2213	0.3392	0.198	0.3294	0.546858	0.544419	0.537796	0.543034	0.576796	0.826269	0.567117	0.554787	0.549121	0.564292
584	AAEL017290-PA OS=Aedes aegypti GN=CCD72_AEDAE PE=4 SV=1	J9HST8_AEDAE (+1)	CCD72_AEDAE			7 kDa	0.001	0.25	-0.1304	0.1157	-0.0999	0.0678	-0.0028	0.9488	0.0959	0.2087	0.1559	0.17	0.650995	0.542949	0.558393	0.540703	0.532025	0.76307	0.579713	0.536884	0.597114	0.569704
586	AAEL009161-PA OS=Aedes aegypti GN=AAEL009161 PE=4 SV=1	Q0IEN4_AEDAE	AAEL009161			94 kDa	0.001	0.25	-0.1564	0.1789	0.0277	-0.0958	0.0344	0.7187	0.124	0.1383	0.1327	0.2771	0.563301	0.552189	0.550323	0.568897	0.543311	0.59846	0.545654	0.54624	0.543311	0.555266
538	AAEL001833-PA OS=Aedes aegypti GN=AAEL001833 PE=4 SV=1	Q17K18_AEDAE	AAEL001833			41 kDa	0.001	0.24	-0.0801	-0.0019	-0.0125	0.0245	0.0785	0.3562	0.2292	-0.0209	0.3266	0.3253	0.568672	0.563683	0.608038	0.562747	0.542482	0.841066	0.560833	0.56136	0.562057	0.557997
561	AAEL011733-PA OS=Aedes aegypti GN=AAEL011733 PE=4 SV=1	Q16P84_AEDAE	AAEL011733			119 kDa	0.001	0.23	-0.1183	0.1299	-0.1435	0.044	0.0042	0.385	0.2438	0.1679	0.2075	0.1729	0.749131	0.596606	0.602269	0.55523	0.558351	0.81591	0.571396	0.566584	0.622198	0.647308
519	AAEL010384-PA OS=Aedes aegypti GN=AAEL010384 PE=4 SV=1	Q16T48_AEDAE	AAEL010384			141 kDa	0.001	0.22	-0.0973	-0.0077	0.2136	-0.0514	-0.06	0.0585	0.2844	0.2157	0.1842	0.3227	0.620461	0.62184	0.59525	0.576418	0.55551	0.909926	0.618148	0.608797	0.593734	0.60365
524	AAEL011870-PA OS=Aedes aegypti GN=AAEL011870 PE=4 SV=1	Q16NS4_AEDAE	AAEL011870			56 kDa	0.001	0.22	0.0407	0.2473	-0.1662	-0.1199	-0.0126	0.5569	0.2386	0.1456	0.1952	0.1939	0.852256	0.683799	0.651839	0.639061	0.863507	1.24317	0.638995	0.646614	0.718511	0.683768
562	Transgelin OS=Aedes aegypti GN=AAEL008315 PE=3 SV=1	Q16Z48_AEDAE	AAEL008315			27 kDa	0.001	0.22	-0.0969	0.0493	-0.044	0.2013	-0.1484	0.3784	0.0693	0.2578	0.1072	0.3026	0.601174	0.549667	0.563233	0.560596	0.621965	0.749061	0.562902	0.553606	0.56863	0.550851
573	Polypeptide N-acetylgalactosaminyltransferase OS=Aedes aegypti GN=AAEL001151 PE=3 SV=1	Q17M59_AEDAE	AAEL001151			68 kDa	0.001	0.22	-0.0073	-0.1263	0.1168	-0.153	0.0622	0.4389	0.243	0.0492	0.2305	0.1856	0.703581	0.600949	0.666174	0.658039	0.562513	0.842236	0.589378	0.558212	0.552384	0.573169
2616.1	AAEL003491-PA OS=Aedes aegypti GN=AAEL003491 PE=3 SV=1	Q17F75_AEDAE	AAEL003491			29 kDa	0.001	0.22	-0.1233	0.04	0.081	-0.0431	0.0285	0.4515	0.1893	0.0981	0.3243	0.0918	0.572194	0.553615	0.544513	0.551459	0.560569	0.644268	0.572376	0.54066	0.559283	0.558381
571	AAEL004504-PA OS=Aedes aegypti GN=AAEL004504 PE=4 SV=1	Q0IFN9_AEDAE	AAEL004504			41 kDa	0.001	0.21	0.0094	0.0258	-0.0308	-0.0425	0.023	0.5673	0.1236	0.1673	0.1533	0.1302	0.546998	0.54861	0.539816	0.549662	0.557269	0.630076	0.562768	0.54019	0.573895	0.574497
580	AAEL002386-PA OS=Aedes aegypti GN=AAEL002386 PE=4 SV=1	Q17ID2_AEDAE	AAEL002386			71 kDa	0.001	0.21	0.0596	-0.0546	0.0986	-0.1671	0.0435	0.293	0.1497	0.1072	0.1544	0.3652	0.53976	0.565057	0.530875	0.549149	0.532951	0.580295	0.5413	0.547497	0.538175	0.532189
520	AAEL009317-PA OS=Aedes aegypti GN=AAEL009317 PE=2 SV=1	Q1HQR4_AEDAE	AAEL009317			24 kDa	0.001	0.2	-0.0175	-0.0163	0.0572	-0.0317	-0.008	0.1827	0.2055	0.1415	0.1718	0.2707	0.568586	0.556469	0.551031	0.522951	0.550478	0.88922	0.551588	0.559519	0.530672	0.555687
543	AAEL004967-PA OS=Aedes aegypti GN=AAEL004967 PE=4 SV=1	Q17BI6_AEDAE	AAEL004967			31 kDa	0.001	0.2	-0.0442	0.1123	0.0867	-0.0791	-0.076	0.4007	0.1947	0.023	0.2264	0.2393	0.561372	0.604861	0.54663	0.563946	0.538026	0.992073	0.581776	0.585676	0.549062	0.583198
557	AAEL008328-PA OS=Aedes aegypti GN=AAEL008328 PE=4 SV=1	Q16Z33_AEDAE	AAEL008328			15 kDa	0.001	0.2	0.0158	0.0155	0.0173	-0.0275	-0.0283	0.0759	0.2523	0.1762	0.1612	0.2797	0.525075	0.548386	0.53268	0.529881	0.532944	0.888752	0.525249	0.526744	0.524997	0.534501
539	AAEL000440-PA OS=Aedes aegypti GN=AAEL000440 PE=4 SV=1	Q17PB8_AEDAE	AAEL000440			108 kDa	0.001	0.19	-0.0468	0.0821	-0.0824	0.0799	-0.014	0.6335	0.1108	0.1267	0.1073	0.2211	0.585229	0.582652	0.561974	0.551364	0.547054	0.970138	0.609634	0.564654	0.59744	0.600893
563	AAEL004412-PA (Fragment) OS=Aedes aegypti GN=AAEL004412 PE=4 SV=1	Q17CW6_AEDAE	AAEL004412			148 kDa	0.001	0.19	-0.0516	0.0418	-0.0166	0.0386	-0.0078	0.5144	0.0543	0.2014	0.1837	0.1914	0.563504	0.564811	0.552052	0.586815	0.560642	1.16379	0.5593	0.568671	0.553387	0.574965
564	AAEL011567-PA OS=Aedes aegypti GN=AAEL011567 PE=3 SV=1	Q16PP2_AEDAE	AAEL011567			42 kDa	0.001	0.19	-0.1217	-0.0093	-0.1065	0.0575	0.0536	0.9692	0.1089	0.089	0.0411	0.1033	0.749919	0.575489	0.730253	0.592789	0.578135	0.719848	0.582022	0.570311	0.573811	0.579583
570	AAEL015052-PA OS=Aedes aegypti GN=AAEL015052 PE=4 SV=1	Q16ER7_AEDAE	AAEL015052			26 kDa	0.001	0.19	-0.1384	0.1263	0.0584	-0.0135	-0.0489	0.5323	0.108	0.1437	0.1569	0.0777	0.606066	0.550833	0.536252	0.549264	0.563414	0.579208	0.529627	0.531768	0.548782	0.555145
525	AAEL009934-PA OS=Aedes aegypti GN=AAEL009934 PE=4 SV=1	Q16UD0_AEDAE	AAEL009934			138 kDa	0.001	0.18	-0.1982	0.1024	-0.1051	0.0245	0.0861	0.5003	0.1916	0.1323	0.118	0.1026	0.687855	0.5736	0.614657	0.558158	0.561393	0.931731	0.550562	0.571438	0.549238	0.571366
529	AAEL002924-PA OS=Aedes aegypti GN=AAEL002924 PE=4 SV=1	Q17GP0_AEDAE	AAEL002924			39 kDa	0.001	0.18	-0.1096	0.0519	-0.0349	0.0454	0.0326	0.1131	0.178	0.2355	0.1705	0.1528	0.569543	0.522628	0.54	0.521389	0.530107	0.879205	0.535718	0.540731	0.544583	0.574687
530	AAEL001937-PA OS=Aedes aegypti GN=AAEL001937 PE=4 SV=1	Q17JR3_AEDAE	AAEL001937			54 kDa	0.001	0.18	-0.0357	-0.0607	0.0977	-0.0262	-0.0081	0.0487	0.2306	-0.0113	0.249	0.3045	0.571019	0.567437	0.555959	0.539699	0.539527	0.737016	0.53773	0.552808	0.547746	0.551246
591	AAEL003174-PA OS=Aedes aegypti GN=AAEL003174 PE=4 SV=1	Q17G66_AEDAE	AAEL003174			18 kDa	0.001	0.18	-0.0331	0.0587	0.0018	0.0138	-0.047	0.3979	0.1201	0.0677	0.2558	0.1004	0.528046	0.528803	0.520959	0.524164	0.529163	0.543335	0.522045	0.525996	0.523063	0.533019
493	AAEL004088-PA OS=Aedes aegypti GN=AAEL004088 PE=4 SV=1	Q17DM5_AEDAE	AAEL004088			36 kDa	0.001	0.17	-0.1051	-0.0202	0.0298	0.0518	-0.0048	-0.0911	0.2757	-0.0453	0.3011	0.3538	0.599144	0.576134	0.559312	0.541232	0.565709	0.855075	0.564762	0.556713	0.606912	0.607074
494	AAEL010065-PA OS=Aedes aegypti GN=AAEL010065 PE=2 SV=1	Q1HQU9_AEDAE	AAEL010065			48 kDa	0.001	0.17	-0.031	-0.0117	0.1031	-0.0499	-0.027	0.0403	0.2467	-0.0096	0.3012	0.2438	0.61864	0.552015	0.57835	0.538838	0.539798	0.761481	0.57385	0.546473	0.573148	0.573371
507	AAEL004065-PA OS=Aedes aegypti GN=AAEL004065 PE=4 SV=1	Q17DU1_AEDAE	AAEL004065			21 kDa	0.001	0.17	-0.0046	0.0141	0.0205	-0.0184	-0.0046	0.2429	0.1653	0.1459	0.1357	0.2274	0.628211	0.556749	0.596234	0.556204	0.561328	0.860603	0.585112	0.557976	0.561689	0.593206
521	Kynurenine 3-monooxygenase OS=Aedes aegypti GN=kh PE=1 SV=2	KMO_AEDAE	kh			54 kDa	0.001	0.17	0.0929	-0.1498	0.0315	-0.1608	0.1839	-0.0114	0.2282	0.2175	0.0957	0.2847	0.563114	0.565458	0.54973	0.554514	0.561845	0.811234	0.545114	0.563071	0.569122	0.555997
528	AAEL010027-PA OS=Aedes aegypti GN=AAEL010027 PE=4 SV=1	Q16U46_AEDAE	AAEL010027			48 kDa	0.001	0.17	-0.0239	-0.0294	-0.0359	0.0744	-0.0286	0.6433	0.147	-0.1318	0.2633	0.1506	0.594857	0.660588	0.578559	0.579393	0.57702	0.937637	0.589781	0.648569	0.591149	0.578966
554	AAEL011745-PA OS=Aedes aegypti GN=AAEL011745 PE=4 SV=1	Q16P69_AEDAE	AAEL011745			76 kDa	0.001	0.16	0.0073	-0.0583	-0.0196	0.0277	0.0299	0.3131	0.104	0.1428	0.1003	0.1675	0.614773	0.569387	0.607352	0.556879	0.541257	0.566801	0.563817	0.552676	0.573354	0.560944
560	AAEL015062-PA OS=Aedes aegypti GN=AAEL015062 PE=4 SV=1	Q16EQ7_AEDAE	AAEL015062			35 kDa	0.001	0.16	-0.0256	-0.0522	-0.0752	0.0018	0.1465	0.462	0.0924	0.0423	0.1762	0.2048	0.569713	0.537348	0.579942	0.536841	0.565309	1.03662	0.527915	0.528343	0.54129	0.539272
527	AAEL003748-PA OS=Aedes aegypti GN=CYP9AE1 PE=3 SV=1	Q0IG08_AEDAE	CYP9AE1			61 kDa	0.001	0.15	0.1132	-0.0043	-0.0234	-0.096	-0.0405	0.0686	0.1285	0.1079	0.2279	0.185	0.543851	0.550941	0.585769	0.558088	0.569943	0.685148	0.557857	0.565737	0.598111	0.559106
579	AAEL006359-PA OS=Aedes aegypti GN=AAEL006359 PE=4 SV=1	Q176K3_AEDAE	AAEL006359			35 kDa	0.001	0.15	-0.0301	0.0263	0.038	-0.0429	0.0056	0.2293	0.2045	-0.1431	0.1766	0.2501	0.518573	0.525147	0.524779	0.519627	0.519178	0.531237	0.52273	0.525788	0.520764	0.521196
522	AAEL014220-PA (Fragment) OS=Aedes aegypti GN=AAEL014220 PE=4 SV=1	Q16GY5_AEDAE	AAEL014220			40 kDa	0.001	0.14	0.0143	0.0829	0.0047	-0.0587	-0.0296	0.2452	0.0496	0.0704	0.196	0.1729	0.574582	0.626456	0.566047	0.557317	0.576684	0.669856	0.563716	0.573702	0.570692	0.578422
501	AAEL000417-PA (Fragment) OS=Aedes aegypti GN=AAEL000417 PE=4 SV=1	Q17P96_AEDAE	AAEL000417			81 kDa	0.001	0.13	-0.0273	-0.0512	-0.0248	-0.0601	0.12	0.2859	0.1005	0.1954	0.037	0.0685	0.58249	0.564347	0.566594	0.554394	0.553238	0.703009	0.559141	0.561499	0.548055	0.587195
532	AAEL004183-PA OS=Aedes aegypti GN=AAEL004183 PE=4 SV=1	Q0IFR6_AEDAE	AAEL004183			47 kDa	0.001	0.13	-0.0664	0.0305	-0.0535	0.015	0.0479	0.0363	0.1365	0.0855	0.1703	0.2107	0.568602	0.543186	0.552573	0.54509	0.538064	0.659552	0.574877	0.545145	0.552644	0.553659
499	AAEL001101-PA OS=Aedes aegypti GN=AAEL001101 PE=4 SV=1	Q17M52_AEDAE	AAEL001101			100 kDa	0.001	0.12	-0.0244	0.0146	0.0058	-0.0323	0.028	0.1357	0.0998	0.1389	0.0988	0.1381	0.603495	0.568322	0.573766	0.563712	0.551379	0.770249	0.556349	0.552152	0.543043	0.556325
514	26S proteasome regulatory complex subunit RPN5/PSMD12 OS=Aedes aegypti GN=AAEL014325 PE=2 SV=1	Q1HQM8_AEDAE	AAEL014325			53 kDa	0.001	0.12	-0.0465	0.0774	-0.0189	0.0023	-0.0219	0.0424	0.1908	0.0288	0.1571	0.197	0.596061	0.561415	0.569377	0.540729	0.552068	0.720829	0.548806	0.539785	0.558046	0.550529
559	AAEL001048-PA OS=Aedes aegypti GN=AAEL001048 PE=3 SV=1	Q17MF6_AEDAE	AAEL001048			36 kDa	0.001	0.12	0.011	-0.0594	0.0501	0.0513	-0.0677	0.282	0.1262	0.0676	0.088	0.0594	0.549451	0.545049	0.533754	0.532365	0.52995	0.574428	0.538033	0.540403	0.534204	0.538939
549	AAEL011842-PA OS=Aedes aegypti GN=AAEL011842 PE=3 SV=1	Q16NW0_AEDAE	AAEL011842			36 kDa	0.001	0.11	0.0335	-0.0662	-0.0169	-0.0376	-0.0424	0.3302	0.0014	0.1535	0.1043	0.0456	0.625577	0.62465	0.633568	0.62521	0.616862	0.752582	0.624215	0.622874	0.630753	0.624779
505	Proteasome subunit alpha type OS=Aedes aegypti GN=AAEL015007 PE=3 SV=1	Q16EV7_AEDAE	AAEL015007			31 kDa	0.001	0.1	0.001	-0.0373	0.055	-0.0059	-0.0343	-0.0093	0.1751	-0.0128	0.1714	0.1807	0.57492	0.565179	0.57173	0.547845	0.570086	0.777204	0.557354	0.553332	0.57793	0.580842
515	AAEL011982-PA OS=Aedes aegypti GN=AAEL011982 PE=4 SV=1	Q16NH5_AEDAE	AAEL011982			58 kDa	0.001	0.09	-0.0595	0.0464	0.0328	-0.0399	0.0143	0.399	0.0887	0.0289	0.038	0.0406	0.584922	0.570547	0.558172	0.537939	0.58067	0.956336	0.546587	0.555386	0.548756	0.550811
483	AAEL002654-PA OS=Aedes aegypti GN=AAEL002654 PE=4 SV=1	Q17HK0_AEDAE	AAEL002654			155 kDa	0.001	0.08	0.0001	-0.0305	-0.0303	0.0249	0.0169	0.2678	0.0323	0.1261	-0.0271	0.023	0.628726	0.59387	0.597877	0.570562	0.580729	0.798	0.615373	0.594101	0.596566	0.615121
497	AAEL001649-PA OS=Aedes aegypti GN=AAEL001649 PE=4 SV=1	Q17KL8_AEDAE	AAEL001649			56 kDa	0.001	-0.07	-0.0306	0.047	-0.0502	0.0011	0.0254	0.0294	-0.0946	-0.0362	-0.1861	-0.1114	0.551532	0.545831	0.539285	0.541923	0.545963	0.717425	0.544166	0.544914	0.570316	0.555063
489	40S ribosomal protein S6 OS=Aedes aegypti GN=RpS6 PE=2 SV=2	RS6_AEDAE	RpS6			39 kDa	0.001	-0.08	0.0393	0.052	0.0191	-0.0085	-0.0736	-0.0815	-0.1573	-0.0779	-0.0978	-0.0704	0.698238	0.606081	0.639913	0.569102	0.571851	0.903611	0.671485	0.561298	0.670661	0.618942
490	Glycerol-3-phosphate dehydrogenase OS=Aedes aegypti GN=AAEL003873 PE=3 SV=1	Q17E82_AEDAE	AAEL003873			81 kDa	0.001	-0.09	0.1561	-0.0963	0.0642	-0.02	-0.0805	-0.2357	-0.0485	-0.1257	-0.0346	-0.0067	0.580814	0.545716	0.571378	0.538002	0.539878	0.830223	0.561638	0.542734	0.552481	0.553193
503	AAEL003995-PA OS=Aedes aegypti GN=AAEL003995 PE=4 SV=1	Q17E09_AEDAE	AAEL003995			39 kDa	0.001	-0.09	0.0794	-0.036	0.0427	-0.0399	-0.0165	-0.3533	-0.1055	-0.0665	-0.0775	-0.0929	0.59581	0.552007	0.571764	0.551374	0.557112	1.31228	0.558964	0.537893	0.547988	0.583572
511	AAEL006048-PA OS=Aedes aegypti GN=AAEL006048 PE=4 SV=1	Q177Q9_AEDAE	AAEL006048			44 kDa	0.001	-0.09	0.0289	-0.0206	-0.0193	-0.0241	0.0146	-0.0412	-0.0875	-0.1649	-0.125	-0.0535	0.550021	0.547475	0.560791	0.559171	0.546241	0.758403	0.548172	0.547647	0.553583	0.558606
486	AAEL011105-PB OS=Aedes aegypti GN=AAEL011105 PE=4 SV=1	Q16R23_AEDAE (+1)	AAEL011105			80 kDa	0.001	-0.1	-0.029	0.0358	-0.0237	0.0121	0.0131	-0.1928	-0.0917	-0.0475	-0.1067	-0.1389	0.604614	0.572527	0.581447	0.566759	0.565128	0.886749	0.574037	0.557921	0.580908	0.589286
491	AAEL007681-PA OS=Aedes aegypti GN=AAEL007681 PE=4 SV=1	Q171D1_AEDAE	AAEL007681			53 kDa	0.001	-0.11	0.0961	-0.1031	0.0415	-0.0165	-0.0102	-0.2342	-0.083	-0.1044	-0.0866	-0.066	0.581403	0.561377	0.547934	0.538113	0.542094	0.802265	0.543721	0.55717	0.571871	0.549055
500	AAEL009912-PA OS=Aedes aegypti GN=AAEL009912 PE=4 SV=1	Q16UF7_AEDAE	AAEL009912			77 kDa	0.001	-0.11	-0.0056	0.0623	0.0078	0.0094	-0.0475	0.036	-0.1514	-0.129	-0.121	-0.1277	0.550112	0.565676	0.540088	0.547609	0.530441	0.770236	0.542678	0.528519	0.545097	0.543999
513	AAEL017508-PA OS=Aedes aegypti GN=AaeL_AAEL017508 PE=3 SV=1	J9EB97_AEDAE	AaeL_AAEL017508			32 kDa	0.001	-0.11	0.1637	-0.0883	-0.0193	-0.0447	0.014	-0.2059	-0.0972	-0.1527	-0.1256	-0.0194	0.597576	0.536071	0.579975	0.535926	0.555292	0.74148	0.588685	0.546895	0.563314	0.57267
518	40S ribosomal protein S24 OS=Aedes aegypti GN=AAEL014292 PE=2 SV=1	Q8WQK7_AEDAE	AAEL014292			15 kDa	0.001	-0.11	0.1313	-0.006	-0.0164	-0.0027	-0.0822	-0.4262	-0.1096	-0.0567	-0.0648	-0.1246	0.548875	0.515931	0.528443	0.512729	0.533357	1.0433	0.544234	0.51933	0.536076	0.552463
553	Prefoldin subunit 4 OS=Aedes aegypti GN=AAEL002337 PE=3 SV=1	Q17IJ1_AEDAE	AAEL002337			16 kDa	0.001	-0.11	0.053	0.035	0.0342	-0.0447	-0.0728	-0.1921	-0.0387	-0.2657	-0.0287	-0.0646	0.531101	0.530801	0.541017	0.526022	0.534393	0.704094	0.533197	0.533776	0.535805	0.540012
496	AAEL009169-PA (Fragment) OS=Aedes aegypti GN=AAEL009169 PE=4 SV=1	Q16WM9_AEDAE	AAEL009169			92 kDa	0.001	-0.12	-0.0618	0.0001	0.0165	0.0423	0.0014	-0.1195	-0.1156	-0.135	-0.1247	-0.1312	0.544279	0.556567	0.545158	0.537707	0.540863	0.855703	0.547426	0.54906	0.548135	0.560338
548	AAEL014038-PA OS=Aedes aegypti GN=AAEL014038 PE=4 SV=1	Q16HG3_AEDAE	AAEL014038			33 kDa	0.001	-0.12	0.0348	-0.0009	0.0398	-0.0497	-0.011	-0.5739	-0.036	-0.1015	-0.0417	-0.0102	0.539457	0.541964	0.560321	0.5438	0.540203	0.683826	0.535592	0.542244	0.54367	0.550459
492	AAEL006978-PA OS=Aedes aegypti GN=AAEL006978 PE=4 SV=1	Q173Z9_AEDAE	AAEL006978			90 kDa	0.001	-0.13	0.0969	-0.1165	0.0047	0.002	0.0048	-0.0181	-0.228	0.0424	-0.2618	-0.1329	0.562472	0.559107	0.547191	0.533045	0.538728	0.906022	0.571863	0.559888	0.572899	0.58084
551	Ubiquinone biosynthesis O-methyltransferase, mitochondrial OS=Aedes aegypti GN=coq3 PE=3 SV=1	Q17BU7_AEDAE	coq3			33 kDa	0.001	-0.13	0.0994	-0.1136	0.0517	-0.0263	-0.0146	-0.3843	-0.0551	-0.1152	-0.1113	-0.0621	0.534883	0.546883	0.530972	0.529779	0.545262	0.695963	0.531481	0.530232	0.525197	0.539597
487	AAEL010403-PA OS=Aedes aegypti GN=AAEL010403 PE=3 SV=1	Q16T24_AEDAE	AAEL010403			61 kDa	0.001	-0.14	-0.0051	0.04	-0.0838	0.0515	-0.0337	0.0338	-0.2011	-0.0052	-0.283	-0.2162	0.609868	0.555874	0.584443	0.532761	0.544819	0.902162	0.584654	0.552187	0.587431	0.601669
495	AAEL006834-PA OS=Aedes aegypti GN=AAEL006834 PE=3 SV=1	Q174N2_AEDAE	AAEL006834			87 kDa	0.001	-0.14	0.0332	-0.009	0.063	-0.0324	-0.0613	-0.0918	-0.1364	0.0663	-0.3464	-0.1851	0.570612	0.535942	0.555393	0.531259	0.558959	0.860214	0.550242	0.537016	0.585396	0.552724
510	Innexin OS=Aedes aegypti GN=inx PE=2 SV=1	Q16YE3_AEDAE	inx			48 kDa	0.001	-0.14	0.0269	-0.0286	-0.0053	-0.0298	0.0269	-0.0759	-0.133	0.0213	-0.2746	-0.22	0.532701	0.529598	0.540134	0.533999	0.534429	0.833477	0.53718	0.533434	0.55342	0.543786
523	AAEL004137-PA OS=Aedes aegypti GN=AAEL004137 PE=3 SV=1	Q17DJ8_AEDAE	AAEL004137			44 kDa	0.001	-0.14	0.0587	-0.0668	0.0421	-0.0367	-0.0009	-0.4129	-0.0915	-0.1646	-0.0541	-0.0794	0.589897	0.533829	0.563599	0.539906	0.543554	0.821231	0.560454	0.542962	0.547921	0.566915
572	AAEL003985-PA OS=Aedes aegypti GN=AAEL003985 PE=4 SV=1	Q17E06_AEDAE	AAEL003985			18 kDa	0.001	-0.14	0.0488	0.0533	-0.0048	-0.0754	-0.0332	-0.0259	-0.2071	-0.1425	-0.1406	-0.2065	0.542357	0.543953	0.538016	0.540572	0.54147	0.541642	0.534907	0.55754	0.545767	0.55497
578	AAEL002812-PA OS=Aedes aegypti GN=AAEL002812 PE=3 SV=1	Q17H22_AEDAE	AAEL002812			10 kDa	0.001	-0.14	0.0912	0.0068	-0.0034	-0.0253	-0.087	-0.2261	-0.1441	-0.155	-0.0846	-0.1163	0.534249	0.520511	0.526422	0.522896	0.528142	0.586122	0.521717	0.533892	0.52869	0.525041
498	GTP-binding nuclear protein OS=Aedes aegypti GN=AAEL009287 PE=3 SV=1	Q16WA1_AEDAE	AAEL009287			24 kDa	0.001	-0.15	-0.0307	0.015	-0.0045	0.0532	-0.0368	-0.1593	-0.0954	-0.1977	-0.1745	-0.1952	0.641104	0.58442	0.62422	0.567509	0.549997	1.09524	0.620319	0.574262	0.597001	0.60644
502	AAEL005508-PA OS=Aedes aegypti GN=AAEL005508 PE=2 SV=1	Q1HRL6_AEDAE	AAEL005508			27 kDa	0.001	-0.15	0.0651	-0.0507	0.0252	0.001	-0.0211	-0.4624	-0.1089	-0.1612	-0.1569	-0.0933	0.610536	0.570606	0.567745	0.535131	0.545884	1.12354	0.564232	0.537761	0.549813	0.601796
535	AAEL001496-PA OS=Aedes aegypti GN=AAEL001496 PE=4 SV=1	Q17L48_AEDAE	AAEL001496			34 kDa	0.001	-0.15	0.0044	0.0818	-0.009	-0.0406	-0.0298	-0.02	-0.1727	-0.2006	-0.1366	-0.1792	0.559391	0.547717	0.56018	0.554433	0.544349	0.62728	0.559827	0.546223	0.541678	0.555268
540	AAEL015143-PB OS=Aedes aegypti GN=AAEL015143 PE=4 SV=1	Q16EJ6_AEDAE (+1)	AAEL015143			25 kDa	0.001	-0.15	0.0034	0.0623	-0.0182	-0.0298	-0.0024	-0.1969	-0.1231	-0.1826	-0.131	-0.1695	0.584893	0.571178	0.586932	0.555769	0.554786	0.727758	0.591998	0.549566	0.560616	0.570363
541	AAEL012621-PA OS=Aedes aegypti GN=AAEL012621 PE=4 SV=1	Q16LJ8_AEDAE	AAEL012621			40 kDa	0.001	-0.15	-0.0282	0.1052	-0.0088	-0.0056	-0.068	-0.0023	-0.1452	-0.2544	-0.1199	-0.2197	0.551667	0.531191	0.536511	0.521719	0.521275	0.576997	0.545902	0.532232	0.531139	0.552025
481	AAEL007708-PA OS=Aedes aegypti GN=AAEL007708 PE=4 SV=1	Q171B6_AEDAE	AAEL007708			39 kDa	0.001	-0.15	-0.0212	0.0054	0.0509	-0.0636	0.0188	-0.4998	-0.0764	-0.0663	-0.1793	-0.1182	0.529731	0.54893	0.535031	0.554282	0.529994	0.890085	0.527283	0.532995	0.533183	0.565483
531	AAEL004685-PA OS=Aedes aegypti GN=AAEL004685 PE=3 SV=1	Q0IFJ8_AEDAE	AAEL004685			56 kDa	0.001	-0.16	0.0719	0.0295	0.0533	-0.074	-0.0803	0.0209	-0.3141	-0.0456	-0.2179	-0.211	0.59877	0.575921	0.570271	0.564454	0.569587	0.716169	0.598669	0.56946	0.585612	0.608633
574	AAEL012812-PA OS=Aedes aegypti GN=AAEL012812 PE=4 SV=1	Q16KB4_AEDAE	AAEL012812			27 kDa	0.001	-0.16	0.0063	0.2934	0.0368	-0.0739	-0.1248	-0.0968	-0.1861	-0.1874	-0.1886	-0.1147	0.51923	0.659347	0.541621	0.516959	0.51858	0.517654	0.513738	0.520763	0.512235	0.515834
583	AAEL004763-PA OS=Aedes aegypti GN=AAEL004763 PE=4 SV=1	Q17BY1_AEDAE	AAEL004763			40 kDa	0.001	-0.16	-0.0205	0.0083	-0.0577	-0.0132	0.0704	-0.3653	-0.1219	-0.1285	-0.1315	-0.0564	0.548999	0.545445	0.54351	0.544227	0.544049	0.573795	0.55291	0.546781	0.545702	0.542342
506	AAEL010099-PA OS=Aedes aegypti GN=AAEL010099 PE=3 SV=1	Q16TW0_AEDAE	AAEL010099			35 kDa	0.001	-0.17	-0.1364	0.0466	0.0085	0.0842	-0.0261	-0.0953	-0.1709	-0.3487	-0.1884	-0.0842	0.642611	0.553144	0.585159	0.577646	0.5472	1.01365	0.596368	0.574338	0.584023	0.630722
516	AAEL002295-PA OS=Aedes aegypti GN=AAEL002295 PE=4 SV=1	Q17IL4_AEDAE	AAEL002295			58 kDa	0.001	-0.17	0.0095	0.0111	0.0157	-0.0447	0.0113	-0.3566	-0.1279	-0.0504	-0.2022	-0.2254	0.585705	0.54339	0.569958	0.545871	0.53407	0.992124	0.568067	0.548623	0.553154	0.555865
517.1	AAEL007816-PA OS=Aedes aegypti GN=CYP4D23 PE=3 SV=2	Q170T4_AEDAE	CYP4D23			57 kDa	0.001	-0.17	-0.0153	0.0084	0.0338	-0.0769	0.0357	-0.5518	-0.1255	-0.0411	-0.1832	-0.2067	0.566316	0.575926	0.565385	0.537778	0.549197	0.886642	0.563365	0.569483	0.544486	0.559966
526	AAEL002119-PA OS=Aedes aegypti GN=AAEL002119 PE=4 SV=1	Q17J62_AEDAE	AAEL002119			23 kDa	0.001	-0.17	0.0288	-0.0139	-0.026	0.004	0.0117	-0.1231	-0.174	-0.0567	-0.2085	-0.2546	0.587239	0.531608	0.553172	0.530495	0.531306	0.768918	0.555095	0.534659	0.545091	0.536407
512	AAEL014889-PA (Fragment) OS=Aedes aegypti GN=AAEL014889 PE=2 SV=1	Q1HQI1_AEDAE	AAEL014889			20 kDa	0.001	-0.18	0.1516	-0.0543	0.0478	-0.0723	-0.005	-0.3052	-0.1898	-0.1671	-0.149	-0.1243	0.619328	0.574053	0.588286	0.539762	0.567415	0.75611	0.580913	0.561036	0.593816	0.5779
534	AAEL003903-PA OS=Aedes aegypti GN=AAEL003903 PE=3 SV=1	Q17E64_AEDAE	AAEL003903			50 kDa	0.001	-0.18	-0.0682	0.0801	-0.0562	-0.003	0.0417	-0.1255	-0.1684	-0.0575	-0.2582	-0.2609	0.603983	0.555093	0.581303	0.556965	0.547009	0.654696	0.551033	0.569961	0.564721	0.560408
542	AAEL006483-PA OS=Aedes aegypti GN=AAEL006483 PE=4 SV=1	Q175Y3_AEDAE	AAEL006483			19 kDa	0.001	-0.18	0.1306	-0.0241	0.1045	-0.0007	-0.0469	-0.1848	-0.1786	-0.2195	-0.264	-0.2337	0.748104	0.69137	0.768483	0.711588	0.718163	0.778113	0.703573	0.704056	0.692567	0.728472
2378.1	AAEL007184-PA OS=Aedes aegypti GN=AAEL007184 PE=4 SV=1	Q173D4_AEDAE	AAEL007184			14 kDa	0.001	-0.18	0.09	-0.004	-0.0295	0.0242	-0.0809	-0.0614	-0.1534	-0.2316	-0.2824	-0.1597	0.516121	0.525008	0.52574	0.519723	0.51761	0.535528	0.518992	0.515617	0.515818	0.516121
508	AAEL001052-PA OS=Aedes aegypti GN=AAEL001052 PE=3 SV=1	Q17MF2_AEDAE	AAEL001052			11 kDa	0.001	-0.19	0.1781	0.0264	0.035	-0.0612	-0.1364	-0.1781	-0.1469	-0.1865	-0.2222	-0.207	0.619276	0.534822	0.545747	0.522967	0.536459	0.845848	0.524315	0.534284	0.533366	0.551264
533	AAEL006303-PA OS=Aedes aegypti GN=AAEL006303 PE=3 SV=1	Q176Q6_AEDAE	AAEL006303			21 kDa	0.001	-0.19	0.1416	0.064	-0.0073	-0.0666	-0.0327	-0.196	-0.1784	-0.3048	-0.145	-0.2071	0.677177	0.619451	0.662566	0.595461	0.533616	0.730636	0.544678	0.609725	0.552143	0.602126
569	AAEL007731-PA OS=Aedes aegypti GN=AAEL007731 PE=4 SV=1	Q170Z8_AEDAE	AAEL007731			31 kDa	0.001	-0.19	-0.1062	0.0591	0.0446	0.0217	-0.0071	-0.391	-0.1361	-0.1332	-0.1868	-0.0926	0.581536	0.587812	0.616041	0.581478	0.594695	0.611611	0.591647	0.624354	0.583854	0.587521
545	AAEL014379-PA OS=Aedes aegypti GN=AAEL014379 PE=4 SV=1	Q16GH4_AEDAE	AAEL014379			19 kDa	0.001	-0.2	0.0783	-0.0249	0.0261	-0.0427	0.0458	-0.1311	-0.1794	-0.1897	-0.2191	-0.32	0.693704	0.558015	0.641605	0.556748	0.566503	0.681075	0.694445	0.539907	0.612109	0.678806
509	Carboxypeptidase OS=Aedes aegypti GN=AAEL009291 PE=3 SV=1	Q16W90_AEDAE	AAEL009291			55 kDa	0.001	-0.21	-0.0567	0.1427	-0.0655	-0.0254	-0.004	-0.1636	-0.1191	-0.2094	-0.2295	-0.3508	0.716321	0.597934	0.647663	0.589516	0.609041	0.962968	0.639004	0.622279	0.612177	0.676043
537	AAEL007946-PA OS=Aedes aegypti GN=GSTE6 PE=3 SV=2	Q170C7_AEDAE	GSTE6			25 kDa	0.001	-0.21	0.0216	0.0018	0.0068	0.0252	-0.0498	-0.382	-0.2297	-0.045	-0.3013	-0.1211	0.592317	0.60379	0.57621	0.580204	0.571284	0.919105	0.633931	0.580036	0.618676	0.604618
576	AAEL009772-PB OS=Aedes aegypti GN=AAEL009772 PE=4 SV=1	Q16UW1_AEDAE (+1)	AAEL009772			15 kDa	0.001	-0.22	0.1002	0.0505	0.002	-0.1388	-0.0066	-0.5695	-0.089	-0.0473	-0.2841	-0.2224	0.539048	0.537391	0.530435	0.551321	0.536029	0.723047	0.524944	0.540062	0.533152	0.536694
558	AAEL003921-PA OS=Aedes aegypti GN=AAEL003921 PE=4 SV=1	Q17E61_AEDAE	AAEL003921			15 kDa	0.001	-0.23	0.0222	0.0429	0.0703	-0.085	0.0011	0.0121	-0.3562	-0.2808	-0.3299	-0.2545	0.639583	0.57222	0.605267	0.547538	0.542729	0.625533	0.597695	0.545478	0.653598	0.688732
546	AAEL009894-PA OS=Aedes aegypti GN=AAEL009894 PE=4 SV=1	Q16UI8_AEDAE	AAEL009894			43 kDa	0.001	-0.25	-0.0008	-0.0434	0.0363	-0.0265	0.0168	-0.1878	-0.2978	-0.2856	-0.1676	-0.2767	0.53544	0.52774	0.535345	0.529523	0.53763	0.947239	0.557134	0.556643	0.527319	0.53991
547	AAEL004978-PA OS=Aedes aegypti GN=AAEL004978 PE=2 SV=1	Q3ZDP2_AEDAE	AAEL004978			69 kDa	0.001	-0.25	0.4175	-0.2208	-0.1744	-0.3166	0.5885	-0.3299	-0.1767	-0.389	-0.2806	-0.1132	0.673217	0.582323	0.552457	0.586573	0.675662	0.766779	0.575198	0.606709	0.586137	0.584989
556	AAEL000182-PA OS=Aedes aegypti GN=AAEL000182 PE=4 SV=1	Q17PZ2_AEDAE	AAEL000182			7 kDa	0.001	-0.25	0.1433	-0.0584	0.0036	-0.0264	-0.015	-0.578	-0.194	-0.2029	-0.2333	-0.1066	0.610355	0.546471	0.555923	0.532682	0.550556	0.635243	0.587531	0.546071	0.592448	0.580313
484	Histone H4 OS=Aedes aegypti GN=AAEL000490 PE=3 SV=1	Q16IE4_AEDAE (+1)	AAEL000490			11 kDa	0.001	-0.27	0.0412	0.0332	-0.04	0.0028	-0.0137	-0.1815	-0.2378	-0.2751	-0.3605	-0.2938	0.677627	0.612964	0.576167	0.578062	0.564596	0.835179	0.619656	0.607648	0.662735	0.655587
575	AAEL003228-PA OS=Aedes aegypti GN=AAEL003228 PE=4 SV=1	Q17FY2_AEDAE	AAEL003228			68 kDa	0.001	-0.31	0.006	0.0309	-0.0218	0.1003	-0.121	-0.0407	-0.3574	-0.221	-0.5364	-0.4248	0.525223	0.552667	0.539526	0.530647	0.532541	0.614661	0.55071	0.558732	0.622197	0.64674
544	AAEL007431-PA OS=Aedes aegypti GN=AAEL007431 PE=4 SV=1	Q0IF00_AEDAE	AAEL007431			8 kDa	0.001	-0.38	0.018	0.0479	-0.0059	-0.0166	-0.02	-0.3474	-0.3926	-0.2454	-0.4824	-0.4584	0.610244	0.623725	0.598793	0.578237	0.585263	1.21905	0.574426	0.595889	0.618853	0.657586
550.1	AAEL007521-PA OS=Aedes aegypti GN=AAEL007521 PE=4 SV=1	Q171U6_AEDAE	AAEL007521			102 kDa	0.001	-0.38	-0.0735	0.037	-0.0401	0.048	0.0244	-1.4801	-0.06	-0.3623	-0.2966	-0.275	0.539525	0.537513	0.540091	0.544346	0.543399	0.65321	0.543352	0.607699	0.567989	0.561988
592	Transporter OS=Aedes aegypti GN=AAEL003641 PE=3 SV=1	Q17F00_AEDAE	AAEL003641			66 kDa	0.001	-0.39	-0.1376	0.0168	0.0653	0.0577	-0.0176	-0.0654	-0.094	-0.6526	-0.606	-0.488	0.548308	0.549086	0.572753	0.546712	0.546801	0.558653	0.545069	0.535045	0.541118	0.538681
585	AAEL014491-PB OS=Aedes aegypti GN=AAEL014491 PE=4 SV=1	Q16G80_AEDAE	AAEL014491			180 kDa	0.001	-0.42	0.2442	0.2343	0.1308	-0.1306	-0.0489	-0.1413	-0.5097	-0.5372	-0.4863	-0.4696	1.16444	0.943939	0.806559	0.61889	0.541526	0.609739	0.605768	0.642913	0.791222	0.675696
482.8	AAEL014613-PA OS=Aedes aegypti GN=CYP9J24 PE=3 SV=1	Q16FW9_AEDAE	CYP9J24			61 kDa	0.001	-0.62	0.1659	-0.1642	-0.0814	0.053	-0.0539	-1.4976	-0.3652	-0.5982	-0.8789	-0.6265	0.576966	0.851183	0.531629	0.531465	0.566903	1.77913	0.558941	0.578443	0.855119	0.582368
593	Adenylyltransferase and sulfurtransferase MOCS3 OS=Aedes aegypti GN=AAEL004607 PE=3 SV=1	MOCS3_AEDAE	AAEL004607			48 kDa	0.0011	-0.2	0.1119	-0.0173	0.018	-0.0667	-0.0217	-0.6248	-0.2679	-0.1118	-0.2372	-0.0927	0.608832	0.564735	0.580843	0.556612	0.579416	1.47461	0.558382	0.556285	0.561555	0.574474
594	AAEL001177-PA OS=Aedes aegypti GN=AAEL001177 PE=4 SV=1	Q17M28_AEDAE	AAEL001177			12 kDa	0.0012	0.27	-0.0344	0.13	-0.0301	0.0578	-0.0965	1.8511	0.1303	0.1447	0.3049	0.1738	0.550673	0.637134	0.529102	0.53719	0.550933	1.68429	0.545681	0.545397	0.545551	0.53111
595	AAEL002933-PA OS=Aedes aegypti GN=AAEL002933 PE=4 SV=1	Q17GP9_AEDAE	AAEL002933			18 kDa	0.0013	0.31	0.0571	-0.0722	-0.0321	0.0711	-0.0584	1.6492	0.0996	0.1562	0.3629	0.2529	0.543592	0.596938	0.533649	0.576472	0.574726	1.25371	0.543034	0.636025	0.629571	0.551413
596	AAEL001446-PA (Fragment) OS=Aedes aegypti GN=AAEL001446 PE=4 SV=1	Q17L70_AEDAE	AAEL001446			49 kDa	0.0014	0.28	-0.0478	-0.016	0.0347	0.1151	-0.1047	1.1608	0.0667	0.2798	0.2203	0.347	0.569252	0.592047	0.544676	0.578063	0.557884	1.42559	0.598769	0.559691	0.553576	0.640595
597	AAEL007656-PA OS=Aedes aegypti GN=AAEL007656 PE=4 SV=1	Q171G1_AEDAE	AAEL007656			51 kDa	0.0015	0.09	-0.0215	0.1077	-0.0551	-0.0346	-0.0087	0.2872	0.0294	0.1499	0.1278	-0.0337	0.544776	0.542218	0.562327	0.552309	0.539322	0.723654	0.545077	0.583311	0.584979	0.555613
600	AAEL012025-PA OS=Aedes aegypti GN=AAEL012025 PE=4 SV=1	Q16NB4_AEDAE	AAEL012025			39 kDa	0.0016	0.15	-0.1091	0.0908	-0.0457	0.0285	-0.0056	0.3211	0.116	0.0186	0.1396	0.1573	0.623134	0.556855	0.547686	0.532706	0.538624	0.619937	0.542513	0.541105	0.541456	0.541609
598	AAEL000388-PA OS=Aedes aegypti GN=AAEL000388 PE=3 SV=1	Q0IGE7_AEDAE	AAEL000388			142 kDa	0.0016	0.11	0.006	0.0122	0.006	-0.011	-0.0289	0.1247	0.0926	0.0688	0.0963	0.1481	0.57168	0.544964	0.568866	0.555992	0.548329	0.87316	0.593796	0.562955	0.575455	0.607929
599	AAEL007947-PA OS=Aedes aegypti GN=GSTE3 PE=3 SV=1	Q170C6_AEDAE	GSTE3			25 kDa	0.0016	-0.22	0.0166	0.0088	0.0866	-0.0682	0.0057	-0.2915	-0.1274	-0.4158	-0.1538	-0.1433	0.587292	0.659333	0.572474	0.537363	0.556373	0.890871	0.534913	0.548757	0.545971	0.657393
601	AAEL001917-PA OS=Aedes aegypti GN=AAEL001917 PE=4 SV=1	Q17JQ6_AEDAE	AAEL001917			45 kDa	0.0017	0.1	-0.0933	0.0921	-0.0404	0.0498	-0.0451	0.404	0.069	0.0146	0.0762	0.0569	0.605021	0.544208	0.560093	0.538464	0.549207	0.768161	0.552394	0.539283	0.556571	0.585558
603	AAEL008899-PA OS=Aedes aegypti GN=AAEL008899 PE=3 SV=1	Q16XF2_AEDAE	AAEL008899			12 kDa	0.0019	0.15	0.1008	0.0129	0.0856	-0.0782	-0.132	0.1887	0.0396	-0.0081	0.2554	0.2749	0.521033	0.523543	0.524456	0.524414	0.521698	0.574365	0.525019	0.522432	0.527553	0.537616
604	AAEL008353-PA OS=Aedes aegypti GN=AAEL008353 PE=2 SV=1	Q1HRJ1_AEDAE	AAEL008353			17 kDa	0.0019	-0.12	0.1174	-0.0336	0.0201	0.0063	-0.0731	-0.3278	-0.1558	-0.0901	-0.0754	-0.1158	0.59235	0.544117	0.564859	0.545883	0.550085	0.840793	0.579005	0.531102	0.54592	0.570847
602	AAEL005914-PA OS=Aedes aegypti GN=AAEL005914 PE=2 SV=1	Q6Q9G4_AEDAE	AAEL005914			13 kDa	0.0019	-0.12	0.1528	-0.0378	0.0054	-0.0806	-0.0357	-0.325	-0.1141	-0.1463	-0.0825	-0.0664	0.545139	0.528888	0.525234	0.51928	0.525964	0.970255	0.541845	0.524026	0.523315	0.558037
656	AAEL004651-PA OS=Aedes aegypti GN=AAEL004651 PE=4 SV=1	Q17C93_AEDAE	AAEL004651			92 kDa	0.002	0.45	-0.1562	-0.0413	0.0824	-0.3529	0.2437	2.0554	0.0695	0.3861	0.4174	0.2107	0.711644	0.641918	0.736166	0.948624	0.631898	1.21635	0.719903	0.634235	0.623788	0.751389
605	AAEL007488-PA OS=Aedes aegypti GN=AAEL007488 PE=4 SV=1	Q171X2_AEDAE	AAEL007488			57 kDa	0.002	0.31	-0.0753	-0.1402	0.0741	0.0282	0.0955	0.0891	0.3477	0.2661	0.3874	0.3456	0.55589	0.59778	0.560706	0.5604	0.55839	1.1401	0.554221	0.545554	0.551707	0.555766
659	AAEL014201-PA OS=Aedes aegypti GN=AAEL014201 PE=4 SV=1	Q16H07_AEDAE (+1)	AAEL014201			37 kDa	0.002	0.3	-0.0882	0.1062	0.0206	-0.0502	0.0371	0.5751	0.1205	0.1379	0.3679	0.38	0.560822	0.642297	0.547421	0.548057	0.594246	0.579817	0.549504	0.546629	0.72248	0.579068
646	AAEL003509-PA OS=Aedes aegypti GN=AAEL003509 PE=4 SV=1	Q0IG44_AEDAE	AAEL003509			50 kDa	0.002	0.29	-0.1114	0.0824	-0.0028	-0.0452	0.0347	0.2539	0.3657	0.1736	0.347	0.3463	0.630578	0.551633	0.536096	0.523569	0.525791	0.669163	0.55945	0.533809	0.563944	0.564432
629	5-aminolevulinate synthase OS=Aedes aegypti GN=AAEL007787 PE=3 SV=1	Q170W7_AEDAE	AAEL007787			62 kDa	0.002	0.24	0.1248	-0.1156	0.0571	-0.0146	-0.0545	-0.0985	0.5114	-0.1624	0.4426	0.5261	0.547847	0.559835	0.530907	0.540782	0.543976	0.655665	0.617135	0.58776	0.575496	0.610844
619	V-type proton ATPase subunit F OS=Aedes aegypti GN=AAEL002464 PE=2 SV=1	VATF_AEDAE	AAEL002464			14 kDa	0.002	0.21	-0.0373	-0.1215	0.0729	0.0139	0.0532	0.1785	0.2219	0.2633	0.1856	0.1584	0.587756	0.593804	0.567857	0.543684	0.550436	0.908749	0.538845	0.539491	0.543146	0.555479
624.1	Alkaline phosphatase OS=Aedes aegypti GN=AAEL003313 PE=3 SV=1	Q17FS6_AEDAE	AAEL003313			61 kDa	0.002	0.21	0.0126	-0.0529	0.0452	-0.0527	0.0461	0.0098	0.3438	0.2959	0.1118	0.1959	0.58723	0.57388	0.556436	0.569158	0.556935	0.932039	0.583969	0.571812	0.567565	0.568756
635	AAEL003916-PA OS=Aedes aegypti GN=AAEL003916 PE=4 SV=1	Q17E60_AEDAE	AAEL003916			31 kDa	0.002	0.21	-0.0757	0.0759	-0.0537	-0.0488	0.1029	0.5179	0.1278	0.0998	0.1854	0.1448	0.557096	0.635011	0.577361	0.588471	0.551108	0.631181	0.546448	0.554898	0.561295	0.554085
642	AAEL010592-PA OS=Aedes aegypti GN=AAEL010592 PE=4 SV=1	Q16SI8_AEDAE	AAEL010592			32 kDa	0.002	0.2	-0.0092	-0.0969	0.0308	-0.041	0.0277	0.1051	0.1737	0.2441	0.1335	0.2826	0.640328	0.607381	0.6026	0.559933	0.527481	1.00282	0.52852	0.547015	0.537867	0.5677
645	AAEL004306-PA OS=Aedes aegypti GN=AAEL004306 PE=4 SV=1	Q17D59_AEDAE	AAEL004306			37 kDa	0.002	0.2	-0.0266	-0.0397	0.0355	0.049	-0.0706	0.0498	0.2663	0.003	0.2669	0.3964	0.67719	0.581189	0.585345	0.561754	0.637243	1.21708	0.593598	0.639939	0.655118	0.659811
632	Probable hydroxyacid-oxoacid transhydrogenase, mitochondrial OS=Aedes aegypti GN=AAEL003729 PE=3 SV=1	HOT_AEDAE (+1)	AAEL003729			50 kDa	0.002	0.19	-0.0095	-0.0412	0.0101	-0.0244	0.0106	0.0794	0.2098	0.0936	0.2552	0.2959	0.614927	0.561464	0.591452	0.57013	0.597209	0.922046	0.565659	0.590988	0.593697	0.60262
653	Fatty acid 2-hydroxylase OS=Aedes aegypti GN=AAEL003831 PE=3 SV=1	Q17EC2_AEDAE	AAEL003831			40 kDa	0.002	0.19	-0.0947	-0.0505	0.0215	-0.027	0.1454	0.2447	0.2047	0.1424	0.1547	0.2063	0.546785	0.548146	0.547989	0.53728	0.52244	0.631829	0.561401	0.528559	0.535669	0.53144
649	AAEL004951-PA OS=Aedes aegypti GN=AAEL004951 PE=4 SV=1	Q17BH5_AEDAE	AAEL004951			34 kDa	0.002	0.18	0.0057	-0.1013	0.0265	0.1051	-0.0539	0.5513	0.078	0.1742	-0.016	0.1571	0.565895	0.575195	0.550787	0.555236	0.561995	0.565828	0.56002	0.569785	0.559129	0.557893
655	AAEL013811-PA OS=Aedes aegypti GN=AAEL013811 PE=4 SV=1	Q16I35_AEDAE	AAEL013811			133 kDa	0.002	0.17	-0.0245	0.0671	-0.1	0.0218	0.006	0.519	0.1602	0.0611	0.0323	0.1544	0.607438	0.576542	0.614982	0.619911	0.565893	0.636466	0.586932	0.581309	0.580878	0.578111
658	Uncharacterized protein OS=Wolbachia pipientis wMel GN=WD_0513 PE=4 SV=1	Q73HN6_WOLPM	WD_0513			326 kDa	0.002	0.15	-0.1046	0.0538	0.0428	-0.0251	-0.0128	0.2825	0.1402	0.0564	0.2215	0.1043	0.617571	0.535179	0.546685	0.545844	0.529134	0.729195	0.563789	0.538833	0.577577	0.570001
641	AAEL014733-PA OS=Aedes aegypti GN=AAEL014733 PE=4 SV=1	Q16FJ6_AEDAE	AAEL014733			185 kDa	0.002	0.14	-0.0424	0.0716	-0.0546	0.02	-0.0088	0.5188	0.0734	0.1109	0.0836	0.077	0.56231	0.556199	0.550226	0.558164	0.559679	0.779319	0.562748	0.548079	0.581378	0.562399
637	AAEL009678-PA OS=Aedes aegypti GN=AAEL009678 PE=4 SV=1	Q16V71_AEDAE	AAEL009678			213 kDa	0.002	0.13	-0.0197	0.0255	-0.0317	-0.0305	0.0501	0.2604	0.037	0.0504	0.1708	0.1583	0.559021	0.56433	0.566455	0.548843	0.552543	0.738857	0.563198	0.553136	0.559752	0.56187
609	AAEL006415-PA OS=Aedes aegypti GN=AAEL006415 PE=3 SV=1	Q0IF77_AEDAE	AAEL006415			135 kDa	0.002	0.11	-0.0278	0.0367	0.0115	-0.0086	-0.0301	0.1077	0.0889	0.0671	0.1338	0.1072	0.574932	0.554776	0.576151	0.551054	0.549036	0.868557	0.550181	0.542547	0.557722	0.554793
615	AAEL005676-PA OS=Aedes aegypti GN=AAEL005676 PE=4 SV=1	Q179D5_AEDAE	AAEL005676			56 kDa	0.002	0.08	-0.0081	0.0085	-0.031	-0.0159	0.015	0.2928	0.0201	0.1179	0.0807	0.0284	0.615124	0.609052	0.581349	0.571725	0.564802	0.897234	0.582005	0.555475	0.595242	0.587613
623	AAEL017159-PA OS=Aedes aegypti GN=AaeL_AAEL017159 PE=3 SV=1	J9HTX4_AEDAE	AaeL_AAEL017159			62 kDa	0.002	0.08	-0.0252	0.044	-0.0247	0.028	-0.055	0.1746	0.0897	0.0411	0.0608	0.0621	0.602701	0.565729	0.591789	0.562255	0.567204	0.644673	0.564253	0.576582	0.5713	0.554131
639	AAEL007286-PA OS=Aedes aegypti GN=AAEL007286 PE=2 SV=1	Q1HRA5_AEDAE	AAEL007286			20 kDa	0.002	0.08	0.0542	-0.0142	0.0366	-0.0563	-0.0182	0.1966	0.0115	0.0461	0.1178	0.0768	0.542036	0.519287	0.546622	0.519193	0.530853	0.668328	0.529992	0.531504	0.533349	0.524353
613	AAEL001715-PA OS=Aedes aegypti GN=AAEL001715 PE=3 SV=1	Q17KD5_AEDAE	AAEL001715			59 kDa	0.002	-0.06	0.0303	0.0241	0.0326	-0.0653	-0.0497	-0.2832	-0.0823	-0.13	0.0149	-0.029	0.592964	0.563211	0.578383	0.559334	0.569427	0.991499	0.5564	0.570867	0.577318	0.580819
612	AAEL009320-PA OS=Aedes aegypti GN=AAEL009320 PE=3 SV=1	Q16W74_AEDAE	AAEL009320			60 kDa	0.002	-0.08	0.0526	0.0515	0.0257	-0.0641	-0.0824	-0.198	-0.0612	-0.1626	0.0051	-0.034	0.580314	0.569395	0.552683	0.531808	0.554596	0.859677	0.556534	0.539783	0.578075	0.564668
625	AAEL014414-PA OS=Aedes aegypti GN=AAEL014414 PE=3 SV=1	Q16GE2_AEDAE	AAEL014414			46 kDa	0.002	-0.08	-0.0007	0.0551	-0.069	0.0171	-0.019	-0.1683	0.0067	-0.1413	-0.0355	-0.069	0.54423	0.555392	0.546073	0.543848	0.570376	0.682889	0.548083	0.543895	0.54513	0.562718
618	AAEL003303-PA OS=Aedes aegypti GN=AAEL003303 PE=4 SV=1	Q17FV1_AEDAE	AAEL003303			32 kDa	0.002	-0.09	0.0386	0.074	-0.0041	-0.0081	-0.0667	0.0025	-0.1351	-0.151	-0.0787	-0.0861	0.564664	0.588488	0.552621	0.54977	0.545398	0.669901	0.59833	0.551601	0.583216	0.576759
614	AAEL000823-PA OS=Aedes aegypti GN=AAEL000823 PE=4 SV=1	Q17N60_AEDAE	AAEL000823			19 kDa	0.002	-0.1	0.0545	0.037	0.0433	0.0024	-0.0638	-0.1785	-0.1546	-0.1063	-0.099	-0.1009	0.651114	0.579367	0.616586	0.567216	0.572799	0.817508	0.627841	0.564201	0.601625	0.622484
616	Lon protease homolog, mitochondrial OS=Aedes aegypti GN=AAEL006474 PE=3 SV=1	Q176B8_AEDAE	AAEL006474			108 kDa	0.002	-0.1	0.0538	-0.052	0.0251	-0.0335	0.0118	-0.166	-0.1064	-0.135	-0.0646	-0.1141	0.675893	0.592773	0.608238	0.566342	0.579269	1.06742	0.593819	0.578816	0.652416	0.599487
622	Transcription factor BTF3 OS=Aedes aegypti GN=AAEL012271 PE=2 SV=1	Q1HRK3_AEDAE	AAEL012271			17 kDa	0.002	-0.1	0.0203	0.0216	-0.014	-0.0263	0.0011	-0.242	-0.1051	-0.2046	-0.0218	0.0007	0.576511	0.538816	0.557836	0.52855	0.537152	0.757632	0.567918	0.531479	0.577219	0.539048
626	AAEL001356-PA OS=Aedes aegypti GN=AAEL001356 PE=4 SV=1	Q17LH0_AEDAE	AAEL001356			16 kDa	0.002	-0.11	-0.011	0.0806	-0.0768	-0.0026	-0.0006	0.0165	-0.0777	-0.1768	-0.1487	-0.1449	0.542271	0.537311	0.531708	0.526333	0.543685	0.605528	0.534866	0.526154	0.530189	0.554721
628	3-hydroxyisobutyrate dehydrogenase OS=Aedes aegypti GN=AAEL013904 PE=3 SV=1	Q16HU0_AEDAE	AAEL013904			34 kDa	0.002	-0.11	0.1117	-0.1076	0.0288	-0.0705	0.0289	-0.426	-0.1167	0.0596	-0.0851	-0.0987	0.53242	0.541721	0.524663	0.528154	0.530351	0.732906	0.534432	0.527287	0.529733	0.540652
638	AAEL001798-PB OS=Aedes aegypti GN=AAEL001798 PE=4 SV=1	Q17K22_AEDAE (+1)	AAEL001798			20 kDa	0.002	-0.11	0.0423	-0.0113	0.0013	-0.0288	-0.0103	-0.3646	-0.0984	-0.121	-0.097	-0.0397	0.562213	0.567766	0.554598	0.537126	0.540213	0.936877	0.541811	0.554037	0.541307	0.532728
610	AAEL009414-PA OS=Aedes aegypti GN=AAEL009414 PE=4 SV=1	Q16VZ4_AEDAE	AAEL009414			46 kDa	0.002	-0.12	0.0973	-0.075	0.0238	-0.0167	-0.0285	-0.2672	-0.0817	-0.0873	-0.1019	-0.08	0.606681	0.548866	0.571471	0.543373	0.54598	0.785649	0.600544	0.556035	0.569778	0.584886
648	AAEL006918-PA OS=Aedes aegypti GN=AAEL006918 PE=4 SV=1	Q174E8_AEDAE	AAEL006918			39 kDa	0.002	-0.12	0.01	0.0182	-0.0653	0.024	0.0216	-0.2519	-0.1379	-0.0781	-0.1445	-0.0839	0.584975	0.599272	0.574771	0.568322	0.570764	0.733501	0.584026	0.56599	0.616196	0.567573
611	Phosphoglycerate kinase OS=Aedes aegypti GN=PGK PE=3 SV=1	Q8WQL0_AEDAE	PGK			44 kDa	0.002	-0.13	0.055	-0.0204	-0.0175	-0.0057	-0.0235	-0.1685	-0.1658	-0.087	-0.1534	-0.1844	0.634345	0.561266	0.588122	0.556688	0.550223	0.910491	0.571815	0.548831	0.584407	0.575727
630	AAEL000460-PA OS=Aedes aegypti GN=AAEL000460 PE=4 SV=1	Q17P91_AEDAE	AAEL000460			49 kDa	0.002	-0.13	0.0775	0.0107	-0.0364	0.0003	-0.0035	-0.1863	-0.1624	-0.0687	-0.1385	-0.1309	0.613902	0.57949	0.592357	0.559946	0.567029	0.882032	0.559176	0.56925	0.580065	0.566031
650	AAEL001574-PA OS=Aedes aegypti GN=AAEL001574 PE=3 SV=1	Q17KS9_AEDAE	AAEL001574			53 kDa	0.002	-0.13	0.0107	0.0299	0.0309	-0.0387	-0.0398	-0.331	-0.1026	-0.1216	-0.0965	-0.1057	0.53849	0.5624	0.53786	0.533682	0.546671	0.822694	0.548292	0.535808	0.546389	0.542432
654	AAEL005930-PA OS=Aedes aegypti GN=AAEL005930 PE=4 SV=1	Q178F7_AEDAE	AAEL005930			309 kDa	0.002	-0.14	0.0638	-0.0322	0.009	0.013	-0.0426	-0.501	-0.0733	-0.2127	-0.0728	-0.0683	0.536263	0.539698	0.53883	0.544974	0.530235	1.16893	0.544921	0.553277	0.56025	0.536216
644	AAEL009914-PA OS=Aedes aegypti GN=AAEL009914 PE=4 SV=1	Q16UH6_AEDAE	AAEL009914			13 kDa	0.002	-0.15	-0.0304	0.0306	0.0051	-0.0544	0.0363	-0.0566	-0.2118	-0.139	-0.1717	-0.1684	0.597428	0.537667	0.555554	0.548478	0.542859	0.575323	0.557406	0.539917	0.559743	0.542316
2712.2	AAEL012004-PA OS=Aedes aegypti GN=AAEL012004 PE=3 SV=1	Q16NE5_AEDAE	AAEL012004			46 kDa	0.002	-0.15	-0.0361	-0.049	0.0371	-0.001	0.0525	-0.0344	-0.2161	-0.0313	-0.2063	-0.2437	0.531371	0.528339	0.528959	0.525979	0.528535	0.582255	0.532477	0.52934	0.527571	0.527033
620	Profilin OS=Aedes aegypti GN=AAEL013353 PE=3 SV=1	Q16JE9_AEDAE	AAEL013353			14 kDa	0.002	-0.16	0.0035	0.019	0.0278	0.0266	-0.0823	-0.1341	-0.1741	-0.1216	-0.2309	-0.2184	0.581977	0.552354	0.548837	0.528815	0.534978	1.1001	0.578263	0.537795	0.578364	0.58165
631	60S ribosomal protein L35 OS=Aedes aegypti GN=AAEL005629 PE=2 SV=1	Q1HRM8_AEDAE	AAEL005629			14 kDa	0.002	-0.16	0.0162	0.0323	-0.0089	0.0358	-0.0806	-0.4731	-0.119	-0.1676	-0.1734	-0.0932	0.537978	0.541304	0.536403	0.536783	0.526979	0.945617	0.555313	0.550984	0.5549	0.517764
606	AAEL001312-PA OS=Aedes aegypti GN=CYP9M6 PE=2 SV=1	Q17LK4_AEDAE	CYP9M6			61 kDa	0.002	-0.16	-0.07	-0.0831	0.2545	-0.0126	-0.0706	-0.1272	-0.1374	-0.2592	-0.1998	-0.0714	0.532815	0.551778	0.565948	0.541918	0.538604	0.580178	0.542868	0.532076	0.536931	0.53829
607	AAEL010145-PC OS=Aedes aegypti GN=AaeL_AAEL010145 PE=4 SV=1	J9EAN8_AEDAE	AaeL_AAEL010145			38 kDa	0.002	-0.17	0.1363	-0.0477	0.0468	-0.099	-0.0129	-0.2159	-0.156	-0.1067	-0.2427	-0.1627	0.639365	0.61839	0.634233	0.564438	0.590849	1.00491	0.604529	0.597499	0.581858	0.63397
636	AAEL007883-PA OS=Aedes aegypti GN=AAEL007883 PE=1 SV=1	Q1HR83_AEDAE	AAEL007883			12 kDa	0.002	-0.18	-0.0358	0.0634	-0.0595	-0.0139	0.0168	-0.3467	-0.1625	-0.1642	-0.1227	-0.1769	0.634712	0.540525	0.568488	0.521733	0.546047	0.749548	0.58853	0.522922	0.565667	0.619404
643	AAEL006915-PA OS=Aedes aegypti GN=AAEL006915 PE=4 SV=1	Q174F2_AEDAE (+1)	AAEL006915			32 kDa	0.002	-0.2	0.0132	0.0204	0.1613	-0.067	-0.1184	-0.2192	-0.2103	-0.1266	-0.2074	-0.2997	0.613502	0.595285	0.566012	0.543281	0.544427	0.802877	0.57369	0.546151	0.578061	0.547394
627	AAEL004060-PB OS=Aedes aegypti GN=AAEL004060 PE=4 SV=1	Q17DS3_AEDAE	AAEL004060			7 kDa	0.002	-0.22	0.2235	-0.0382	0.0485	-0.0045	-0.0741	-0.2748	-0.2079	-0.2248	-0.2761	-0.2099	0.684537	0.67248	0.65221	0.579719	0.568677	0.89323	0.641056	0.563533	0.650135	0.56398
633	Methylthioribose-1-phosphate isomerase OS=Aedes aegypti GN=AAEL013828 PE=3 SV=1	MTNA_AEDAE	AAEL013828			39 kDa	0.002	-0.22	-0.0395	0.0528	-0.0085	-0.0257	0.0141	-0.0379	-0.2675	-0.0794	-0.4107	-0.2532	0.540644	0.555905	0.537792	0.533664	0.535459	0.865244	0.555822	0.53061	0.576131	0.569536
647	AAEL007322-PA OS=Aedes aegypti GN=AAEL007322 PE=4 SV=1	Q172P3_AEDAE	AAEL007322			40 kDa	0.002	-0.22	0.0931	-0.297	0.1112	0.021	0.0315	-0.5679	-0.0798	-0.2656	-0.2938	-0.1586	0.562113	0.593837	0.568341	0.577217	0.559383	1.58228	0.555279	0.555763	0.565489	0.554953
640	AAEL014794-PA OS=Aedes aegypti GN=AAEL014794 PE=4 SV=1	Q16FE6_AEDAE	AAEL014794			29 kDa	0.002	-0.23	0.0627	-0.059	0.067	-0.0575	-0.0047	-0.2234	-0.2623	-0.2564	-0.1612	-0.2716	0.609443	0.539662	0.590867	0.564989	0.567497	0.996755	0.545504	0.536856	0.545216	0.585557
657	AAEL007125-PA OS=Aedes aegypti GN=AAEL007125 PE=4 SV=1	Q173J0_AEDAE	AAEL007125			10 kDa	0.002	-0.25	0.0262	0.0129	-0.1788	0.0377	0.0388	-0.3571	-0.2864	-0.3562	-0.1038	-0.1852	0.586045	0.586564	0.666435	0.607401	0.586113	0.688091	0.764845	0.601356	0.604089	0.664745
651	AAEL011992-PA OS=Aedes aegypti GN=AAEL011992 PE=2 SV=1	Q1HRI5_AEDAE	AAEL011992			12 kDa	0.002	-0.26	-0.029	0.0242	0.0555	-0.0015	-0.0541	-0.473	-0.2568	-0.3801	-0.2336	-0.1784	0.662268	0.62099	0.603793	0.589247	0.610971	1.66087	0.59603	0.773535	0.595336	0.605167
652	AAEL000766-PA OS=Aedes aegypti GN=AAEL000766 PE=4 SV=1	Q17N95_AEDAE	AAEL000766			6 kDa	0.002	-0.29	0.1601	0.0023	0.0496	-0.0424	-0.0782	-0.1939	-0.4478	-0.2511	-0.2829	-0.2754	0.644249	0.545779	0.571704	0.517606	0.529835	0.821643	0.609385	0.516973	0.526643	0.620417
675.1	Histone H2B OS=Aedes aegypti GN=AAEL015684 PE=3 SV=2	Q17ER9_AEDAE	AAEL015684			36 kDa	0.002	-0.52	0.8336	-0.2228	-0.3419	-0.4477	0.8394	-0.3659	-0.4399	-0.5609	-0.5738	-0.6552	0.635841	0.544524	0.545572	0.542809	0.6166	0.556797	0.551488	0.552857	0.545426	0.559444
660	AAEL009406-PA OS=Aedes aegypti GN=AAEL009406 PE=4 SV=1	Q16VX6_AEDAE	AAEL009406			41 kDa	0.0021	0.2	0.0217	0.0668	-0.0704	0.0125	-0.0716	0.6998	0.0025	0.3096	0.1077	0.1579	0.659602	0.530155	0.569481	0.544158	0.551687	1.0692	0.522636	0.533233	0.529674	0.529627
661	AAEL014630-PA OS=Aedes aegypti GN=AAEL014630 PE=4 SV=1	Q16FU7_AEDAE	AAEL014630			31 kDa	0.0021	0.14	0.0648	0.0396	0.0164	-0.1096	-0.009	0.2965	0.139	-0.0895	0.1198	0.2697	0.54805	0.529544	0.543833	0.531598	0.524447	0.647918	0.548178	0.528054	0.549265	0.54993
665	AAEL009926-PA OS=Aedes aegypti GN=AAEL009926 PE=4 SV=1	Q16UF1_AEDAE	AAEL009926			100 kDa	0.0022	0.25	-0.0777	-0.0006	0.0342	0.0555	-0.007	0.1341	0.1718	0.2855	0.3195	0.3701	0.590066	0.577161	0.582119	0.567794	0.561503	2.5266	0.571025	0.599638	0.564845	0.671782
663	AAEL015108-PA OS=Aedes aegypti GN=AAEL015108 PE=4 SV=1	Q16EL6_AEDAE	AAEL015108			146 kDa	0.0022	0.17	-0.0379	0.0521	0.019	-0.0907	0.0006	0.3398	0.1335	0.1583	0.2077	0.2016	0.631106	0.583237	0.614272	0.566459	0.713542	0.771718	0.554748	0.618411	0.724882	0.639136
662	AAEL005441-PA (Fragment) OS=Aedes aegypti GN=AAEL005441 PE=4 SV=1	Q17A26_AEDAE	AAEL005441			109 kDa	0.0022	0.17	-0.0486	0.0532	-0.1851	-0.001	0.1744	0.5263	0.1623	0.1716	0.0281	0.0987	0.554112	0.597325	0.556384	0.547535	0.552245	0.912867	0.548688	0.552609	0.552103	0.562055
664	ATP synthase subunit beta OS=Wolbachia pipientis wMel GN=atpD PE=3 SV=1	ATPB_WOLPM	atpD			52 kDa	0.0022	-0.31	0.2207	0.1691	0.0671	-0.2498	-0.149	-0.378	-0.3273	-0.3916	-0.419	-0.1588	0.643156	0.610215	0.636869	0.567525	0.590884	2.07644	0.566391	0.555495	0.601643	0.57513
666.1	AAEL012702-PA OS=Aedes aegypti GN=AAEL012702 PE=4 SV=1	Q16LB7_AEDAE	AAEL012702			187 kDa	0.0023	0.25	0.0286	0.1061	-0.0859	-0.0671	0.0346	0.8846	0.3129	0.1047	0.1336	0.2	0.54955	0.538771	0.533407	0.534237	0.541856	0.894251	0.618604	0.534519	0.570452	0.596445
667	AAEL005808-PA OS=Aedes aegypti GN=AAEL005808 PE=4 SV=1	Q178P5_AEDAE	AAEL005808			108 kDa	0.0025	0.15	-0.0366	0.06	-0.0346	0.0743	-0.075	0.1516	0.241	-0.2015	0.2105	0.2635	0.628556	0.569762	0.606482	0.562051	0.570114	0.857407	0.597095	0.601859	0.587118	0.606259
668	AAEL014310-PA OS=Aedes aegypti GN=AAEL014310 PE=4 SV=1	Q16GP4_AEDAE	AAEL014310			10 kDa	0.0027	0.21	0.0573	-0.0006	-0.0426	0.0152	-0.03	0.6353	0.1477	0.1722	0.2247	0.1134	0.554644	0.564115	0.554382	0.542472	0.556233	1.06268	0.540927	0.575029	0.589878	0.570922
669	AAEL006917-PA OS=Aedes aegypti GN=AAEL006917 PE=4 SV=1	Q174F8_AEDAE	AAEL006917			125 kDa	0.0027	0.13	0.0359	-0.0722	0.0458	-0.0878	0.0654	0.1666	0.1514	-0.0415	0.1268	0.2096	0.569867	0.563613	0.558643	0.549082	0.547648	0.860197	0.566355	0.549286	0.57939	0.565534
671	AAEL012099-PA OS=Aedes aegypti GN=AAEL012099 PE=4 SV=1	Q16N40_AEDAE	AAEL012099			103 kDa	0.0028	0.21	0.0434	-0.1422	0.2328	-0.021	-0.0997	0.3143	0.0409	0.3839	0.0366	0.26	0.625063	0.58653	0.606707	0.569881	0.568477	0.790332	0.612601	0.608252	0.576914	0.570413
670	AAEL002322-PA OS=Aedes aegypti GN=AAEL002322 PE=4 SV=1	Q17IH6_AEDAE	AAEL002322			81 kDa	0.0028	0.13	-0.0463	0.0018	-0.0275	0.0388	0.0181	0.165	0.0868	0.0437	0.108	0.2464	0.561564	0.566639	0.547465	0.539284	0.53813	0.555343	0.536014	0.542146	0.556684	0.562115
672	AAEL005336-PA OS=Aedes aegypti GN=AAEL005336 PE=3 SV=1	Q17AF8_AEDAE	AAEL005336			35 kDa	0.0029	-0.19	-0.0019	0.0689	-0.0182	-0.0208	-0.0375	-0.2466	-0.1939	-0.027	-0.2574	-0.2225	0.578911	0.58455	0.552759	0.552652	0.544462	0.999639	0.555921	0.55634	0.581417	0.566889
693	AAEL003986-PB OS=Aedes aegypti GN=AAEL003986 PE=2 SV=1	Q1HR45_AEDAE	AAEL003986			11 kDa	0.003	0.32	-0.2865	0.0793	-0.0346	0.1266	0.0276	1.2111	0.016	0.4217	0.1386	0.4009	0.742923	0.614981	0.610192	0.623058	0.570788	1.2115	0.654392	0.602537	0.573185	0.624523
708	AAEL003752-PA OS=Aedes aegypti GN=AAEL003752 PE=4 SV=1	Q0IFY4_AEDAE	AAEL003752			20 kDa	0.003	0.3	-0.0108	-0.3272	-0.1658	0.1805	0.1656	0.665	0.2967	0.2648	0.3336	0.1577	0.665974	0.80969	0.641093	0.616524	0.59241	0.966616	0.599834	0.634632	0.609369	0.588584
694	AAEL014312-PA (Fragment) OS=Aedes aegypti GN=AAEL014312 PE=4 SV=1	Q16GP2_AEDAE (+1)	AAEL014312			352 kDa	0.003	0.26	0.1592	-0.1649	0.0462	-0.1265	0.0821	0.0786	0.3163	0.2398	0.257	0.3988	0.536078	0.534457	0.550868	0.541083	0.53459	0.545691	0.53939	0.543075	0.531496	0.530237
706	Cytochrome b OS=Aedes aegypti GN=mt:Cyt-b PE=3 SV=1	CYB_AEDAE	mt			43 kDa	0.003	0.26	-0.0887	-0.1614	-0.104	0.148	0.0591	0.3895	0.2437	0.2319	0.2305	0.392	0.814443	0.658937	0.636251	0.489659	0.54324	3.18919	0.49399	0.615795	0.582588	0.592846
683.1	AAEL012666-PA OS=Aedes aegypti GN=AAEL012666 PE=4 SV=1	Q16LF6_AEDAE (+1)	AAEL012666			23 kDa	0.003	0.22	-0.1167	-0.0749	-0.0138	0.0704	0.0091	0.3927	0.1544	0.2266	0.1133	0.2356	0.746799	0.711771	0.675158	0.555284	0.611037	1.00871	0.608773	0.591408	0.642961	0.620153
2891.2	AAEL001251-PA OS=Aedes aegypti GN=AAEL001251 PE=4 SV=1	Q17LT2_AEDAE	AAEL001251			34 kDa	0.003	0.22	0.0412	-0.0101	0.0154	-0.0028	-0.0386	0.5071	0.1631	0.0502	0.168	0.2156	0.536484	0.557048	0.55083	0.581563	0.545533	0.536357	0.533464	0.565048	0.536087	0.53638
1076.2	AAEL005656-PA OS=Aedes aegypti GN=AAEL005656 PE=3 SV=1	Q179E8_AEDAE	AAEL005656			221 kDa	0.003	0.21	-0.1469	0.0487	-0.0436	0.0432	0.0289	0.4878	0.0521	0.1022	0.0284	1.0622	0.697987	0.581411	0.596775	0.565124	0.577712	0.73899	0.583075	0.582434	0.567272	1.32524
688	AAEL004834-PA OS=Aedes aegypti GN=AAEL004834 PE=4 SV=1	Q0IFH5_AEDAE	AAEL004834			251 kDa	0.003	0.19	-0.038	0.0673	-0.091	0.0301	0.0177	0.7209	0.1137	0.0396	0.1142	0.1057	0.571266	0.571427	0.576036	0.531969	0.537235	0.592939	0.594843	0.533532	0.57687	0.574746
698	AAEL010473-PA OS=Aedes aegypti GN=AAEL010473 PE=4 SV=1	Q16SV9_AEDAE	AAEL010473			42 kDa	0.003	0.19	-0.0186	0.1305	-0.0247	-0.1314	0.0477	0.393	0.1628	0.0686	0.1662	0.2164	0.611514	0.56577	0.57857	0.547942	0.569077	0.666141	0.570205	0.547345	0.569968	0.582117
674	AAEL004548-PA (Fragment) OS=Aedes aegypti GN=AAEL004548 PE=4 SV=1	Q17CG8_AEDAE	AAEL004548			32 kDa	0.003	0.18	-0.0138	0.0107	-0.056	0.0475	0.0092	0.5163	0.1017	0.0407	0.0846	0.1827	0.568282	0.557665	0.584703	0.540376	0.544201	0.561475	0.561593	0.544268	0.580769	0.561739
677	Lysine--tRNA ligase OS=Aedes aegypti GN=AAEL014702 PE=3 SV=1	Q16FM7_AEDAE	AAEL014702			66 kDa	0.003	0.17	-0.0754	0.0536	-0.0475	0.0322	-0.0146	0.1358	0.0897	0.0924	0.155	0.1539	0.589945	0.54601	0.566444	0.546053	0.542693	0.788151	0.567042	0.55077	0.553692	0.55761
697	AAEL001092-PA OS=Aedes aegypti GN=AAEL001092 PE=4 SV=1	Q17M97_AEDAE	AAEL001092			30 kDa	0.003	0.17	-0.0374	0.1145	-0.0594	-0.0404	-0.0089	-0.0083	0.2178	0.1241	0.2483	0.2588	0.633504	0.563394	0.583991	0.592257	0.576852	0.698166	0.559072	0.572293	0.593909	0.589769
1734.1	AAEL011554-PA OS=Aedes aegypti GN=AAEL011554 PE=4 SV=1	Q16PR0_AEDAE	AAEL011554			46 kDa	0.003	0.14	-0.0158	-0.0278	-0.0373	0.0433	0.0072	0.2527	0.1387	0.0271	0.1454	0.186	0.583334	0.561344	0.572254	0.560011	0.556443	0.72885	0.550708	0.547256	0.559766	0.540642
1331.1	AAEL004453-PA OS=Aedes aegypti GN=AAEL004453 PE=4 SV=1	Q17CR5_AEDAE	AAEL004453			68 kDa	0.003	0.13	0.0124	0.0194	-0.0693	-0.0073	0.0496	0.2829	0.0874	0.0567	0.1126	0.1599	0.604998	0.557508	0.561434	0.554296	0.56303	0.764685	0.563896	0.553831	0.559049	0.571038
686	AAEL009475-PA (Fragment) OS=Aedes aegypti GN=AAEL009475 PE=3 SV=1	Q16VN4_AEDAE	AAEL009475			95 kDa	0.003	0.13	-0.0374	-0.0384	-0.0208	-0.0426	0.0865	0.1116	0.1836	-0.0383	0.2112	0.2109	0.626485	0.580662	0.593325	0.573912	0.593669	0.772355	0.579527	0.568236	0.615397	0.606733
690	AAEL014871-PA OS=Aedes aegypti GN=AAEL014871 PE=3 SV=1	Q16F77_AEDAE	AAEL014871			37 kDa	0.003	0.13	-0.1472	0.1432	-0.1094	0.0522	0.0077	0.4304	0.1076	0.0434	0.1121	0.0789	0.630517	0.544998	0.593655	0.546328	0.546106	0.715602	0.557632	0.551115	0.554907	0.584359
692	AAEL008734-PA OS=Aedes aegypti GN=AAEL008734 PE=4 SV=1	Q16XW6_AEDAE	AAEL008734			41 kDa	0.003	0.13	0.1186	-0.1087	-0.0463	-0.1016	0.1038	0.0893	0.0959	0.1498	0.1314	0.1554	0.5647	0.552557	0.574962	0.564299	0.539432	0.602602	0.545961	0.534058	0.534143	0.546991
684	Mitochondrial import inner membrane translocase subunit TIM44 OS=Aedes aegypti GN=AAEL008412 PE=3 SV=1	Q16YW1_AEDAE	AAEL008412			49 kDa	0.003	0.11	0.0491	0.0238	-0.0284	-0.0168	-0.0402	0.2375	0.0675	0.0661	0.1615	0.0753	0.566736	0.559798	0.551824	0.538511	0.540678	0.98146	0.543231	0.545427	0.54559	0.54335
678	Sodium/hydrogen exchanger OS=Aedes aegypti GN=AAEL001503 PE=3 SV=1	Q17L17_AEDAE	AAEL001503			130 kDa	0.003	0.08	-0.0409	0.0411	-0.062	0.0372	-0.007	0.1737	0.0866	-0.0155	0.0383	0.1235	0.595254	0.536214	0.577878	0.533413	0.538852	0.836264	0.557169	0.546376	0.560359	0.563862
676	AAEL005187-PA OS=Aedes aegypti GN=AAEL005187 PE=4 SV=1	Q17AS8_AEDAE	AAEL005187			180 kDa	0.003	-0.08	-0.0318	0.0411	-0.0174	0.0034	-0.0104	0.1329	-0.1617	-0.0211	-0.176	-0.1684	0.62103	0.602885	0.595204	0.559608	0.555551	0.697846	0.596239	0.563322	0.586959	0.602803
679	Adenylosuccinate synthetase OS=Aedes aegypti GN=AAEL003161 PE=3 SV=1	PURA_AEDAE	AAEL003161			50 kDa	0.003	-0.08	0.0173	0.0019	0.0563	-0.0497	-0.0097	0.0534	-0.1487	-0.095	-0.1402	-0.0872	0.586338	0.571671	0.566787	0.535438	0.539333	0.665513	0.601118	0.570211	0.567995	0.589093
682	AAEL011871-PA OS=Aedes aegypti GN=AAEL011871 PE=4 SV=1	Q16NS5_AEDAE	AAEL011871			33 kDa	0.003	-0.08	0.1449	-0.1181	0.0643	-0.0411	-0.0088	-0.425	-0.0452	-0.0624	-0.0848	0.044	0.616403	0.612944	0.564814	0.5563	0.55412	0.884873	0.586309	0.562709	0.589843	0.574683
687	AAEL002170-PA OS=Aedes aegypti GN=AAEL002170 PE=4 SV=1	Q17J45_AEDAE	AAEL002170			25 kDa	0.003	-0.08	-0.0269	-0.0657	0.0315	-0.0112	0.063	-0.1501	-0.0415	-0.1889	-0.0495	-0.0872	0.57431	0.538976	0.575599	0.525912	0.532299	0.721415	0.537241	0.553604	0.538127	0.546522
704	AAEL006523-PA OS=Aedes aegypti GN=AAEL006523 PE=4 SV=1	Q0IF64_AEDAE	AAEL006523			32 kDa	0.003	-0.1	0.0293	0.0547	-0.0142	-0.0376	-0.048	-0.1558	-0.067	-0.0535	-0.1336	-0.1416	0.549228	0.553227	0.553548	0.559833	0.553492	0.728414	0.554397	0.554549	0.556176	0.566989
689	Receptor protein-tyrosine kinase (Fragment) OS=Aedes aegypti GN=AAEL003928 PE=3 SV=1	Q0IFX6_AEDAE	AAEL003928			124 kDa	0.003	-0.11	0.0008	0.0779	0.0112	-0.0417	-0.0346	-0.2268	-0.0419	-0.1049	-0.1413	-0.0854	0.562717	0.545472	0.538754	0.548256	0.530825	0.861909	0.562565	0.540255	0.552803	0.548858
685	AAEL004532-PA OS=Aedes aegypti GN=AAEL004532 PE=3 SV=1	Q17CL4_AEDAE	AAEL004532			36 kDa	0.003	-0.12	0.0098	0.0089	-0.0242	0.0285	-0.0203	-0.0023	-0.1438	-0.0786	-0.1757	-0.1884	0.648879	0.54419	0.572926	0.555254	0.552811	0.697307	0.612562	0.569216	0.578355	0.614867
802.1	AAEL017075-PC OS=Aedes aegypti GN=AaeL_AAEL017075 PE=4 SV=1	J9EBD7_AEDAE	AaeL_AAEL017075			76 kDa	0.003	-0.14	0.0311	0.0378	-0.0043	-0.0503	-0.0134	0.0796	-0.2252	-0.0691	-0.2639	-0.1832	0.574961	0.582389	0.555357	0.544019	0.550743	0.621258	0.579405	0.556322	0.586342	0.560419
680	Translationally-controlled tumor protein homolog OS=Aedes aegypti GN=Tctp PE=2 SV=1	TCTP_AEDAE	Tctp			20 kDa	0.003	-0.15	0.0745	0.0323	0.0324	-0.0181	-0.0635	-0.5438	-0.081	-0.1514	-0.0504	-0.1214	0.766015	0.628778	0.641744	0.577252	0.594988	1.10343	0.672378	0.581117	0.663992	0.712813
681	40S ribosomal protein S12 OS=Aedes aegypti GN=AAEL010299 PE=2 SV=1	Q1HRM3_AEDAE	AAEL010299			15 kDa	0.003	-0.15	0.0429	0.0015	0.0304	-0.0326	-0.0276	-0.5471	-0.1165	-0.1431	-0.0928	-0.0517	0.618981	0.554856	0.591206	0.552033	0.552887	1.21082	0.656499	0.600356	0.621382	0.652681
709	AAEL005369-PB OS=Aedes aegypti GN=AAEL005369 PE=4 SV=1	Q17AB0_AEDAE (+1)	AAEL005369			73 kDa	0.003	-0.15	0.0705	-0.1258	0.0017	0.0914	-0.0458	-0.149	-0.1077	-0.1779	-0.1217	-0.1881	0.588018	0.58246	0.581437	0.573845	0.58839	0.581997	0.589142	0.574876	0.576689	0.588559
703	AAEL001188-PA OS=Aedes aegypti GN=AAEL001188 PE=4 SV=1	Q17LZ4_AEDAE	AAEL001188			41 kDa	0.003	-0.16	0.1013	-0.0607	-0.0502	0.0267	-0.0169	-0.4291	-0.0755	-0.1034	-0.172	-0.1162	0.540628	0.550397	0.540818	0.54767	0.547027	0.648828	0.543972	0.55066	0.563612	0.543195
696	AAEL004467-PA OS=Aedes aegypti GN=AAEL004467 PE=2 SV=1	Q1HQQ4_AEDAE	AAEL004467			21 kDa	0.003	-0.2	0.0535	0.0588	-0.0624	0.0491	-0.0417	0.0825	-0.2927	-0.2572	-0.3051	-0.2716	0.6341	0.583259	0.57695	0.551512	0.545345	0.637144	0.631695	0.55308	0.62763	0.586275
695	AAEL012952-PA OS=Aedes aegypti GN=AAEL012952 PE=1 SV=1	Q16KL9_AEDAE	AAEL012952			25 kDa	0.003	-0.21	0.0147	-0.0103	0.0883	-0.0235	-0.0893	-0.2515	-0.1455	-0.5499	-0.074	-0.1206	0.583538	0.545592	0.568975	0.545384	0.540892	0.782148	0.546408	0.585891	0.539907	0.563206
701	AAEL000475-PA OS=Aedes aegypti GN=AAEL000475 PE=4 SV=1	Q17P30_AEDAE	AAEL000475			65 kDa	0.003	-0.21	-0.0553	0.0984	-0.0214	-0.0359	0.0486	-0.9943	-0.0411	-0.2298	-0.1033	-0.1782	0.594291	0.643857	0.620433	0.56763	0.567815	1.33977	0.561818	0.566417	0.567889	0.583783
702	AAEL011239-PA OS=Aedes aegypti GN=AAEL011239 PE=4 SV=1	Q16QL8_AEDAE	AAEL011239			37 kDa	0.003	-0.21	0.1493	-0.0797	0.0411	-0.086	-0.0409	-0.0415	-0.2103	-0.2155	-0.3459	-0.1558	0.54714	0.546521	0.541804	0.576198	0.543217	0.777423	0.548333	0.553481	0.570343	0.554092
707	AAEL007821-PA OS=Aedes aegypti GN=AAEL007821 PE=4 SV=1	Q170S1_AEDAE	AAEL007821			22 kDa	0.003	-0.23	0.0846	0.081	-0.0779	-0.0197	-0.0646	-0.4726	-0.1323	-0.1992	-0.2251	-0.1864	0.588549	0.534143	0.540082	0.554093	0.559792	0.59213	0.543438	0.550442	0.53771	0.542497
700	Amidophosphoribosyltransferase OS=Aedes aegypti GN=AAEL003581 PE=3 SV=1	Q17F21_AEDAE	AAEL003581			63 kDa	0.003	-0.26	0.0413	-0.001	-0.088	0.0369	0.0142	0.198	-0.3205	-0.2895	-0.4515	-0.342	0.539455	0.539794	0.560879	0.539127	0.539831	0.707078	0.619354	0.580754	0.616049	0.595113
699	AAEL011087-PA OS=Aedes aegypti GN=AAEL011087 PE=3 SV=1	Q16R36_AEDAE	AAEL011087			24 kDa	0.003	-0.29	0.0413	0.0428	-0.0359	-0.0109	-0.0327	-0.4495	-0.1323	-0.3062	-0.2568	-0.3561	0.610742	0.575362	0.593883	0.600781	0.566565	0.877835	0.590117	0.600344	0.570325	0.587665
1792.2	AAEL004631-PA OS=Aedes aegypti GN=AAEL004631 PE=3 SV=1	Q17C87_AEDAE	AAEL004631			42 kDa	0.003	-0.32	0.0622	-0.1063	0.1165	-0.0641	0.0045	-0.3273	-0.3193	-0.3728	-0.3374	-0.284	0.648327	0.615	0.62064	0.596482	0.626926	1.23672	0.657412	0.602777	0.611506	0.678645
691	AAEL012569-PA OS=Aedes aegypti GN=AAEL012569 PE=4 SV=1	Q16LN6_AEDAE	AAEL012569			39 kDa	0.003	-0.34	0.0435	0.0672	0.0971	-0.051	-0.0355	-0.1029	-0.3551	-0.4785	-0.3839	-0.308	0.74929	0.690069	0.634641	0.599204	0.568093	0.67484	0.607626	0.604188	0.674355	0.639483
705	AAEL013844-PA OS=Aedes aegypti GN=AAEL013844 PE=4 SV=1	Q16I06_AEDAE	AAEL013844			12 kDa	0.003	-0.41	0.1571	-0.0351	-0.1235	-0.0548	0.0581	-0.0972	-0.4331	-0.5159	-0.4657	-0.421	0.522741	0.518777	0.524618	0.515086	0.520752	1.15189	0.526094	0.517369	0.530297	0.526686
710	AAEL011051-PA OS=Aedes aegypti GN=AAEL011051 PE=3 SV=1	Q16R74_AEDAE	AAEL011051			73 kDa	0.0031	0.4	0.0247	-0.1146	0.0586	-0.1355	0.1586	1.0195	0.2078	0.4071	0.4783	0.2723	0.710221	0.705777	0.650147	0.583864	0.580878	1.80181	0.608047	0.597471	0.614922	0.601641
711	AAEL009747-PA OS=Aedes aegypti GN=AAEL009747 PE=2 SV=1	Q1HRL8_AEDAE	AAEL009747			18 kDa	0.0033	-0.09	0.0728	0.0293	0.0063	0.0013	-0.065	-0.0963	-0.1181	-0.0596	-0.07	-0.1061	0.652394	0.568007	0.613027	0.543079	0.547506	0.839866	0.615984	0.552463	0.601948	0.595095
712	AAEL000138-PA OS=Aedes aegypti GN=AAEL000138 PE=2 SV=1	Q17Q29_AEDAE	AAEL000138			15 kDa	0.0033	-0.09	0.1176	-0.0846	0.0294	-0.045	0.0045	-0.2554	-0.0494	-0.1138	-0.0556	-0.056	0.538426	0.519902	0.531918	0.523539	0.527056	0.791163	0.531526	0.527481	0.529469	0.555093
714	AAEL006725-PA (Fragment) OS=Aedes aegypti GN=AAEL006725 PE=4 SV=1	Q174Z5_AEDAE	AAEL006725			79 kDa	0.0034	0.13	-0.059	0.038	-0.011	0.0159	-0.0156	0.541	0.0943	0	0.0804	0.1361	0.607344	0.587859	0.550131	0.5342	0.552647	0.981924	0.540477	0.540816	0.564478	0.557829
713	AAEL005520-PA OS=Aedes aegypti GN=AAEL005520 PE=4 SV=1	Q179S3_AEDAE	AAEL005520			29 kDa	0.0034	-0.19	0.0802	0.0183	0.0362	-0.0473	-0.0699	-0.124	-0.0767	-0.3159	-0.1708	-0.2652	0.585188	0.580307	0.549178	0.55014	0.556929	0.736707	0.582822	0.568061	0.562811	0.626113
715	AAEL011814-PA OS=Aedes aegypti GN=AAEL011814 PE=4 SV=1	Q16NZ6_AEDAE	AAEL011814			65 kDa	0.0035	0.1	0.0916	0.0072	-0.0031	-0.0451	-0.0362	0.1143	0.1238	-0.1009	0.1831	0.193	0.56117	0.565042	0.546992	0.551357	0.548934	0.776647	0.549102	0.554461	0.550548	0.560808
716	AAEL001448-PA OS=Aedes aegypti GN=AAEL001448 PE=4 SV=1	Q17L75_AEDAE	AAEL001448			60 kDa	0.0036	-0.22	0.0651	-0.089	-0.0348	-0.005	0.0775	-0.0877	-0.3116	-0.0233	-0.3853	-0.2522	0.54255	0.541183	0.532091	0.551	0.545244	1.21555	0.60524	0.574239	0.537513	0.545266
718	14-3-3 protein zeta OS=Aedes aegypti GN=14-3-3zeta PE=2 SV=1	1433Z_AEDAE	14-3-3zeta			28 kDa	0.0037	-0.1	0.0106	0.0468	-0.0102	-0.0055	-0.0268	0.0662	-0.2044	-0.1043	-0.1305	-0.1438	0.741817	0.591296	0.67381	0.55307	0.597917	0.805261	0.684708	0.563048	0.624607	0.698665
717	AAEL012280-PA OS=Aedes aegypti GN=AAEL012280 PE=4 SV=1	Q16MJ9_AEDAE	AAEL012280			23 kDa	0.0037	-0.15	0.0269	0.0227	-0.0131	-0.0179	-0.0178	-0.1177	-0.2397	-0.0567	-0.1722	-0.1492	0.564765	0.546526	0.55494	0.527819	0.536596	1.08531	0.566493	0.533439	0.545054	0.560016
719	AAEL000092-PA OS=Aedes aegypti GN=GSTX1 PE=3 SV=1	Q0C791_AEDAE	GSTX1			25 kDa	0.0038	0.08	-0.0195	0.0627	-0.0644	-0.0124	-0.0162	0.3623	-0.0199	0.1653	0.0493	0.0095	0.64463	0.545976	0.58835	0.541064	0.588194	0.918571	0.577943	0.584068	0.59752	0.596646
720	UDP-glucose 6-dehydrogenase OS=Aedes aegypti GN=AAEL011242 PE=3 SV=1	Q16QM2_AEDAE	AAEL011242			53 kDa	0.0039	0.19	-0.1365	0.0545	-0.0067	0.0029	-0.0266	0.439	0.129	0.1559	0.1984	0.2083	0.775115	0.612346	0.622367	0.570282	0.733274	0.901127	0.596091	0.621759	0.731988	0.63443
743	AAEL008723-PA OS=Aedes aegypti GN=AAEL008723 PE=4 SV=1	Q16XY6_AEDAE	AAEL008723			10 kDa	0.004	0.46	-0.0683	-0.1326	0.1695	-0.0392	0.0784	1.4835	0.4445	0.4155	0.0749	0.3492	0.638465	0.61796	0.638296	0.585771	0.579605	0.780623	0.579924	0.614057	0.669377	0.580921
737.1	Mediator of RNA polymerase II transcription subunit 24 OS=Aedes aegypti GN=MED24 PE=3 SV=1	MED24_AEDAE	MED24			114 kDa	0.004	0.42	-0.2531	0.1267	-0.0692	-0.0735	0.3176	0.9104	0.4154	0.2922	0.3818	0.2216	0.528397	0.538042	0.53159	0.568856	0.577075	0.532721	0.527895	0.528324	0.52703	0.540922
738	AAEL015217-PA (Fragment) OS=Aedes aegypti GN=AAEL015217 PE=4 SV=1	Q16EF7_AEDAE	AAEL015217			72 kDa	0.004	0.37	0.0577	0.2281	-0.0812	-0.2125	0.0364	0.3722	0.3747	0.366	0.3	0.4181	0.86139	0.742375	0.601469	0.689508	0.567898	0.774111	0.587934	0.548122	0.704739	0.612777
728	AAEL011741-PA OS=Aedes aegypti GN=GSTS1 PE=3 SV=2	Q16P79_AEDAE	GSTS1			23 kDa	0.004	0.22	-0.0451	0.042	0.0226	0.0061	-0.0213	-0.1639	0.2722	0.1822	0.257	0.3931	0.576752	0.55172	0.570254	0.548013	0.541926	0.967595	0.62366	0.554108	0.615698	0.612128
735	Chloride channel protein (Fragment) OS=Aedes aegypti GN=AAEL005950 PE=3 SV=1	Q178C8_AEDAE (+2)	AAEL005950			111 kDa	0.004	0.21	-0.0936	-0.0073	0.0288	-0.004	0.0411	0.4791	0.2099	0.0925	0.2701	0.1574	0.651577	0.598173	0.611842	0.574655	0.581643	1.30074	0.581283	0.609899	0.638883	0.576114
2734.1	AAEL014730-PA OS=Aedes aegypti GN=AAEL014730 PE=4 SV=1	Q16FK4_AEDAE	AAEL014730			145 kDa	0.004	0.21	-0.0703	0.1098	0.0492	-0.0811	0.0025	0.6147	0.1235	-0.0894	0.2761	0.2326	0.539392	0.549793	0.538475	0.550173	0.538123	0.633638	0.553578	0.547466	0.536558	0.557713
228.2	AAEL001279-PA OS=Aedes aegypti GN=AAEL001279 PE=4 SV=1	Q16VV7_AEDAE	AAEL001279			59 kDa	0.004	0.18	-0.1203	0.0887	-0.0447	0.052	0.0296	0.4716	0.0927	0.0928	0.1953	0.1781	0.552744	0.630359	0.564353	0.57875	0.54849	0.679206	0.559065	0.564247	0.553921	0.563254
742	AAEL008742-PA OS=Aedes aegypti GN=AAEL008742 PE=4 SV=1	Q16XW5_AEDAE	AAEL008742			41 kDa	0.004	0.18	0.0042	-0.0361	-0.0151	-0.0581	0.1128	0.5004	0.0736	0.0976	0.2116	0.1333	0.552224	0.529479	0.532881	0.530169	0.532372	0.663048	0.5238	0.524431	0.525802	0.529311
730	AAEL010757-PA OS=Aedes aegypti GN=AAEL010757 PE=4 SV=1	Q0IEG5_AEDAE	AAEL010757			464 kDa	0.004	0.15	-0.1139	0.1341	-0.0559	0.0063	-0.0306	0.7302	0.0512	0.1829	0.0774	-0.0335	0.665713	0.56298	0.59253	0.560981	0.561371	0.898377	0.56243	0.574477	0.569439	0.602204
726	AAEL010204-PA OS=Aedes aegypti GN=AAEL010204 PE=4 SV=1	Q16TK6_AEDAE	AAEL010204			114 kDa	0.004	0.14	-0.0198	0.0656	-0.01	-0.0317	-0.0404	0.2021	0.1237	0.1012	0.1623	0.1464	0.648169	0.576897	0.583461	0.592403	0.582869	1.05866	0.566603	0.578293	0.601748	0.589036
723	AAEL013212-PA OS=Aedes aegypti GN=AAEL013212 PE=4 SV=1	Q16JV2_AEDAE (+1)	AAEL013212			18 kDa	0.004	0.13	-0.064	-0.0292	-0.0009	0.0405	0.0336	0.4423	0.0511	0.0652	0.0724	0.1455	0.586754	0.567777	0.556161	0.535547	0.551136	0.735857	0.559267	0.543605	0.596766	0.627533
734	AAEL008661-PA OS=Aedes aegypti GN=AAEL008661 PE=4 SV=1	Q16Y55_AEDAE	AAEL008661			84 kDa	0.004	0.11	-0.0009	0.031	-0.0308	-0.0419	0.0183	0.0928	0.1274	0.1006	0.0944	0.167	0.559801	0.549209	0.5526	0.531135	0.543471	0.653546	0.564878	0.534239	0.587331	0.577752
724	AAEL010599-PA OS=Aedes aegypti GN=AAEL010599 PE=3 SV=1	Q16SF9_AEDAE	AAEL010599			191 kDa	0.004	0.09	0.0046	0.003	0.0572	-0.0155	-0.0141	0.013	0.1124	0.0837	0.137	0.1515	0.6191	0.5691	0.585012	0.548948	0.55511	0.811304	0.573869	0.548681	0.562736	0.57289
731	AAEL002841-PA OS=Aedes aegypti GN=AAEL002841 PE=4 SV=1	Q17H10_AEDAE	AAEL002841			33 kDa	0.004	-0.05	0.1369	-0.0423	0.0622	-0.1052	0.0131	-0.3143	-0.0978	0.0069	0.0209	-0.0154	0.635636	0.555795	0.604508	0.571837	0.567113	0.878982	0.599935	0.556203	0.594426	0.600878
727	AAEL011038-PA OS=Aedes aegypti GN=AAEL011038 PE=3 SV=1	Q16R90_AEDAE	AAEL011038			125 kDa	0.004	-0.08	-0.0324	-0.0326	0.0308	-0.0388	0.0689	-0.1322	-0.054	-0.009	-0.1613	-0.1284	0.607273	0.571423	0.594141	0.55734	0.561329	0.818857	0.5901	0.572639	0.594895	0.613735
736	AAEL006929-PA OS=Aedes aegypti GN=AAEL006929 PE=3 SV=1	Q174D9_AEDAE	AAEL006929			87 kDa	0.004	-0.08	-0.0179	0.1152	0.012	0.0019	-0.0701	-0.2281	-0.0606	-0.1078	-0.0842	-0.0085	0.540737	0.622069	0.563992	0.569477	0.547694	0.74583	0.554877	0.550497	0.567793	0.557311
732	AAEL008329-PA OS=Aedes aegypti GN=AAEL008329 PE=2 SV=1	Q1HR85_AEDAE	AAEL008329			17 kDa	0.004	-0.09	0.0567	0.0515	-0.031	0.022	-0.026	-0.4083	-0.051	-0.0845	-0.0526	-0.0936	0.637569	0.551447	0.607594	0.53708	0.551976	0.889342	0.590905	0.552205	0.564901	0.620965
739	AAEL009732-PA OS=Aedes aegypti GN=AAEL009732 PE=4 SV=1	Q16V02_AEDAE	AAEL009732			21 kDa	0.004	-0.11	0.0995	-0.1002	0.0343	-0.0281	-0.0085	-0.2419	-0.0505	-0.0631	-0.1466	-0.1421	0.527993	0.536418	0.516321	0.517547	0.515335	0.832058	0.515422	0.517234	0.517051	0.512971
729	AAEL003606-PA OS=Aedes aegypti GN=AAEL003606 PE=3 SV=1	Q17F22_AEDAE	AAEL003606			47 kDa	0.004	-0.14	-0.0045	0.0696	-0.0837	0.027	-0.0343	-0.2662	-0.1136	-0.2277	-0.102	-0.0914	0.572581	0.549187	0.565566	0.546971	0.5389	0.796906	0.554827	0.562795	0.558073	0.559644
722	40S ribosomal protein S262 OS=Aedes aegypti GN=AAEL002832 PE=2 SV=1	Q1HQE4_AEDAE	AAEL002832			13 kDa	0.004	-0.14	0.0985	0.0468	0.0308	-0.0749	-0.0762	-0.2729	-0.1961	-0.0887	-0.1191	-0.1445	0.57995	0.562909	0.559845	0.537878	0.545879	0.930118	0.561561	0.5423	0.558455	0.574684
725	AAEL014452-PA OS=Aedes aegypti GN=AAEL014452 PE=3 SV=1	Q16GA1_AEDAE	AAEL014452			46 kDa	0.004	-0.15	0.0603	0.0454	-0.0188	-0.0121	-0.0888	-0.1584	-0.1911	-0.2363	-0.0998	-0.1026	0.657325	0.586179	0.600022	0.543255	0.569794	0.816187	0.590282	0.55699	0.604056	0.622519
740	Mitogen-activated protein kinase OS=Aedes aegypti GN=AAEL013939 PE=4 SV=1	Q16HR0_AEDAE	AAEL013939			39 kDa	0.004	-0.2	0.0514	-0.0724	0.1144	-0.0175	-0.0869	-0.6063	-0.1438	-0.2125	-0.1501	-0.1458	0.59742	0.591039	0.538548	0.585618	0.59604	0.970081	0.631809	0.597499	0.548814	0.666431
721	AAEL000667-PB OS=Aedes aegypti GN=AAEL000667 PE=4 SV=1	Q17NL8_AEDAE	AAEL000667			67 kDa	0.004	-0.24	-0.1685	-0.5266	0.2761	0.1432	0.1794	-0.259	0.4233	-0.9246	-0.3064	-0.1527	0.579093	0.577325	0.568487	0.542542	0.550232	0.879673	0.58851	0.582448	0.545219	0.558067
733	AAEL003550-PA OS=Aedes aegypti GN=AAEL003550 PE=2 SV=1	Q1HQY7_AEDAE	AAEL003550			28 kDa	0.004	-0.26	-0.0863	0.1578	-0.053	-0.0565	0.0097	0.1535	-0.3242	-0.1681	-0.5353	-0.4869	0.932805	0.648768	0.862867	0.550293	0.618977	0.849904	0.731738	0.581916	0.663659	0.866974
741	Histone H2A OS=Aedes aegypti GN=AAEL007609 PE=3 SV=1	Q171J5_AEDAE	AAEL007609			13 kDa	0.004	-0.31	-0.0314	0.0579	-0.0961	0.0198	0.0111	-0.1236	-0.2176	-0.3096	-0.4246	-0.3829	0.660478	0.550226	0.60402	0.536906	0.557676	0.689756	0.589322	0.539067	0.572453	0.638708
744	AAEL006648-PA OS=Aedes aegypti GN=AAEL006648 PE=4 SV=1	Q175J1_AEDAE	AAEL006648			41 kDa	0.0042	0.14	-0.0349	-0.0908	0.0814	-0.0697	0.0526	0.4571	0.0378	0.1212	-0.0109	0.1562	0.557295	0.654171	0.556722	0.612082	0.560873	0.618081	0.555088	0.556487	0.561446	0.550272
745	AAEL015455-PA OS=Aedes aegypti GN=AAEL015455 PE=4 SV=1	Q16E54_AEDAE (+1)	AAEL015455			68 kDa	0.0043	0.21	-0.0989	0.0168	-0.0156	0.0753	-0.0058	1.3033	0.1036	0.117	0.0976	0.1729	0.593317	0.579367	0.572672	0.544606	0.538985	1.02648	0.553175	0.54926	0.543272	0.561498
746	AAEL001845-PA OS=Aedes aegypti GN=AAEL001845 PE=4 SV=1	Q17JY1_AEDAE	AAEL001845			29 kDa	0.0045	-0.22	0.0449	-0.0308	-0.0074	-0.058	0.0528	-0.7191	-0.2299	-0.0117	-0.2591	-0.2438	0.588436	0.548601	0.542789	0.545787	0.546169	1.92187	0.545333	0.558212	0.570282	0.566741
747	AAEL005203-PA OS=Aedes aegypti GN=AAEL005203 PE=4 SV=1	Q17AU4_AEDAE	AAEL005203			42 kDa	0.0046	0.09	0.0429	0.0348	-0.0056	-0.0372	-0.0286	0.1457	0.088	-0.0671	0.135	0.1859	0.565732	0.563988	0.551472	0.537782	0.544896	0.627742	0.550286	0.557744	0.551799	0.549125
748	RNA-binding protein 8A OS=Aedes aegypti GN=AAEL006748 PE=3 SV=1	Q175A5_AEDAE	AAEL006748			19 kDa	0.0047	0.36	-0.325	0.1811	-0.2042	0.1178	0.151	0.6589	0.322	0.2609	0.3928	0.269	0.682847	0.653263	0.712685	0.557676	0.670383	0.829066	0.566846	0.605179	0.661659	0.670424
749	AAEL008422-PB OS=Aedes aegypti GN=AAEL008422 PE=4 SV=1	Q16YT5_AEDAE	AAEL008422			30 kDa	0.0047	0.31	-0.3997	0.2232	-0.1645	0.2841	0.0468	1.2513	0.198	0.2365	0.2132	0.0714	0.703694	0.832369	0.593318	0.626472	0.624285	0.691132	0.588328	0.592835	0.597176	0.633498
750	Signal recognition particle 9 kDa protein OS=Aedes aegypti GN=AAEL012049 PE=3 SV=1	Q16EE8_AEDAE	AAEL012049			9 kDa	0.0049	0.22	-0.1257	0.132	-0.16	-0.0621	0.081	0.7183	0.0481	0.1114	0.2357	0.152	0.64772	0.512284	0.611648	0.535153	0.513402	1.04623	0.511019	0.520055	0.5412	0.528057
752	AAEL005610-PA OS=Aedes aegypti GN=AAEL005610 PE=4 SV=1	Q179J9_AEDAE	AAEL005610			27 kDa	0.0049	0.15	-0.0196	-0.0101	-0.0169	0.0295	0.0122	0.0543	0.1704	0.1091	0.1508	0.2322	0.612088	0.560575	0.588629	0.544676	0.555807	1.09214	0.556159	0.545795	0.542662	0.570474
751	AAEL003762-PA OS=Aedes aegypti GN=AAEL003762 PE=4 SV=1	Q0IFY9_AEDAE	AAEL003762			52 kDa	0.0049	0.15	0.0292	-0.0307	0.0049	-0.023	-0.0084	0.0589	0.1787	0.1407	0.2049	0.1558	0.605769	0.601651	0.583876	0.561255	0.569466	0.756301	0.561555	0.577914	0.605655	0.591729
764	AAEL005008-PA OS=Aedes aegypti GN=AAEL005008 PE=2 SV=1	Q1HQS4_AEDAE	AAEL005008			26 kDa	0.005	0.62	0.5433	-0.2141	0.0241	-0.2994	-0.1061	0.2145	0.7201	0.5404	0.8139	0.8033	0.708801	0.787991	0.67418	0.68397	0.818779	1.21081	1.06528	0.930045	1.10759	1.05195
761	AAEL000824-PA OS=Aedes aegypti GN=AAEL000824 PE=4 SV=1	Q17N04_AEDAE (+1)	AAEL000824			85 kDa	0.005	0.34	-0.3068	0.1705	-0.0449	0.0843	-0.0576	1.2481	0.2771	0.336	0.173	0.344	0.875456	0.679045	0.654869	0.610915	0.606034	2.22436	0.660223	0.624875	0.590242	0.623694
482.9	AAEL002638-PA OS=Aedes aegypti GN=CYP9J6 PE=3 SV=1	Q17HK2_AEDAE	CYP9J6			61 kDa	0.005	0.32	-0.0578	-0.177	-0.1198	0.2274	0.1034	0.7649	0.3065	0.2372	0.3332	0.3491	0.626683	0.592576	0.620016	0.590315	0.569983	2.02402	0.619405	0.640874	0.573709	0.606885
760	AAEL006966-PD OS=Aedes aegypti GN=AaeL_AAEL006966 PE=3 SV=1	J9HSR1_AEDAE (+2)	AaeL_AAEL006966			38 kDa	0.005	0.31	-0.2326	0.124	-0.0328	-0.1024	0.1856	0.2936	0.3668	0.3243	0.3422	0.2072	0.584443	0.527952	0.621527	0.544215	0.563527	1.45227	0.565621	0.532046	0.536555	0.578313
766	AAEL004300-PA OS=Aedes aegypti GN=AAEL004300 PE=4 SV=1	Q17D88_AEDAE	AAEL004300			43 kDa	0.005	0.29	-0.0725	-0.1274	-0.0187	0.1321	0.1314	0.6229	0.1514	0.2662	0.1609	0.2844	0.539767	0.534919	0.538112	0.601535	0.534234	0.538897	0.535453	0.54968	0.549761	0.540214
759	AAEL006436-PA OS=Aedes aegypti GN=AAEL006436 PE=4 SV=1	Q176D0_AEDAE	AAEL006436			122 kDa	0.005	0.21	-0.0657	0.0726	-0.055	-0.044	-0.024	0.4438	0.2181	0.1204	0.1026	0.2046	0.643079	0.553686	0.717984	0.613799	0.599949	0.638857	0.640361	0.557724	0.592309	0.575237
762	AAEL007236-PA OS=Aedes aegypti GN=AAEL007236 PE=2 SV=1	Q1HQW1_AEDAE	AAEL007236			32 kDa	0.005	0.21	-0.0723	-0.0408	0.0066	0.0265	0.0536	0.2734	0.1764	0.1525	0.1481	0.2521	0.575188	0.588251	0.558095	0.541204	0.537172	0.707717	0.53826	0.544941	0.540451	0.563172
763	AAEL012841-PA OS=Aedes aegypti GN=AAEL012841 PE=4 SV=1	Q16KX6_AEDAE	AAEL012841			48 kDa	0.005	0.2	-0.0227	0.0583	0.0056	-0.048	-0.0009	0.4162	0.1702	0.1575	0.1393	0.1713	0.618711	0.597159	0.574367	0.557052	0.561285	0.6777	0.561135	0.581502	0.590077	0.562119
754	Ubiquitin-like modifier-activating enzyme 5 OS=Aedes aegypti GN=AAEL004076 PE=3 SV=1	UBA5_AEDAE	AAEL004076			43 kDa	0.005	0.17	-0.0325	0.0175	0.0446	-0.0326	0.0135	0.0218	0.1746	0.0517	0.2818	0.2307	0.545307	0.554465	0.549194	0.543836	0.540636	0.809394	0.558249	0.560069	0.569062	0.562026
756	AAEL000090-PA OS=Aedes aegypti GN=AAEL000090 PE=4 SV=1	Q0C739_AEDAE	AAEL000090			39 kDa	0.005	0.15	0.0139	-0.0039	0.0365	-0.024	-0.0237	0.1659	0.1631	0.0281	0.1906	0.1941	0.578871	0.588567	0.57109	0.565096	0.568277	0.835475	0.574429	0.553508	0.567696	0.561395
757	AAEL004896-PA OS=Aedes aegypti GN=AAEL004896 PE=4 SV=1	Q17BP0_AEDAE	AAEL004896			88 kDa	0.005	0.13	-0.0909	0.0515	0.0032	0.0125	0.0224	0.2872	0.121	0.0594	0.0888	0.1325	0.598458	0.590849	0.552843	0.559395	0.560686	0.596006	0.562529	0.596303	0.56651	0.584222
755	AAEL006307-PA OS=Aedes aegypti GN=AAEL006307 PE=4 SV=1	Q176P0_AEDAE	AAEL006307			285 kDa	0.005	0.1	0.0024	-0.0478	-0.0207	0.0143	0.0317	0.2771	0.1127	-0.0073	0.0659	0.0618	0.591924	0.550616	0.558271	0.544623	0.561158	0.626579	0.542483	0.554858	0.558573	0.569617
758	AAEL000941-PA OS=Aedes aegypti GN=AAEL000941 PE=2 SV=1	Q1HRI2_AEDAE	AAEL000941			10 kDa	0.005	-0.13	0.1213	-0.0302	0.013	-0.0599	-0.047	-0.2232	-0.1359	-0.0702	-0.0811	-0.1478	0.577653	0.538456	0.539572	0.525914	0.523081	0.619032	0.546614	0.524498	0.545145	0.54915
765	AAEL006808-PA OS=Aedes aegypti GN=AAEL006808 PE=4 SV=1	Q174U0_AEDAE	AAEL006808			60 kDa	0.005	-0.13	0.11	0.0036	0.0968	-0.0976	-0.1165	-0.1035	-0.1205	-0.1613	-0.1475	-0.1164	0.537921	0.552097	0.548667	0.54302	0.541165	0.581855	0.537526	0.545973	0.555605	0.540361
753	AAEL004423-PA OS=Aedes aegypti GN=AAEL004423 PE=2 SV=1	Q1HR21_AEDAE	AAEL004423			20 kDa	0.005	-0.17	0.1503	-0.0564	0.0249	-0.0647	-0.0613	-0.3026	-0.1629	-0.1638	-0.1689	-0.1522	0.59068	0.587024	0.571961	0.547707	0.546597	0.709867	0.580592	0.542171	0.548468	0.572194
244.2	AAEL007024-PA OS=Aedes aegypti GN=CYP6AG3 PE=3 SV=1	Q173V3_AEDAE	CYP6AG3			58 kDa	0.005	-0.28	0.2132	-0.42	0.1094	-0.0138	-0.0092	-0.6502	0.0576	-0.4194	-0.391	-0.1157	0.542455	0.627634	0.53644	0.531056	0.525433	0.696111	0.532989	0.542798	0.548011	0.533671
768	AAEL012489-PA OS=Aedes aegypti GN=AAEL012489 PE=4 SV=1	Q16LY2_AEDAE	AAEL012489			134 kDa	0.0051	-0.11	0.0021	0.0494	-0.0469	-0.0222	-0.003	-0.2275	-0.1276	-0.0251	-0.1291	-0.1594	0.591983	0.633036	0.608121	0.587488	0.617496	0.898409	0.625753	0.598908	0.604749	0.667398
767	CDP-diacylglycerol--glycerol-3-phosphate 3-phosphatidyltransferase OS=Aedes aegypti GN=AAEL014947 PE=3 SV=1	Q16F09_AEDAE	AAEL014947			56 kDa	0.0051	-0.22	-0.0601	0.0053	0.1828	-0.0464	-0.0839	-0.6151	-0.1355	-0.0509	-0.2839	-0.263	0.616087	0.613054	0.601378	0.614412	0.581742	1.33476	0.576347	0.583434	0.6363	0.655905
769	AAEL009061-PA OS=Aedes aegypti GN=AAEL009061 PE=4 SV=1	Q16WX7_AEDAE	AAEL009061			114 kDa	0.0053	0.25	-0.2136	0.1199	-0.1188	0.1092	0.0146	1.1431	0.2076	0.244	0.1597	0.1361	0.747399	0.648999	0.613668	0.561451	0.571275	2.0928	0.543868	0.552299	0.552624	0.633658
770	AAEL009833-PA OS=Aedes aegypti GN=AAEL009833 PE=4 SV=1	Q16UP8_AEDAE	AAEL009833			30 kDa	0.0054	0.09	0.0829	-0.0091	-0.0216	-0.0149	-0.0316	0.2856	0.1501	-0.1619	0.171	0.1354	0.61919	0.557537	0.574891	0.549576	0.566381	1.02591	0.57223	0.561615	0.57688	0.572384
771	AAEL011578-PA OS=Aedes aegypti GN=AAEL011578 PE=4 SV=1	Q16PN5_AEDAE	AAEL011578			58 kDa	0.0055	-0.1	-0.0559	0.0569	-0.0152	-0.0157	0.0204	-0.3523	-0.0802	-0.1145	-0.1202	-0.0284	0.594487	0.565608	0.572159	0.557381	0.551316	1.12562	0.59205	0.567825	0.582729	0.574027
2231.1	AAEL007173-PA OS=Aedes aegypti GN=AAEL007173 PE=4 SV=1	Q173D2_AEDAE	AAEL007173			24 kDa	0.0055	-0.41	-0.0345	-0.0007	0.0508	0.05	-0.0613	-1.4074	-0.2787	-0.4222	-0.1892	-0.2747	0.517573	0.517573	0.517573	0.517573	0.517573	0.517573	0.517573	0.517573	0.517573	0.517573
772	AAEL006486-PA OS=Aedes aegypti GN=AAEL006486 PE=4 SV=1	Q175Y2_AEDAE	AAEL006486			35 kDa	0.0056	0.18	0	0.0605	-0.074	-0.0213	0.0015	0.1173	0.0885	0.1775	0.3351	0.225	0.574348	0.528992	0.593893	0.550479	0.57248	0.962732	0.526248	0.527163	0.603107	0.566566
773	AAEL003895-PA OS=Aedes aegypti GN=AAEL003895 PE=4 SV=1	Q17E79_AEDAE	AAEL003895			21 kDa	0.0056	0.16	0.0863	0.0915	-0.0183	-0.1261	-0.04	0.4265	0.0691	0.0791	0.1111	0.171	0.526479	0.517766	0.514661	0.518651	0.515368	0.589629	0.5163	0.513027	0.511896	0.514085
774	AAEL011588-PA OS=Aedes aegypti GN=AAEL011588 PE=4 SV=1	Q16PM2_AEDAE	AAEL011588			20 kDa	0.0057	0.13	0.0586	-0.1239	0.029	-0.038	0.0629	0.3724	0.0426	0.0906	0.0584	0.2092	0.565064	0.553145	0.554565	0.543567	0.540006	0.740897	0.550058	0.549071	0.543335	0.544201
776	AAEL007414-PA OS=Aedes aegypti GN=AAEL007414 PE=4 SV=1	Q0IF05_AEDAE	AAEL007414			16 kDa	0.0057	0.11	-0.0205	0.0112	-0.0232	0.0097	0.0034	0.0975	0.1445	-0.0258	0.1736	0.1639	0.557165	0.545694	0.544656	0.53725	0.551435	0.611836	0.587652	0.555748	0.575956	0.583401
775	AAEL007750-PA OS=Aedes aegypti GN=AAEL007750 PE=4 SV=1	Q170X7_AEDAE	AAEL007750			27 kDa	0.0057	-0.17	0.108	-0.0719	0.0245	-0.027	-0.038	-1.0011	-0.1211	-0.0092	-0.1903	-0.0899	0.571065	0.537532	0.540514	0.538786	0.551472	1.47801	0.558228	0.55866	0.55259	0.560589
777	Succinate dehydrogenase (quinone) (Fragment) OS=Aedes aegypti GN=AAEL010608 PE=3 SV=1	Q16SE4_AEDAE	AAEL010608			72 kDa	0.0059	-0.09	0.0826	-0.0543	0.0399	-0.0418	-0.0203	-0.17	-0.0952	-0.0709	-0.1193	-0.0921	0.612736	0.56765	0.573812	0.541766	0.553962	0.829028	0.572148	0.551549	0.556771	0.583239
778	AAEL001708-PA OS=Aedes aegypti GN=AAEL001708 PE=4 SV=1	Q17KD0_AEDAE	AAEL001708			10 kDa	0.0059	-0.13	-0.092	0.0699	-0.0513	0.0105	0.0418	-0.3124	-0.1593	-0.0337	-0.2375	-0.1536	0.712398	0.551536	0.601568	0.565937	0.549346	1.2468	0.635683	0.551906	0.685359	0.68235
787	AAEL004756-PA OS=Aedes aegypti GN=AAEL004756 PE=4 SV=1	Q17BY2_AEDAE	AAEL004756			95 kDa	0.006	0.2	-0.1098	0.0318	0.0392	-0.0214	0.0359	0.4971	0.1479	0.0329	0.225	0.2234	0.617545	0.585995	0.565253	0.559933	0.575687	0.854329	0.570161	0.639799	0.572852	0.559726
785	AAEL006145-PA OS=Aedes aegypti GN=AAEL006145 PE=4 SV=1	Q177H6_AEDAE	AAEL006145			138 kDa	0.006	0.16	-0.1075	0.0871	-0.0517	0.0686	-0.0002	0.8613	0.013	0.1297	0.1063	0.0574	0.616138	0.59179	0.576768	0.570726	0.563621	1.0189	0.556115	0.583329	0.557942	0.586384
788	AAEL007289-PA OS=Aedes aegypti GN=AAEL007289 PE=4 SV=1	Q172T3_AEDAE	AAEL007289			34 kDa	0.006	0.16	-0.1009	0.1781	-0.0896	0.0065	-0.0684	0.5774	0.0945	0.0825	0.0331	0.121	0.679702	0.581273	0.615676	0.551914	0.565456	0.74261	0.575807	0.610074	0.614378	0.565993
781	AAEL004739-PA OS=Aedes aegypti GN=AAEL004739 PE=3 SV=1	Q17BX4_AEDAE	AAEL004739			69 kDa	0.006	0.14	-0.0106	0.0488	0.0228	-0.0243	-0.0562	-0.0296	0.1776	0.149	0.2498	0.1917	0.651067	0.638562	0.614623	0.600569	0.623194	0.831297	0.672956	0.614344	0.667145	0.676817
791	AAEL014345-PA OS=Aedes aegypti GN=AAEL014345 PE=4 SV=1	Q16GK8_AEDAE	AAEL014345			56 kDa	0.006	0.14	-0.0257	-0.0072	-0.059	0.0581	0.0157	0.1879	0.1525	0.1746	0.0859	0.1008	0.580696	0.545392	0.572029	0.528105	0.537171	0.946922	0.547334	0.538036	0.533672	0.55706
779	AAEL017315-PA OS=Aedes aegypti GN=AaeL_AAEL017315 PE=3 SV=1	J9HSH6_AEDAE	AaeL_AAEL017315			90 kDa	0.006	0.11	-0.0158	0.0377	0.0119	-0.0306	-0.0039	0.1057	0.1013	0.0291	0.1218	0.1412	0.596741	0.560716	0.566363	0.54485	0.553618	0.773893	0.571478	0.55802	0.563755	0.566195
780	40S ribosomal protein S13 OS=Aedes aegypti GN=40sRpS13 PE=2 SV=1	Q5QC94_AEDAE	40sRpS13			17 kDa	0.006	-0.08	0.0522	0.0393	0.0086	-0.0347	-0.0628	-0.3967	-0.0592	-0.056	-0.0638	-0.0094	0.571507	0.548507	0.548389	0.526281	0.530079	0.95934	0.557053	0.539269	0.565826	0.551904
790	5-demethoxyubiquinone hydroxylase, mitochondrial OS=Aedes aegypti GN=coq7 PE=2 SV=1	Q1HQL9_AEDAE	coq7			22 kDa	0.006	-0.12	0.1698	-0.0354	0.023	-0.0731	-0.0825	0.0241	-0.1457	-0.0491	-0.2572	-0.1511	0.524036	0.52471	0.516605	0.515014	0.524653	0.531964	0.516408	0.517948	0.537551	0.515539
786	AAEL008490-PA OS=Aedes aegypti GN=AAEL008490 PE=4 SV=1	Q16YN9_AEDAE	AAEL008490			15 kDa	0.006	-0.17	0.1288	-0.1085	0.0695	-0.0275	0.0127	-0.2761	-0.1868	-0.1337	-0.1692	-0.1311	0.640145	0.551288	0.610762	0.539074	0.547324	0.782689	0.678852	0.54625	0.570582	0.613707
784	AAEL010405-PA OS=Aedes aegypti GN=AAEL010405 PE=4 SV=1	Q16T06_AEDAE	AAEL010405			46 kDa	0.006	-0.25	-0.1599	0.1795	0.0015	-0.0033	-0.0332	-0.2584	-0.1765	-0.3337	-0.2394	-0.2618	0.567989	0.553118	0.587216	0.536656	0.538854	1.34791	0.553479	0.548595	0.567205	0.569317
782	AAEL006876-PA OS=Aedes aegypti GN=AAEL006876 PE=4 SV=1	Q174K3_AEDAE	AAEL006876			59 kDa	0.006	-0.28	0.0121	0.1026	-0.0989	-0.0144	-0.0017	0.0227	-0.2565	-0.3576	-0.3072	-0.3457	0.603507	0.587263	0.581195	0.575299	0.565184	1.01834	0.566319	0.600226	0.577534	0.575169
789	AAEL017560-PA OS=Aedes aegypti GN=AaeL_AAEL017560 PE=4 SV=1	J9HI13_AEDAE	AaeL_AAEL017560			85 kDa	0.006	-0.33	0.2608	-0.0149	-0.0639	-0.1469	0.0205	-0.1686	-0.3832	-0.4526	-0.1701	-0.607	0.635924	0.569241	0.583268	0.575528	0.605238	0.596449	0.58571	0.572841	0.580501	0.762396
969.1	Fructose-bisphosphate aldolase OS=Aedes aegypti GN=AAEL005766 PE=3 SV=1	Q178U9_AEDAE	AAEL005766			39 kDa	0.006	-0.43	0.0858	-0.1243	-0.002	0.0394	0.0388	-0.4112	-0.2924	-0.3768	-0.6843	-0.7572	0.651131	0.610317	0.657818	0.66908	0.623384	2.09052	0.594476	0.659697	1.03224	1.24663
1101.2	Annexin OS=Aedes aegypti GN=AAEL011302 PE=3 SV=1	Q16QE9_AEDAE	AAEL011302			36 kDa	0.006	-0.8	-0.0447	0.0485	0.0621	-0.0415	-0.0326	-2.7843	-0.693	-0.1006	-0.7216	-0.8466	0.846591	0.640757	0.620831	0.581114	0.577312	0.609062	0.726539	0.657458	0.789848	0.863055
792	AAEL002031-PA OS=Aedes aegypti GN=CYP12F7 PE=3 SV=2	Q17JN3_AEDAE	CYP12F7			59 kDa	0.0061	-0.08	0.0794	-0.0793	0.0221	-0.0346	-0.0091	-0.2762	-0.0205	-0.0731	-0.0739	-0.0696	0.606532	0.559755	0.584904	0.5459	0.543032	1.01044	0.574497	0.547126	0.562184	0.577769
621.1	AAEL009634-PC OS=Aedes aegypti GN=AAEL009634 PE=3 SV=1	Q16V97_AEDAE	AAEL009634			35 kDa	0.0065	0.19	0.0582	-0.0698	0.0576	-0.1022	0.0523	0.1206	0.116	0.3121	0.1298	0.2095	0.598727	0.560227	0.578195	0.537647	0.537383	0.966655	0.567364	0.544867	0.534731	0.568573
793	AAEL014360-PA OS=Aedes aegypti GN=AAEL014360 PE=4 SV=1	Q16GJ3_AEDAE (+1)	AAEL014360			174 kDa	0.0066	0.13	-0.0629	0.0985	-0.0588	-0.0271	0.0389	0.1524	0.1433	0.0846	0.1387	0.1328	0.618741	0.581007	0.568828	0.555448	0.570668	0.891359	0.551729	0.554492	0.562646	0.549817
794	AAEL008340-PA (Fragment) OS=Aedes aegypti GN=AAEL008340 PE=4 SV=1	Q16Z16_AEDAE	AAEL008340			133 kDa	0.0066	-0.12	-0.0116	-0.0869	0.0002	-0.0121	0.0903	-0.0155	-0.0831	-0.1588	-0.1866	-0.1326	0.560162	0.582706	0.551746	0.56999	0.571338	0.819263	0.568927	0.568109	0.564381	0.564826
795	AAEL001861-PA OS=Aedes aegypti GN=AAEL001861 PE=4 SV=1	Q17JY3_AEDAE	AAEL001861			154 kDa	0.0067	0.11	-0.1166	0.0632	-0.006	0.0305	0.001	0.5217	0.0912	0.0396	0.0224	-0.0069	0.599664	0.580988	0.610617	0.560451	0.57684	0.79002	0.586126	0.564074	0.598347	0.574477
796	AAEL017134-PA OS=Aedes aegypti GN=AaeL_AAEL017134 PE=4 SV=1	J9HI79_AEDAE	AaeL_AAEL017134			10 kDa	0.0067	-0.22	0.1079	-0.1887	0.0035	-0.0206	0.0505	-0.487	-0.1649	-0.1872	-0.3096	-0.0863	0.533976	0.593942	0.543953	0.530602	0.533976	0.75568	0.54223	0.610196	0.531196	0.541441
797	AAEL010801-PB OS=Aedes aegypti GN=AaeL_AAEL010801 PE=4 SV=1	J9HJ41_AEDAE (+1)	AaeL_AAEL010801			12 kDa	0.0068	-0.26	0.0773	-0.044	0.0514	-0.1	0.1061	-0.187	-0.3721	-0.1495	-0.1633	-0.2978	0.813913	0.589412	0.729056	0.630313	0.60644	0.806208	0.803595	0.611505	0.693286	0.799473
810	AAEL000228-PA (Fragment) OS=Aedes aegypti GN=AAEL000228 PE=4 SV=1	Q17PR9_AEDAE	AAEL000228			97 kDa	0.007	0.32	-0.1284	-0.0403	-0.0437	-0.0126	0.1994	0.4147	0.2655	0.3405	0.3058	0.3226	0.567102	0.592996	0.57428	0.549703	0.553755	1.25576	0.550708	0.568892	0.541638	0.546095
816	AAEL000811-PA (Fragment) OS=Aedes aegypti GN=GPRMTH7 PE=4 SV=2	Q17N15_AEDAE	GPRMTH7			53 kDa	0.007	0.29	-0.3886	0.3088	-0.2347	-0.0867	0.2182	0.6547	0.2369	0.1845	0.2671	0.1619	0.813697	0.620272	0.864429	0.57403	0.70755	0.732724	0.574323	0.557087	0.564691	0.713907
2497.1	AAEL003193-PA OS=Aedes aegypti GN=AAEL003193 PE=4 SV=1	Q17G61_AEDAE	AAEL003193			42 kDa	0.007	0.29	-0.3445	0.1638	-0.0485	0.1301	0.062	0.175	0.4993	0.1703	0.3891	0.1949	0.558279	0.56694	0.524307	0.519553	0.524436	0.599214	0.527389	0.514941	0.518967	0.53562
806	AAEL008814-PA OS=Aedes aegypti GN=AAEL008814 PE=4 SV=1	Q16XR0_AEDAE	AAEL008814			191 kDa	0.007	0.27	-0.153	0.0297	-0.0188	0.0343	0.0459	0.5163	0.2332	0.1911	0.2521	0.2603	0.753562	0.643623	0.601933	0.600914	0.579655	0.874892	0.627544	0.557374	0.699047	0.654196
819	AAEL007275-PA OS=Aedes aegypti GN=AAEL007275 PE=4 SV=1	Q172U4_AEDAE	AAEL007275			33 kDa	0.007	0.22	0.0107	-0.0172	-0.0333	0.0351	-0.0033	0.434	0.1626	0.153	0.1971	0.1591	0.577742	0.552601	0.570026	0.53888	0.577491	0.551641	0.546069	0.539157	0.559217	0.580047
813	AAEL003136-PA OS=Aedes aegypti GN=AAEL003136 PE=4 SV=1	Q17G95_AEDAE	AAEL003136			8 kDa	0.007	0.2	-0.1381	0.136	-0.14	0.0869	0.0165	0.6362	0.0571	0.1598	0.181	0.0357	0.635177	0.551529	0.58462	0.545278	0.54869	0.605623	0.590311	0.566475	0.559259	0.625173
815	AAEL001252-PA OS=Aedes aegypti GN=AAEL001252 PE=4 SV=1	Q17LP7_AEDAE	AAEL001252			68 kDa	0.007	0.17	-0.0908	0.0035	0.0629	-0.0037	-0.004	0.2088	0.1942	0.0319	0.1833	0.2528	0.582376	0.574951	0.560736	0.556184	0.547042	0.850395	0.561571	0.566583	0.557721	0.577205
817	AAEL009878-PA OS=Aedes aegypti GN=AAEL009878 PE=4 SV=1	Q16UL0_AEDAE	AAEL009878			207 kDa	0.007	0.16	-0.0285	-0.0154	0.0139	0.0013	-0.0619	0.3846	0.0768	0.0935	0.1802	0.1477	0.643306	0.606843	0.572529	0.566236	0.637956	0.819885	0.584411	0.582953	0.660456	0.634059
812	AAEL006630-PA OS=Aedes aegypti GN=AAEL006630 PE=4 SV=1	Q175M9_AEDAE	AAEL006630			48 kDa	0.007	0.14	-0.1405	0.1062	0.0431	-0.0148	-0.0147	0.436	0.1387	0.0928	-0.0057	0.0985	0.598342	0.550157	0.57087	0.547712	0.559848	0.711333	0.593728	0.565454	0.56602	0.562139
807	AAEL013136-PA OS=Aedes aegypti GN=AAEL013136 PE=4 SV=1	Q16K27_AEDAE	AAEL013136			226 kDa	0.007	0.12	0.0493	0.0309	-0.0279	-0.0245	-0.0783	0.4206	0.0685	0.0848	0.1214	0.135	0.615151	0.562484	0.582556	0.554668	0.59784	1.18458	0.556473	0.583839	0.612259	0.598215
814	AAEL008331-PA OS=Aedes aegypti GN=AAEL008331 PE=4 SV=1	Q16Z46_AEDAE	AAEL008331			32 kDa	0.007	0.12	-0.0211	0.0618	-0.0438	0.0583	-0.0556	0.497	0.0771	0.022	0.0387	0.0141	0.543124	0.538073	0.532674	0.535386	0.543758	0.560509	0.531011	0.537532	0.54877	0.540377
799	AAEL011288-PA OS=Aedes aegypti GN=AAEL011288 PE=4 SV=1	Q16QH0_AEDAE	AAEL011288			49 kDa	0.007	0.11	-0.0135	0.0679	0.0132	-0.0039	-0.0994	0.0357	0.0995	0.0637	0.1798	0.1719	0.652737	0.573327	0.596936	0.557824	0.601617	0.880011	0.592497	0.581834	0.634195	0.619371
809	AAEL003730-PA OS=Aedes aegypti GN=AAEL003730 PE=4 SV=1	Q17EN8_AEDAE	AAEL003730			22 kDa	0.007	0.11	0.041	-0.0629	0.0547	-0.0299	-0.0176	-0.064	0.1818	-0.0702	0.2195	0.249	0.534502	0.528827	0.524895	0.523577	0.520861	0.631871	0.554301	0.542997	0.542267	0.544505
800	AAEL011395-PA OS=Aedes aegypti GN=AAEL011395 PE=3 SV=1	Q16Q55_AEDAE	AAEL011395			88 kDa	0.007	0.1	-0.026	0.0287	-0.021	0.0114	-0.0083	0.1315	0.1093	0.0567	0.1177	0.0813	0.592092	0.553836	0.562476	0.551345	0.561498	0.864268	0.581473	0.556571	0.550473	0.57523
803	40S ribosomal protein S8 OS=Aedes aegypti GN=AAEL008103 PE=2 SV=1	Q1HRQ9_AEDAE	AAEL008103			23 kDa	0.007	-0.07	0.0227	0.0522	0.033	0.0061	-0.0656	-0.2317	-0.0992	-0.0588	-0.018	-0.0248	0.677513	0.543714	0.617103	0.551726	0.552536	0.685932	0.636445	0.536524	0.555087	0.639403
801	AAEL012026-PA OS=Aedes aegypti GN=AAEL012026 PE=2 SV=1	Q1HR52_AEDAE	AAEL012026			48 kDa	0.007	-0.08	-0.0564	0.0594	-0.0209	0.0242	0.0006	-0.0687	-0.1459	-0.0647	-0.1186	-0.0688	0.636907	0.566384	0.613423	0.545111	0.552419	0.804266	0.58828	0.556593	0.573702	0.595736
811	AAEL007382-PA (Fragment) OS=Aedes aegypti GN=AAEL007382 PE=2 SV=1	Q1HQK6_AEDAE	AAEL007382			36 kDa	0.007	-0.09	0.0262	0.0874	0.0158	-0.0467	-0.084	-0.0254	-0.1056	-0.0933	-0.1398	-0.0897	0.560617	0.549688	0.559523	0.560523	0.546066	0.660029	0.54748	0.54436	0.568971	0.550489
808	AAEL010496-PA OS=Aedes aegypti GN=AAEL010496 PE=3 SV=1	Q16ST6_AEDAE	AAEL010496			46 kDa	0.007	-0.11	-0.0104	0.0784	-0.0331	-0.0537	0.0202	-0.0231	-0.1614	-0.0806	-0.0685	-0.2241	0.55389	0.576503	0.547226	0.532052	0.549091	0.685107	0.582233	0.542983	0.566779	0.619449
798	Innexin OS=Aedes aegypti GN=inx PE=2 SV=1	Q16FA2_AEDAE	inx			42 kDa	0.007	-0.12	0.0196	0.0109	0.0031	-0.0303	0.0266	0.0429	-0.1775	0.053	-0.3263	-0.2224	0.611759	0.530972	0.585905	0.529682	0.531265	0.805225	0.629539	0.543652	0.57807	0.642607
804	AAEL011157-PA OS=Aedes aegypti GN=AAEL011157 PE=4 SV=1	Q16QW8_AEDAE	AAEL011157			11 kDa	0.007	-0.15	0.129	-0.0523	0.0117	-0.0404	-0.0673	-0.3185	-0.1398	-0.1139	-0.1308	-0.1416	0.551009	0.543103	0.544178	0.532127	0.552146	0.903123	0.545618	0.542292	0.54428	0.56856
805	40S ribosomal protein S29 OS=Aedes aegypti GN=AAEL007824 PE=2 SV=1	Q1HRA1_AEDAE	AAEL007824			7 kDa	0.007	-0.15	0.1203	0.0124	0.0073	-0.0323	-0.0782	-0.1796	-0.1947	-0.1229	-0.0785	-0.1957	0.614441	0.54283	0.569109	0.527123	0.530501	0.592867	0.576404	0.527859	0.541885	0.629454
820	AAEL011433-PA OS=Aedes aegypti GN=AAEL011433 PE=4 SV=1	Q16Q31_AEDAE	AAEL011433			15 kDa	0.007	-0.19	0.0937	0.0089	-0.053	0.0683	-0.1176	-0.0721	-0.2194	-0.1545	-0.2708	-0.2118	0.536996	0.517016	0.518871	0.535427	0.520293	0.550404	0.526004	0.517178	0.539547	0.53204
821	AAEL015379-PA OS=Aedes aegypti GN=AAEL015379 PE=4 SV=1	Q1DH05_AEDAE	AAEL015379			14 kDa	0.007	-0.29	0.0407	0.0071	-0.0523	-0.0178	0.0902	0.0286	-0.3611	-0.3205	-0.2945	-0.4084	0.739792	0.639019	0.603813	0.708384	0.694589	0.798702	0.627872	0.665906	0.597207	0.608408
818	AAEL014606-PA OS=Aedes aegypti GN=CYP9J7 PE=3 SV=1	Q16FW8_AEDAE	CYP9J7			60 kDa	0.007	-0.34	-0.1014	0.0247	0.0017	0.0404	-0.007	-0.855	-0.1705	-0.3854	-0.3297	-0.3085	0.659313	0.534833	0.561571	0.537281	0.534914	1.12886	0.540298	0.592208	0.584193	0.560483
822	AAEL005839-PA OS=Aedes aegypti GN=AAEL005839 PE=4 SV=1	Q178N8_AEDAE	AAEL005839			40 kDa	0.0072	0.11	-0.0483	0.0847	-0.1171	0.055	-0.0031	0.2397	0.1617	0.1561	-0.0296	0.059	0.535924	0.535954	0.54868	0.548539	0.539248	0.678658	0.549372	0.540813	0.534116	0.546654
824	AAEL007777-PA OS=Aedes aegypti GN=AAEL007777 PE=2 SV=1	Q1HRK0_AEDAE	AAEL007777			43 kDa	0.0079	0.15	-0.0941	0.0359	-0.0002	-0.0095	0.0151	0.213	0.1423	0.1984	0.1276	0.0212	0.646525	0.559397	0.603482	0.573489	0.567494	0.687613	0.590849	0.561559	0.607393	0.626036
98.2	AAEL010196-PA OS=Aedes aegypti GN=AAEL010196 PE=3 SV=1	Q16TM1_AEDAE	AAEL010196			28 kDa	0.008	3.77	-0.5109	0.5211	-0.4243	0.1171	0.2275	3.1049	4.2459	3.8171	3.4244	4.1216	0.519334	0.512469	0.52635	0.510894	0.50927	0.511842	0.514141	0.512836	0.515626	0.512252
98.3	AAEL010203-PA OS=Aedes aegypti GN=AAEL010203 PE=3 SV=1	Q16TL9_AEDAE	AAEL010203			53 kDa	0.008	3.77	-0.6177	-0.0392	1.2457	-1.0641	0.741	2.0065	3.9177	3.9042	3.8509	3.9516	0.588506	0.588506	0.588506	0.588506	0.588506	0.588506	0.588506	0.588506	0.588506	0.588506
98.4	AAEL013714-PA OS=Aedes aegypti GN=AAEL013714 PE=3 SV=1	Q16ID5_AEDAE	AAEL013714			21 kDa	0.008	2.19	-0.2627	0.0363	0.2087	0.0417	-0.0405	1.3566	2.4628	1.9518	2.3081	2.5764	0.51583	0.51583	0.51583	0.51583	0.51583	0.51583	0.51583	0.51583	0.51583	0.51583
832.1	AAEL015015-PA OS=Aedes aegypti GN=AAEL015015 PE=4 SV=1	Q16EU1_AEDAE	AAEL015015			306 kDa	0.008	1.88	0	0	0	3.40282e+38	3.40282e+38	3.40282e+38	3.40282e+38	3.40282e+38	3.40282e+38	3.40282e+38	0.731884	0.731884	0.731884	0.731884	0.731884	0.731884	0.731883	0.731884	0.731884	0.731884
1509.1	AAEL013936-PC OS=Aedes aegypti GN=SRPN4 PE=3 SV=1	J9HGR9_AEDAE	SRPN4			61 kDa	0.008	1.49	-0.0256	-0.0097	0.2125	0.1565	-0.3691	3.804	1.1117	1.1629	1.6067	1.5151	0.528538	0.528538	0.528538	0.528538	0.528538	0.528538	0.528538	0.528538	0.528538	0.528538
839	AAEL005739-PA (Fragment) OS=Aedes aegypti GN=AAEL005739 PE=4 SV=1	Q178X4_AEDAE	AAEL005739			70 kDa	0.008	1.34	0.1276	-0.0482	-0.0552	0.1733	-0.1853	1.734	0.2402	2.0006	0.8906	1.3968	0.521889	0.521889	0.521889	0.521889	0.521889	0.521889	0.521889	0.521889	0.521889	0.521889
216.1	AAEL013715-PA OS=Aedes aegypti GN=AAEL013715 PE=3 SV=1	Q16ID4_AEDAE	AAEL013715			29 kDa	0.008	1.13	0.008	0.006	0.094	-0.0399	-0.068	1.0191	1.2665	1.057	1.1054	1.2178	0.517573	0.517573	0.517573	0.517573	0.517573	0.517573	0.517573	0.517573	0.517573	0.517573
2386.2	AAEL017556-PA OS=Aedes aegypti GN=AaeL_AAEL017556 PE=4 SV=1	J9HIS7_AEDAE	AaeL_AAEL017556			88 kDa	0.008	1.03	-0.1812	0.3037	0.0045	0.2526	-0.409	3.3496	0.5373	1.0377	0.8091	1.1814	0.521889	0.521889	0.521889	0.521889	0.521889	0.521889	0.521889	0.521889	0.521889	0.521889
1752.2	AAEL011176-PA OS=Aedes aegypti GN=AAEL011176 PE=3 SV=1	Q16QU0_AEDAE	AAEL011176			26 kDa	0.008	0.89	-0.058	-0.2896	0.0552	0.0815	0.1906	0.7449	1.1448	0.3685	1.0155	1.065	0.512548	0.504652	0.510601	0.506381	0.506074	0.508058	0.510115	0.504985	0.505414	0.507771
1792.3	AAEL005961-PA OS=Aedes aegypti GN=AAEL005961 PE=3 SV=1	Q178A9_AEDAE	AAEL005961			42 kDa	0.008	0.83	0.189	-0.0114	-0.0575	0.0383	-0.1388	2.7271	0.4257	0.6869	0.8431	0.7913	0.553864	0.553864	0.553864	0.553864	0.553864	0.553864	0.553864	0.553864	0.553864	0.553864
1004.1	AAEL005102-PA OS=Aedes aegypti GN=AAEL005102 PE=4 SV=1	Q17B27_AEDAE	AAEL005102			36 kDa	0.008	0.81	0.0184	-0.1324	-0.1547	0.2336	0.046	0.9875	0.8259	0.4261	0.8323	0.9466	0.539909	0.540431	0.537843	0.530804	0.539282	0.548096	0.542053	0.532996	0.530463	0.531498
2805.1	60S ribosomal protein L18a OS=Aedes aegypti GN=AAEL006785 PE=3 SV=1	Q174U2_AEDAE	AAEL006785			18 kDa	0.008	0.79	0.0566	-0.1328	-0.0886	0.1889	-0.0113	3.5037	0.648	0.5661	0.1967	1.1224	0.508365	0.508365	0.508365	0.508365	0.508365	0.508365	0.508365	0.508365	0.508365	0.508365
624.2	Alkaline phosphatase OS=Aedes aegypti GN=AAEL003289 PE=3 SV=1	Q17FT1_AEDAE	AAEL003289			58 kDa	0.008	0.75	-0.0862	0.059	-0.1036	0.0744	0.0665	0.7902	0.8236	0.7176	0.7845	0.6361	0.514731	0.514731	0.514731	0.514731	0.514731	0.514731	0.514731	0.514731	0.514731	0.514731
2351.1	AAEL003227-PA OS=Aedes aegypti GN=AAEL003227 PE=4 SV=1	Q17FV5_AEDAE	AAEL003227			105 kDa	0.008	0.74	-0.1753	0.0375	-0.0997	-0.0535	0.3104	1.1574	0.6568	0.7474	0.579	0.6258	0.523874	0.523874	0.523874	0.523874	0.523874	0.523874	0.523874	0.523874	0.523874	0.523874
3144.1	ATP synthase subunit alpha OS=Wolbachia pipientis wMel GN=atpA PE=3 SV=1	ATPA_WOLPM	atpA			56 kDa	0.008	0.61	-0.211	0.2613	0.12	-0.054	-0.1048	0.5491	0.596	0.5057	0.8051	0.6196	0.523874	0.523874	0.523874	0.523874	0.523874	0.523874	0.523874	0.523874	0.523874	0.523874
2571.1	AAEL009748-PA OS=Aedes aegypti GN=AAEL009748 PE=3 SV=1	Q16UY3_AEDAE	AAEL009748			62 kDa	0.008	0.61	0.0175	0.2364	0.1388	-0.0739	-0.3627	0.9472	0.5413	0.3534	0.6358	0.5934	0.539245	0.539245	0.539245	0.539245	0.539245	0.539245	0.539245	0.539245	0.539245	0.539245
482.12	AAEL014611-PA OS=Aedes aegypti GN=AAEL014611 PE=3 SV=1	Q16FW2_AEDAE	AAEL014611			60 kDa	0.008	0.58	0.2392	-0.1617	0.1295	-0.2085	0.0119	0.6431	0.7075	0.4818	0.4228	0.6621	0.5584	0.5584	0.5584	0.5584	0.5584	0.5584	0.5584	0.5584	0.5584	0.5584
2036.1	AAEL011984-PA OS=Aedes aegypti GN=AAEL011984 PE=4 SV=1	Q16NG7_AEDAE	AAEL011984			91 kDa	0.008	0.57	-0.2368	0.1738	0.2427	0.1974	-0.4319	1.4658	0.3517	0.3587	0.5057	0.575	0.546191	0.546191	0.546191	0.546191	0.546191	0.546191	0.546191	0.546191	0.546191	0.546191
840	AAEL013895-PA OS=Aedes aegypti GN=AAEL013895 PE=4 SV=1	Q16HV0_AEDAE (+1)	AAEL013895			17 kDa	0.008	0.57	-0.1897	0.0624	0.0551	-0.0643	0.1215	0.9635	0.3709	0.6174	0.374	0.5636	0.520845	0.512863	0.514926	0.517859	0.516326	0.518431	0.515556	0.515805	0.522098	0.51676
1029.2	AAEL001461-PA OS=Aedes aegypti GN=AAEL001461 PE=3 SV=1	Q17L62_AEDAE	AAEL001461			29 kDa	0.008	0.56	0.0878	-0.1185	0.05	0.2086	-0.2422	0.654	0.5369	0.4179	0.5794	0.6238	0.528538	0.528538	0.528538	0.528538	0.528538	0.528538	0.528538	0.528538	0.528538	0.528538
1337.1	AAEL004372-PA OS=Aedes aegypti GN=AAEL004372 PE=4 SV=1	Q17D04_AEDAE	AAEL004372			27 kDa	0.008	0.55	-0.0788	0.0662	0.1345	-0.0662	-0.0498	0.7996	0.3205	0.3945	0.565	0.6563	0.528538	0.528538	0.528538	0.528538	0.528538	0.528538	0.528538	0.528538	0.528538	0.528538
673.1	AAEL010630-PA OS=Aedes aegypti GN=AAEL010630 PE=4 SV=1	Q16SC5_AEDAE	AAEL010630			114 kDa	0.008	0.55	-0.194	0.1618	-0.0694	0.1078	-0.0017	0.3778	0.5753	0.4095	0.6625	0.7351	0.523874	0.523874	0.523874	0.523874	0.523874	0.523874	0.523874	0.523874	0.523874	0.523874
2875.1	AAEL015341-PA (Fragment) OS=Aedes aegypti GN=AAEL015341 PE=4 SV=1	Q16E81_AEDAE	AAEL015341			20 kDa	0.008	0.54	-0.0084	0.0852	0.1563	-0.2701	0.0231	0.6386	0.6054	0.4385	0.2499	0.7638	0.574764	0.574764	0.574764	0.574764	0.574764	0.574764	0.574764	0.574764	0.574764	0.574764
835.1	AAEL002495-PA OS=Aedes aegypti GN=AAEL002495 PE=4 SV=1	Q17I28_AEDAE	AAEL002495			30 kDa	0.008	0.49	0.1608	0.0382	0.1603	-0.2248	-0.1374	0.2179	0.3642	1.0619	0.4075	0.5382	0.533552	0.533552	0.533552	0.533552	0.533552	0.533552	0.533552	0.533552	0.533552	0.533552
1346.2	AAEL013344-PA (Fragment) OS=Aedes aegypti GN=AAEL013344 PE=3 SV=1	Q16JG5_AEDAE (+1)	AAEL013344			25 kDa	0.008	0.49	-0.1338	-0.1506	0.1386	0.1219	0.0288	1.8716	0.2358	0.3391	0.4355	0.4364	0.546191	0.546191	0.546191	0.546191	0.546191	0.546191	0.546191	0.546191	0.546191	0.546191
2256.1	AAEL011496-PA OS=Aedes aegypti GN=AAEL011496 PE=4 SV=1	Q16PY6_AEDAE	AAEL011496			45 kDa	0.008	0.48	-0.0752	0.1775	-0.3434	0.1729	0.0356	4.0172	0.3339	0.4604	0.4015	0.2232	0.536512	0.536512	0.536512	0.536512	0.536512	0.536512	0.536512	0.536512	0.536512	0.536512
2699.1	Acyl carrier protein OS=Aedes aegypti GN=AAEL010611 PE=3 SV=1	Q16PC9_AEDAE	AAEL010611			18 kDa	0.008	0.44	-0.1251	0.0826	-0.0431	0.0146	0.0603	0.3093	0.6508	0.2732	0.3613	0.5814	0.511572	0.514101	0.50982	0.511457	0.513394	0.510641	0.5153	0.509751	0.510758	0.509372
1331.2	AAEL004472-PA (Fragment) OS=Aedes aegypti GN=AAEL004472 PE=4 SV=1	Q17CR4_AEDAE	AAEL004472			27 kDa	0.008	0.41	-0.1304	0.1657	-0.0086	0.0924	-0.1144	0.8231	0.3305	0.2051	0.3371	0.4678	0.577293	0.631343	0.595465	0.562618	0.57397	0.646895	0.618873	0.569779	0.567856	0.591071
634.1	AAEL010460-PA OS=Aedes aegypti GN=AAEL010460 PE=4 SV=1	Q16SY9_AEDAE	AAEL010460			67 kDa	0.008	0.41	-0.1483	-0.2191	0.1855	0.0202	0.1584	1.0874	0.3014	0.2493	0.3533	0.2864	0.539245	0.539245	0.539245	0.539245	0.539245	0.539245	0.539245	0.539245	0.539245	0.539245
216.2	AAEL007601-PA OS=Aedes aegypti GN=AAEL007601 PE=3 SV=1	Q171L4_AEDAE	AAEL007601			29 kDa	0.008	0.41	0.0171	-0.1447	0.1048	0.0471	-0.0337	0.5805	0.3429	0.2768	0.4015	0.4571	0.517573	0.517573	0.517573	0.517573	0.517573	0.517573	0.517573	0.517573	0.517573	0.517573
837	AAEL010834-PA OS=Aedes aegypti GN=AAEL010834 PE=4 SV=1	Q16RU5_AEDAE	AAEL010834			54 kDa	0.008	0.38	0.0085	-0.0381	0.0959	-0.042	-0.0325	0.5398	0.2955	0.2558	0.3091	0.5098	0.526185	0.526185	0.526185	0.526185	0.526185	0.526185	0.526185	0.526185	0.526185	0.526185
482.1	AAEL001320-PA OS=Aedes aegypti GN=CYP9M4 PE=3 SV=1	Q17LK6_AEDAE	CYP9M4			61 kDa	0.008	0.31	-0.1533	0.1924	-0.1164	0.1126	-0.0273	0.3359	0.4074	0.2935	0.3441	0.1977	0.539245	0.539245	0.539245	0.539245	0.539245	0.539245	0.539245	0.539245	0.539245	0.539245
828.1	AAEL014891-PA (Fragment) OS=Aedes aegypti GN=AAEL014891 PE=3 SV=1	Q16F56_AEDAE	AAEL014891			60 kDa	0.008	0.28	-0.0961	0.0243	0.1336	-0.0154	-0.0313	0.8545	0.1399	0.1841	0.1871	0.1718	0.539245	0.539245	0.539245	0.539245	0.539245	0.539245	0.539245	0.539245	0.539245	0.539245
838	AAEL013393-PA OS=Aedes aegypti GN=AAEL013393 PE=4 SV=1	Q16JA3_AEDAE	AAEL013393			63 kDa	0.008	0.27	0.0358	-0.0058	0.0242	-0.0545	0.0024	0.8002	0.2818	0.05	0.1723	0.1508	0.554504	0.544659	0.536385	0.535474	0.559514	0.548067	0.546246	0.539051	0.589964	0.534789
1731.1	Ribosomal protein L15 OS=Aedes aegypti GN=AAEL001488 PE=3 SV=1	Q17L12_AEDAE	AAEL001488			23 kDa	0.008	0.25	-0.0417	0.0907	-0.0076	-0.0015	-0.0563	0.4208	0.202	0.1694	0.2143	0.2376	0.642436	0.541129	0.556953	0.539111	0.557315	0.578094	0.562619	0.554831	0.53948	0.577563
2669.1	AAEL014897-PA OS=Aedes aegypti GN=AAEL014897 PE=3 SV=1	Q16F53_AEDAE	AAEL014897			96 kDa	0.008	0.2	-0.0018	0.0566	-0.0056	0.0004	-0.0414	0.6566	0.1643	0.1081	0.0704	0.2277	0.542374	0.522488	0.523901	0.525145	0.524101	0.726287	0.529473	0.521785	0.521785	0.528533
833	AAEL010938-PA OS=Aedes aegypti GN=AAEL010938 PE=4 SV=1	Q16RI9_AEDAE	AAEL010938			35 kDa	0.008	0.18	-0.1733	0.1642	-0.0107	-0.0252	0.0315	0.1117	0.2161	-0.3169	0.3798	0.327	0.555999	0.531863	0.551969	0.532765	0.553969	0.793428	0.544127	0.628576	0.550976	0.549654
834	AAEL015171-PA OS=Aedes aegypti GN=AAEL015171 PE=4 SV=1	Q16EH4_AEDAE (+1)	AAEL015171			27 kDa	0.008	0.17	-0.3014	0.1415	-0.1796	0.1223	0.0458	0.5216	0.1743	0.168	0.0873	0.0114	0.772994	0.581024	0.604107	0.544103	0.572312	0.858018	0.548823	0.535755	0.542486	0.610886
827	AAEL002048-PA OS=Aedes aegypti GN=AAEL002048 PE=3 SV=1	Q17JC2_AEDAE	AAEL002048			58 kDa	0.008	0.12	0.0051	0.023	-0.01	-0.0054	-0.0218	0.1915	0.1025	0.0384	0.1354	0.164	0.559425	0.555552	0.559631	0.544034	0.549024	0.914124	0.543995	0.545005	0.55561	0.554258
842	AAEL010419-PA OS=Aedes aegypti GN=AAEL010419 PE=4 SV=1	Q16T33_AEDAE	AAEL010419			35 kDa	0.008	0.11	0.0373	0.0065	0.0013	-0.0737	0.0074	0.2018	0.1025	0.0633	0.1484	0.1129	0.627561	0.553861	0.608898	0.556131	0.580128	1.28026	0.554441	0.574174	0.58076	0.566771
826	AAEL008073-PA OS=Aedes aegypti GN=AAEL008073 PE=4 SV=1	Q16ZT8_AEDAE	AAEL008073			48 kDa	0.008	0.08	-0.0371	0.0516	0.0034	-0.0227	0.0124	0.198	0.039	-0.0177	0.1006	0.1262	0.647801	0.601069	0.602461	0.562739	0.58009	0.716555	0.625017	0.576762	0.593015	0.619104
829	Proteasome subunit alpha type OS=Aedes aegypti GN=AAEL003871 PE=3 SV=1	Q17EA3_AEDAE	AAEL003871			28 kDa	0.008	0.07	-0.0202	0.0472	0.0426	-0.0313	-0.0346	0.084	0.0885	-0.0671	0.1058	0.1515	0.547235	0.53211	0.528697	0.527794	0.526895	0.630713	0.531859	0.531426	0.538041	0.537001
830	Nucleolar GTP-binding protein 1 OS=Aedes aegypti GN=AAEL009859 PE=3 SV=1	Q16UL5_AEDAE	AAEL009859			75 kDa	0.008	0.07	-0.0988	0.1085	-0.0481	0.0581	-0.0579	0.3346	-0.0043	0.0017	0.0359	0.0501	0.594112	0.541948	0.55456	0.537609	0.558893	0.624632	0.553874	0.537563	0.535993	0.535205
825	AAEL007306-PA OS=Aedes aegypti GN=AAEL007306 PE=4 SV=1	Q172T4_AEDAE	AAEL007306			104 kDa	0.008	-0.05	-0.0421	0.0125	-0.0449	0.054	0.0011	0.1164	-0.0824	-0.0025	-0.1532	-0.1223	0.557453	0.541523	0.547425	0.533071	0.545691	0.717311	0.559056	0.54168	0.5618	0.562216
836	AAEL011123-PA OS=Aedes aegypti GN=AAEL011123 PE=3 SV=1	Q16QY9_AEDAE	AAEL011123			48 kDa	0.008	-0.1	0.0544	-0.0305	-0.0044	-0.0389	0.0157	-0.0765	-0.0927	-0.1277	-0.1206	-0.0623	0.540016	0.556446	0.559212	0.543924	0.561527	0.560846	0.54324	0.543924	0.548758	0.546849
2386.1	AAEL009133-PA OS=Aedes aegypti GN=CYP6N14 PE=3 SV=1	Q16WR6_AEDAE	CYP6N14			60 kDa	0.008	-0.25	0.0291	0.0788	-0.0803	0.0046	-0.0193	-0.2965	-0.2539	-0.2461	-0.2569	-0.2092	0.507054	0.507054	0.507054	0.507054	0.507054	0.507054	0.507054	0.507054	0.507054	0.507054
2415.1	AAEL004134-PA OS=Aedes aegypti GN=AAEL004134 PE=4 SV=1	Q17DI5_AEDAE	AAEL004134			74 kDa	0.008	-0.3	-0.0317	0.0036	0.1844	-0.1069	-0.0463	-0.2392	-0.2799	-0.2783	-0.3665	-0.3228	0.531078	0.531078	0.531078	0.531078	0.531078	0.531078	0.531078	0.531078	0.531078	0.531078
2658.1	AAEL013997-PA OS=Aedes aegypti GN=AAEL013997 PE=4 SV=1	Q16HK0_AEDAE	AAEL013997			37 kDa	0.008	-0.3	-0.0144	-0.1126	0.0918	-0.0573	0.0885	-0.7763	-0.1872	-0.2149	-0.1703	-0.255	0.528538	0.528538	0.528538	0.528538	0.528538	0.528538	0.528538	0.528538	0.528538	0.528538
841	AAEL007059-PA OS=Aedes aegypti GN=AAEL007059 PE=4 SV=1	Q173N7_AEDAE	AAEL007059			13 kDa	0.008	-0.39	0.0469	-0.0398	-0.0628	0.0378	0.0181	-0.1986	-0.564	-0.2149	-0.7524	-0.2102	0.782423	0.653469	0.593422	0.583249	0.613546	0.931116	0.805412	0.6189	0.597009	0.623221
831.1	AAEL003469-PA OS=Aedes aegypti GN=AAEL003469 PE=4 SV=1	Q17FC3_AEDAE	AAEL003469			17 kDa	0.008	-0.41	0.0461	-0.0329	-0.038	0.0178	0.0205	-1.1932	-0.3691	-0.1294	-0.3473	-0.3046	0.5584	0.5584	0.5584	0.5584	0.5584	0.5584	0.5584	0.5584	0.5584	0.5584
482.11	AAEL006804-PA OS=Aedes aegypti GN=CYP9J18 PE=3 SV=2	Q174S9_AEDAE	CYP9J18			62 kDa	0.008	-0.48	0.3098	0.0983	-0.1906	-0.1348	-0.068	-0.5508	-0.4809	-0.3513	-0.7457	-0.2628	0.549945	0.549945	0.549945	0.549945	0.549945	0.549945	0.549945	0.549945	0.549945	0.549945
2699.2	Acyl carrier protein OS=Aedes aegypti GN=AAEL010611 PE=2 SV=1	Q1HRM2_AEDAE	AAEL010611			17 kDa	0.008	-0.65	0.2515	-0.0524	0.0172	-0.1006	-0.1083	-1.3114	-0.4071	-0.3974	-0.7402	-0.5865	0.503187	0.511487	0.506517	0.505507	0.501544	0.517351	0.504926	0.504325	0.504666	0.502801
2289.1	AAEL009457-PA OS=Aedes aegypti GN=AAEL009457 PE=4 SV=1	Q16VS6_AEDAE	AAEL009457			57 kDa	0.008	-0.67	0.1849	-0.2519	0.0276	-0.0286	0.0691	-1.1434	-0.4138	-0.2535	-0.8876	-0.6536	0.549945	0.549945	0.549945	0.549945	0.549945	0.549945	0.549945	0.549945	0.549945	0.549945
1979.1	Probable citrate synthase 2, mitochondrial OS=Aedes aegypti GN=AAEL011789 PE=3 SV=1	CISY2_AEDAE	AAEL011789			52 kDa	0.008	-1.03	0.2483	0.2186	0.0285	-0.3137	-0.192	-1.292	-1.1209	-0.7818	-0.9737	-0.9944	0.503201	0.503201	0.503201	0.503201	0.503201	0.503201	0.503201	0.503201	0.503201	0.503201
1299.1	AAEL015484-PA OS=Aedes aegypti GN=AAEL015484 PE=3 SV=1	Q1DGT8_AEDAE	AAEL015484			16 kDa	0.008	-1.15	0.1913	0.0828	-0.027	-0.0673	-0.1833	-1.8227	-1.0919	-0.9431	-1.1888	-0.9181	0.51583	0.51583	0.51583	0.51583	0.51583	0.51583	0.51583	0.51583	0.51583	0.51583
2283.1	AAEL005515-PE OS=Aedes aegypti GN=AAEL005515 PE=4 SV=1	Q179S8_AEDAE	AAEL005515			31 kDa	0.008	-1.83	0.5192	0.112	0.0774	-0.3863	-0.2848	-1.6293	-1.9831	-1.7537	-2.2566	-1.5826	0.533552	0.533552	0.533552	0.533552	0.533552	0.533552	0.533552	0.533552	0.533552	0.533552
2444.2	Carboxylic ester hydrolase (Fragment) OS=Aedes aegypti GN=AAEL000898 PE=3 SV=2	Q17MV4_AEDAE	AAEL000898			57 kDa	0.008	-2.37	0.4844	-0.142	-0.026	0.0895	-0.3421	-2.1399	-1.871	-2.7683	-2.7753	-2.2721	0.536512	0.536512	0.536512	0.536512	0.536512	0.536512	0.536512	0.536512	0.536512	0.536512
843	AAEL000314-PA OS=Aedes aegypti GN=AAEL000314 PE=4 SV=1	Q17PK0_AEDAE	AAEL000314			21 kDa	0.0088	-0.11	-0.0122	0.1176	-0.0616	0.0542	-0.0896	-0.1193	-0.0345	-0.2471	-0.0735	-0.0683	0.590003	0.565568	0.584638	0.562627	0.570951	0.709456	0.563984	0.553867	0.550244	0.589662
849	AAEL010073-PA OS=Aedes aegypti GN=AAEL010073 PE=3 SV=1	Q16TZ8_AEDAE	AAEL010073			122 kDa	0.009	0.18	-0.0561	0.0053	-0.0511	0.0265	0.0736	0.129	0.0776	0.2595	0.1831	0.2046	0.596485	0.591884	0.58005	0.579977	0.608624	0.655452	0.576777	0.611805	0.588756	0.584513
850	AAEL013495-PA OS=Aedes aegypti GN=AAEL013495 PE=4 SV=1	Q16IZ7_AEDAE	AAEL013495			26 kDa	0.009	0.13	0.0519	0.0838	-0.0976	0.0232	-0.0675	0.0916	0.1693	0.0694	0.1262	0.2019	0.523237	0.532722	0.529383	0.53017	0.525107	0.604262	0.529167	0.52448	0.541773	0.533248
847	AAEL001914-PA (Fragment) OS=Aedes aegypti GN=AAEL001914 PE=4 SV=1	Q17JT6_AEDAE	AAEL001914			340 kDa	0.009	0.06	-0.0299	0.0082	-0.0187	-0.031	0.0553	0.2696	0.0202	0.1076	0.0021	0.0224	0.594259	0.557308	0.557565	0.555494	0.555834	0.798613	0.554688	0.547242	0.561492	0.554749
845	AAEL013359-PB OS=Aedes aegypti GN=AAEL013359 PE=2 SV=1	Q1HR82_AEDAE	AAEL013359			46 kDa	0.009	-0.07	0.037	0.0051	-0.0223	0.0032	-0.0049	-0.3623	-0.0267	-0.0719	-0.0631	-0.0284	0.607217	0.58122	0.588076	0.556061	0.563546	0.980051	0.604636	0.578618	0.601752	0.605963
844	Glyceraldehyde-3-phosphate dehydrogenase OS=Aedes aegypti GN=AaeL_AAEL016984 PE=3 SV=1	J9HYM2_AEDAE	AaeL_AAEL016984			35 kDa	0.009	-0.09	0.0836	-0.065	0.0599	0.0115	-0.0681	-0.2803	-0.0773	-0.052	-0.1043	-0.0277	0.661324	0.592357	0.60919	0.554362	0.569824	0.897238	0.614604	0.587002	0.634544	0.605959
846	Polyadenylate-binding protein OS=Aedes aegypti GN=AAEL010318 PE=2 SV=1	Q1HR66_AEDAE	AAEL010318			70 kDa	0.009	-0.1	0.0422	0.0421	-0.0469	-0.0409	0.0118	-0.1826	-0.0945	-0.1111	-0.0971	-0.1	0.602237	0.557052	0.583391	0.555156	0.560726	0.854768	0.563259	0.558445	0.5661	0.572445
848	AAEL002776-PA OS=Aedes aegypti GN=AAEL002776 PE=4 SV=1	Q17H31_AEDAE	AAEL002776			43 kDa	0.009	-0.11	-0.0478	0.0352	-0.0063	0.0516	-0.0472	-0.0411	-0.27	0.0368	-0.1234	-0.1128	0.550252	0.549934	0.55563	0.543	0.556456	0.732469	0.566962	0.547886	0.574458	0.568534
852	AAEL013002-PA OS=Aedes aegypti GN=AAEL013002 PE=4 SV=1	Q16KG6_AEDAE	AAEL013002			45 kDa	0.009	-0.12	-0.0259	0.1584	-0.042	-0.0831	-0.0051	-0.3913	-0.0369	-0.1158	-0.0813	-0.0287	0.531107	0.528135	0.529768	0.528647	0.523807	0.566678	0.5324	0.520528	0.523213	0.549651
851	AAEL014792-PA OS=Aedes aegypti GN=AAEL014792 PE=4 SV=1	Q16FF3_AEDAE (+1)	AAEL014792			39 kDa	0.009	-0.14	-0.0743	0.0411	0.009	0.057	-0.016	0.0831	-0.1849	-0.1323	-0.2699	-0.1708	0.553327	0.551367	0.566489	0.555252	0.548647	0.651567	0.550051	0.587202	0.609485	0.566489
853	AAEL010980-PA OS=Aedes aegypti GN=GPRMTH2 PE=3 SV=2	Q16RE5_AEDAE	GPRMTH2			52 kDa	0.009	-0.24	0.1363	-0.0588	0.0465	-0.0798	-0.0343	0.107	-0.3885	-0.1907	-0.401	-0.2967	0.548228	0.52235	0.534015	0.526865	0.523785	0.548221	0.538701	0.533358	0.563911	0.528889
873	AAEL001656-PA OS=Aedes aegypti GN=AAEL001656 PE=4 SV=1	Q17KJ1_AEDAE	AAEL001656			55 kDa	0.01	0.35	-0.7074	-0.0435	-0.037	0.1093	0.1792	0.5453	0.4761	0.1203	-0.0112	0.4292	1.05303	0.564627	0.585771	0.570626	0.568039	0.590018	0.626459	0.565545	0.624817	0.575907
874	AAEL012437-PB (Fragment) OS=Aedes aegypti GN=AAEL012437 PE=4 SV=1	Q16M23_AEDAE	AAEL012437			16 kDa	0.01	0.32	-0.272	0.0295	0.1452	0.1037	-0.0285	1.1672	0.372	0.1891	0.1577	0.1634	0.58981	0.653797	0.570981	0.577349	0.587866	0.806162	0.575894	0.567935	0.572185	0.56854
872	AAEL005944-PA OS=Aedes aegypti GN=AAEL005944 PE=4 SV=1	Q178C3_AEDAE	AAEL005944			19 kDa	0.01	0.29	-0.0835	0.0358	0.0285	-0.0524	-0.0036	0.4471	0.3044	0.0969	0.4074	0.3616	0.73524	0.544484	0.623127	0.536099	0.672837	1.91952	0.544225	0.832767	0.659814	0.674558
869	Fatty acyl-CoA reductase OS=Aedes aegypti GN=AAEL007298 PE=3 SV=1	Q172Q8_AEDAE	AAEL007298			60 kDa	0.01	0.22	-0.0024	0.0341	0.0829	-0.0121	-0.1013	0.0779	0.2621	0.1545	0.2433	0.2962	0.557425	0.55311	0.595549	0.548839	0.549647	0.696628	0.548282	0.554481	0.545077	0.545679
870	DNA helicase OS=Aedes aegypti GN=AAEL002810 PE=3 SV=1	Q17H38_AEDAE	AAEL002810			82 kDa	0.01	0.22	-0.1767	0.1673	0.0294	-0.029	0.0216	0.9917	0.1585	-0.0136	0.2026	0.1528	0.572436	0.593608	0.553285	0.551463	0.547524	0.811109	0.567656	0.570014	0.547672	0.554108
867	AAEL000489-PA OS=Aedes aegypti GN=AAEL000489 PE=4 SV=1	Q17P09_AEDAE	AAEL000489			59 kDa	0.01	0.19	-0.1061	0.0678	0.0075	0.0972	-0.1081	0.0277	0.2363	0.1971	0.251	0.2914	0.612992	0.562474	0.557442	0.566186	0.633296	0.769666	0.647146	0.645321	0.699825	0.692794
862	AAEL013189-PA OS=Aedes aegypti GN=AAEL013189 PE=4 SV=1	Q16JW5_AEDAE	AAEL013189			213 kDa	0.01	0.17	-0.1181	0.1987	-0.1058	0.0406	-0.0186	0.8613	0.1153	0.1198	0.1346	-0.0198	0.58953	0.573911	0.567059	0.557072	0.563925	1.258	0.589528	0.584347	0.642741	0.610487
856	AAEL005821-PA OS=Aedes aegypti GN=AAEL005821 PE=4 SV=1	Q178P3_AEDAE	AAEL005821			107 kDa	0.01	0.15	0.0257	-0.0491	0.0744	0.0528	-0.123	-0.086	0.3189	-0.1437	0.2741	0.2874	0.553643	0.544841	0.550155	0.54952	0.561349	1.04856	0.571723	0.560537	0.579352	0.596562
857	AAEL009313-PA OS=Aedes aegypti GN=AAEL009313 PE=2 SV=1	Q1HQZ8_AEDAE	AAEL009313			29 kDa	0.01	0.15	-0.0403	0.0039	0.0211	-0.0247	0.0022	0.1608	0.0824	0.093	0.2013	0.1761	0.68077	0.618233	0.627592	0.563258	0.570958	0.929301	0.630389	0.597979	0.650238	0.648317
866	AAEL001682-PA OS=Aedes aegypti GN=AAEL001682 PE=4 SV=1	Q17KI6_AEDAE	AAEL001682			37 kDa	0.01	0.15	-0.0319	0.0358	0.0454	-0.0067	-0.0261	0.1095	0.1478	0.0316	0.2276	0.175	0.556039	0.548455	0.549626	0.545662	0.559045	0.897375	0.569373	0.556586	0.586415	0.555821
865	AAEL007077-PA OS=Aedes aegypti GN=AAEL007077 PE=4 SV=1	Q173M6_AEDAE	AAEL007077			41 kDa	0.01	0.14	-0.0475	0.0465	0.0207	-0.0233	0.0087	0.1817	0.0831	0.0374	0.1699	0.2587	0.599517	0.600208	0.558662	0.566577	0.556731	0.603481	0.578069	0.550669	0.627364	0.591119
868	AAEL007343-PA OS=Aedes aegypti GN=AAEL007343 PE=4 SV=1	Q172L5_AEDAE	AAEL007343			51 kDa	0.01	0.14	-0.0939	0.0533	0.009	-0.0739	0.1062	0.5186	0.0835	-0.0449	0.2323	0.1185	0.619584	0.594473	0.578849	0.555409	0.562211	0.881894	0.57158	0.557233	0.558526	0.58452
854	AAEL006187-PA OS=Aedes aegypti GN=AAEL006187 PE=4 SV=1	Q177C0_AEDAE	AAEL006187			293 kDa	0.01	0.13	-0.028	0.0207	0.0125	-0.0126	-0.0042	0.0313	0.1082	0.0773	0.1603	0.1668	0.582565	0.56145	0.56665	0.553079	0.552075	0.918967	0.587735	0.562362	0.559906	0.569657
860	AAEL006069-PA OS=Aedes aegypti GN=AAEL006069 PE=4 SV=1	Q177N2_AEDAE	AAEL006069			67 kDa	0.01	0.11	0.0108	0.0473	-0.0103	-0.1092	0.0526	0.5541	0.0378	0.0418	0.0335	0.0063	0.561811	0.574437	0.539447	0.572671	0.579834	0.721401	0.553852	0.551975	0.544099	0.554446
863	AAEL003493-PA OS=Aedes aegypti GN=AAEL003493 PE=4 SV=1	Q17F79_AEDAE	AAEL003493			50 kDa	0.01	0.11	-0.0081	-0.11	0.0528	-0.0112	0.0545	0.2169	0.0264	0.0889	0.0837	0.1377	0.559873	0.579251	0.559588	0.549977	0.552612	0.670899	0.559235	0.562791	0.567943	0.558653
861	AAEL006337-PA OS=Aedes aegypti GN=AAEL006337 PE=4 SV=1	Q176I2_AEDAE	AAEL006337			67 kDa	0.01	0.1	0.0601	-0.0403	0.0211	-0.0577	0.0095	0.358	0.0448	0.166	0.0415	0.0661	0.548839	0.551305	0.544268	0.537967	0.53728	0.971207	0.538494	0.619669	0.545395	0.534982
858	AAEL010048-PA OS=Aedes aegypti GN=AAEL010048 PE=4 SV=1	Q16U24_AEDAE	AAEL010048			45 kDa	0.01	0.09	-0.0205	0.0555	-0.027	-0.0046	-0.0152	0.0317	0.1279	-0.0006	0.1516	0.1686	0.590272	0.545682	0.559061	0.540708	0.545099	0.795049	0.549841	0.546552	0.552907	0.566082
859	AAEL014026-PA OS=Aedes aegypti GN=AAEL014026 PE=4 SV=1	Q16HH0_AEDAE	AAEL014026			45 kDa	0.01	-0.09	0.054	-0.0131	-0.0215	-0.0218	0.0336	-0.3753	-0.0657	-0.0754	-0.0624	-0.017	0.575949	0.579142	0.57409	0.537586	0.546651	1.13276	0.553615	0.54056	0.552328	0.562034
855	AAEL012282-PC OS=Aedes aegypti GN=AAEL012282 PE=4 SV=1	Q16MJ2_AEDAE	AAEL012282			39 kDa	0.01	-0.15	0.0685	-0.014	-0.0307	-0.0175	-0.0443	-0.1743	-0.151	-0.144	-0.1438	-0.1811	0.581008	0.575398	0.587695	0.55746	0.576123	0.832346	0.620623	0.575656	0.562031	0.566184
864	AAEL014071-PA OS=Aedes aegypti GN=AAEL014071 PE=4 SV=1	Q16HC7_AEDAE (+1)	AAEL014071			90 kDa	0.01	-0.18	-0.0081	0.1308	-0.0381	-0.0296	-0.0503	-0.0646	-0.1508	-0.2846	-0.1494	-0.2209	0.600235	0.550011	0.57579	0.549241	0.567424	0.657998	0.572514	0.539834	0.544147	0.59186
871	AAEL011906-PA OS=Aedes aegypti GN=AAEL011906 PE=3 SV=1	Q16NP2_AEDAE	AAEL011906			21 kDa	0.01	-0.33	-0.0014	0.0616	-0.2725	0.0901	0.1327	0.181	-0.3805	-0.4236	-0.4775	-0.4915	0.55	0.536192	0.513145	0.532538	0.552458	0.585288	0.54127	0.568514	0.555934	0.592855
1829.1	AAEL001916-PA OS=Aedes aegypti GN=AAEL001916 PE=3 SV=1	Q17JP2_AEDAE	AAEL001916			24 kDa	0.011	0.99	-0.3872	0.5653	-0.1467	0.1523	-0.0986	4.3173	0.3124	0.739	1.1685	0.9988	0.5584	0.5584	0.5584	0.5584	0.5584	0.5584	0.5584	0.5584	0.5584	0.5584
885	AAEL006446-PA OS=Aedes aegypti GN=AAEL006446 PE=4 SV=1	Q176D3_AEDAE	AAEL006446			92 kDa	0.011	0.26	-0.0732	0.0822	-0.1031	0.0382	0.0558	0.8859	0.1115	0.1062	0.3175	0.0844	0.571698	0.552848	0.580099	0.552974	0.566986	0.887143	0.57674	0.543288	0.600705	0.641887
883	AAEL014753-PA OS=Aedes aegypti GN=AAEL014753 PE=3 SV=1	Q16FH7_AEDAE	AAEL014753			39 kDa	0.011	0.16	-0.0058	0.0297	-0.0297	0.0292	-0.0207	0.2285	0.1143	0.1414	0.1178	0.1943	0.55486	0.549682	0.554356	0.550024	0.565999	0.68755	0.559123	0.567492	0.593659	0.571005
882	AAEL006554-PA OS=Aedes aegypti GN=AAEL006554 PE=4 SV=1	Q175T9_AEDAE	AAEL006554			31 kDa	0.011	0.15	-0.1591	-0.0529	0.0364	0.0416	0.1268	0.2385	0.1377	0.0761	0.1887	0.0804	0.568686	0.549445	0.560096	0.5441	0.549854	0.670394	0.580071	0.545753	0.56924	0.57285
884	AAEL001943-PA OS=Aedes aegypti GN=AAEL001943 PE=4 SV=1	Q17JQ3_AEDAE	AAEL001943			21 kDa	0.011	0.13	0.1296	-0.0596	-0.0226	-0.0578	-0.1144	0.2314	0.1319	-0.0304	0.2257	0.1363	0.527501	0.627121	0.587876	0.621578	0.646638	0.764925	0.527229	0.557596	0.580014	0.544913
876	Eukaryotic translation initiation factor 3 subunit L OS=Aedes aegypti GN=AAEL009617 PE=3 SV=1	EIF3L_AEDAE	AAEL009617			63 kDa	0.011	0.11	0.0144	0.0092	-0.0042	-0.0267	0.0037	0.0364	0.1444	-0.0337	0.1675	0.1801	0.54456	0.543083	0.558882	0.54591	0.534211	0.765153	0.568058	0.540053	0.548978	0.546347
886	AAEL002521-PA OS=Aedes aegypti GN=AAEL002521 PE=4 SV=1	Q16KN0_AEDAE	AAEL002521			38 kDa	0.011	0.11	-0.0495	0.0279	0.0238	-0.0439	0.021	0.3468	-0.0074	0.0711	0.0684	0.1204	0.577626	0.562684	0.560751	0.555432	0.539008	0.64436	0.544741	0.578046	0.547261	0.572894
881	AAEL006557-PA OS=Aedes aegypti GN=AAEL006557 PE=4 SV=1	Q175U6_AEDAE	AAEL006557			14 kDa	0.011	0.1	0.0197	0.0667	-0.0633	-0.0856	0.0674	0.0853	0.0306	0.0739	0.201	0.1281	0.546176	0.543341	0.548293	0.5432	0.533984	0.561738	0.552407	0.572298	0.591753	0.551811
875	AAEL005801-PA OS=Aedes aegypti GN=AAEL005801 PE=3 SV=1	Q178Q6_AEDAE	AAEL005801			190 kDa	0.011	0.09	0.0362	0.0162	-0.002	-0.0059	-0.0529	0.0718	0.0781	0.0526	0.0996	0.1062	0.588209	0.562226	0.566989	0.551795	0.549632	0.724585	0.566437	0.541376	0.561324	0.563858
880	AAEL012218-PA OS=Aedes aegypti GN=AAEL012218 PE=4 SV=1	Q16MR3_AEDAE	AAEL012218			15 kDa	0.011	-0.1	0.0904	-0.015	0.0236	-0.0512	-0.0449	-0.0805	-0.0999	-0.1354	-0.1076	-0.0232	0.557686	0.554999	0.545277	0.54152	0.546399	0.780477	0.546188	0.545576	0.549966	0.556166
877	Dynactin subunit 2 OS=Aedes aegypti GN=DCTN2-p50 PE=2 SV=2	DCTN2_AEDAE	DCTN2-p50			42 kDa	0.011	-0.11	0.0063	0.0931	-0.0422	-0.0305	-0.0391	-0.2296	-0.1414	-0.0605	-0.0986	-0.1079	0.557666	0.546746	0.565648	0.537594	0.545127	0.95352	0.540767	0.556308	0.548275	0.55222
879	AAEL007473-PA OS=Aedes aegypti GN=CYP6AH1 PE=3 SV=1	Q172A0_AEDAE	CYP6AH1			58 kDa	0.011	-0.11	0.2061	-0.1637	-0.0718	-0.0805	0.1241	-0.4326	0.0334	-0.3548	-0.073	0.0922	0.575585	0.546569	0.531646	0.53265	0.535202	0.960275	0.532251	0.546027	0.546274	0.555346
878	AAEL008220-PA OS=Aedes aegypti GN=AAEL008220 PE=4 SV=1	Q16ZF8_AEDAE	AAEL008220			55 kDa	0.011	-0.13	0.0227	0.0508	-0.0237	0.0271	-0.0833	0.0424	-0.1186	-0.2115	-0.0981	-0.1642	0.553717	0.536336	0.543438	0.533894	0.546818	0.761984	0.539993	0.531335	0.556641	0.547618
887	AAEL012237-PA OS=Aedes aegypti GN=AAEL012237 PE=2 SV=1	Q1HQT7_AEDAE	AAEL012237			22 kDa	0.011	-0.17	-0.056	0.052	0.0433	0.0661	-0.0999	-0.1018	-0.0695	-0.1539	-0.2143	-0.2845	0.571133	0.604999	0.574218	0.567413	0.574643	0.571652	0.571542	0.583593	0.568668	0.574222
910	AAEL002148-PA OS=Aedes aegypti GN=AAEL002148 PE=4 SV=1	Q17J52_AEDAE	AAEL002148			29 kDa	0.012	0.4	-0.1934	0.1946	-0.0471	0.027	0.0092	0.2185	0.4849	0.2085	0.5575	0.4069	0.545576	0.563464	0.551907	0.552763	0.555128	1.05948	0.589311	0.564858	0.616567	0.669929
908	AAEL006189-PA OS=Aedes aegypti GN=AAEL006189 PE=4 SV=1	Q177A9_AEDAE	AAEL006189			38 kDa	0.012	0.33	0.1005	-0.0798	-0.1399	-0.1787	0.0879	0.1653	0.344	0.3918	0.4494	0.2302	0.664398	0.723789	0.817143	0.835603	0.609969	0.931894	0.610303	0.678077	0.69741	0.633914
896	Glucosamine-6-phosphate isomerase OS=Aedes aegypti GN=Gnpda1 PE=3 SV=1	GNPI_AEDAE	Gnpda1			31 kDa	0.012	0.19	-0.0288	0.1015	-0.0462	-0.0169	-0.0206	0.0219	0.2199	0.0221	0.3091	0.2439	0.54368	0.537042	0.560366	0.549667	0.543078	1.15208	0.537556	0.541387	0.539284	0.53939
895	AAEL004313-PA OS=Aedes aegypti GN=AAEL004313 PE=4 SV=1	Q17D71_AEDAE	AAEL004313			23 kDa	0.012	0.18	0.0849	-0.1456	-0.0147	-0.0375	0.0942	0.1934	0.1406	0.1981	0.3148	0.0608	0.605402	0.589848	0.563243	0.537367	0.556032	0.878053	0.559081	0.544683	0.547852	0.574645
889	AAEL005289-PA OS=Aedes aegypti GN=AAEL005289 PE=3 SV=1	Q17AI0_AEDAE	AAEL005289			52 kDa	0.012	0.17	0.0094	0.0397	-0.0045	-0.0414	-0.0118	-0.1564	0.2934	0.2081	0.175	0.1977	0.608687	0.556501	0.585977	0.572326	0.570389	1.05468	0.581725	0.569769	0.570713	0.599335
903	AAEL011267-PA OS=Aedes aegypti GN=AAEL011267 PE=4 SV=1	Q16QJ5_AEDAE	AAEL011267			110 kDa	0.012	0.17	-0.088	0.0707	-0.1094	0.0395	0.0863	0.4613	0.1456	0.1064	0.1865	0.1087	0.550057	0.584889	0.543924	0.541272	0.58104	0.945018	0.561111	0.584296	0.567479	0.549255
905	AAEL009201-PA OS=Aedes aegypti GN=AAEL009201 PE=2 SV=1	Q1HQQ9_AEDAE	AAEL009201			10 kDa	0.012	0.16	0.0195	-0.0438	-0.0035	0.0882	-0.0831	0.0084	0.142	0.1482	0.2157	0.2328	0.533601	0.541362	0.534361	0.544256	0.569451	0.558123	0.545602	0.5319	0.5446	0.538669
634.2	AAEL010441-PA OS=Aedes aegypti GN=AAEL010441 PE=4 SV=1	Q16SZ0_AEDAE	AAEL010441			65 kDa	0.012	0.16	-0.1438	0.123	0.0356	0.0326	-0.0632	0.6373	0.0651	0.1088	0.0998	0.1085	0.572969	0.549875	0.538623	0.544715	0.550178	0.866074	0.531958	0.554427	0.553094	0.543361
897	Glucose-6-phosphate 1-dehydrogenase OS=Aedes aegypti GN=AAEL009507 PE=3 SV=1	Q0IEL8_AEDAE	AAEL009507			64 kDa	0.012	0.15	-0.0446	0.023	0.026	-0.0072	0.0156	0.4008	0.0148	0.0606	0.1511	0.2009	0.555287	0.54689	0.546361	0.557798	0.58236	0.744748	0.565596	0.565968	0.561028	0.551694
893	AAEL004287-PA OS=Aedes aegypti GN=AAEL004287 PE=4 SV=1	Q17DA0_AEDAE	AAEL004287			51 kDa	0.012	0.13	-0.0554	0.0178	0.0591	-0.013	-0.0262	0.2427	0.0388	0.2015	0.1015	0.1329	0.611077	0.656534	0.56853	0.562614	0.577699	0.941062	0.556519	0.573058	0.585396	0.598983
909	AAEL011091-PA OS=Aedes aegypti GN=AAEL011091 PE=4 SV=1	Q16R16_AEDAE	AAEL011091			31 kDa	0.012	0.13	-0.1022	-0.0013	0.0271	-0.0015	0.0419	0.0711	0.1286	0.1306	0.1054	0.2232	0.599512	0.55469	0.55098	0.554392	0.562763	0.706656	0.561801	0.552379	0.560944	0.562763
894	AAEL007990-PA OS=Aedes aegypti GN=AAEL007990 PE=4 SV=1	Q0IET9_AEDAE	AAEL007990			18 kDa	0.012	0.12	-0.02	-0.0559	-0.008	0.0394	-0.0118	0.2249	-0.0207	0.2783	0.0532	0.1574	0.624901	0.619369	0.633939	0.557378	0.573974	0.734856	0.608501	0.671016	0.622958	0.613277
899	AAEL004818-PA OS=Aedes aegypti GN=AAEL004818 PE=4 SV=1	Q17BU6_AEDAE	AAEL004818			92 kDa	0.012	0.12	-0.2086	0.0939	-0.1536	0.1472	-0.0706	0.3425	0.0817	0.0824	0.1014	0.0773	0.831935	0.588156	0.691211	0.580559	0.601921	0.820019	0.616052	0.608224	0.602637	0.644857
890	AAEL004587-PA OS=Aedes aegypti GN=AAEL004587 PE=4 SV=1	Q17CF5_AEDAE	AAEL004587			159 kDa	0.012	0.11	0.016	-0.0283	0.0472	-0.0448	-0.0064	0.0394	0.0895	0.0662	0.1464	0.1485	0.567922	0.54536	0.549112	0.553379	0.548277	0.856167	0.561356	0.540724	0.554139	0.556813
906	AAEL009298-PA OS=Aedes aegypti GN=AAEL009298 PE=3 SV=1	Q16WA2_AEDAE	AAEL009298			31 kDa	0.012	0.1	0.0038	0.0874	-0.051	-0.0625	0.016	0.2117	0.0073	0.0925	0.1528	0.0865	0.529667	0.532596	0.522373	0.52487	0.534084	0.628869	0.531366	0.527529	0.522551	0.527098
888.1	AAEL010382-PA OS=Aedes aegypti GN=AAEL010382 PE=4 SV=1	Q16T47_AEDAE	AAEL010382			140 kDa	0.012	-0.05	0.0586	-0.0641	0.0545	0.0142	-0.0762	-0.2726	0.0692	-0.1321	-0.0874	0.0323	0.598442	0.552567	0.581496	0.546055	0.554635	0.940357	0.580024	0.556764	0.55982	0.565683
900	AAEL003989-PA OS=Aedes aegypti GN=AAEL003989 PE=4 SV=1	Q17E14_AEDAE	AAEL003989			45 kDa	0.012	-0.11	0.0421	-0.008	0.0243	-0.0309	-0.032	0.0074	-0.1187	-0.1091	-0.1823	-0.1329	0.557984	0.556072	0.537373	0.574222	0.541678	0.733444	0.550076	0.539478	0.565772	0.57955
892	Isocitrate dehydrogenase [NAD] subunit, mitochondrial OS=Aedes aegypti GN=AAEL010143 PE=3 SV=1	Q16TS5_AEDAE	AAEL010143			41 kDa	0.012	-0.14	0.1209	-0.0364	0.0083	-0.0585	-0.0213	-0.1806	-0.1726	-0.0905	-0.1398	-0.1597	0.623816	0.563945	0.579202	0.5385	0.57102	0.84995	0.553065	0.562333	0.581925	0.57183
891	AAEL003993-PA OS=Aedes aegypti GN=AAEL003993 PE=3 SV=1	Q17E10_AEDAE	AAEL003993			32 kDa	0.012	-0.15	0.1485	-0.0172	0.0113	-0.0228	-0.0747	-0.2464	-0.1682	-0.1752	-0.0626	-0.1489	0.632351	0.590274	0.610905	0.559809	0.587644	0.81203	0.595301	0.591861	0.6483	0.59727
902	Dipeptidase OS=Aedes aegypti GN=AAEL000800 PE=3 SV=1	Q17N24_AEDAE	AAEL000800			49 kDa	0.012	-0.16	0.0499	0.0429	0.0521	-0.1596	0.0068	-0.0447	-0.168	-0.2409	-0.1565	-0.1136	0.542756	0.535191	0.559507	0.532865	0.530301	0.81416	0.554067	0.535257	0.538252	0.542114
904	Chaperone protein DnaK OS=Wolbachia pipientis wMel GN=dnaK PE=3 SV=1	DNAK_WOLPM	dnaK			69 kDa	0.012	-0.18	0.1332	0.0641	0.08	-0.14	-0.1171	-0.0547	-0.1895	-0.2548	-0.2655	-0.1596	0.567651	0.548441	0.557503	0.531193	0.53352	0.602694	0.583144	0.542274	0.576518	0.529974
901	AAEL007892-PA OS=Aedes aegypti GN=AAEL007892 PE=3 SV=1	Q170J3_AEDAE	AAEL007892			68 kDa	0.012	-0.19	0.0326	-0.0734	0.0171	-0.0572	0.1067	-0.2661	-0.1419	-0.2116	-0.245	-0.1013	0.623267	0.58985	0.600046	0.598159	0.608172	0.824208	0.637468	0.595315	0.575844	0.651331
898	AAEL017030-PA OS=Aedes aegypti GN=AaeL_AAEL017030 PE=4 SV=1	J9HGY8_AEDAE	AaeL_AAEL017030			20 kDa	0.012	-0.2	0.0022	0.0748	-0.0652	0.019	-0.0139	-0.0004	-0.1886	-0.2199	-0.2531	-0.3087	0.589014	0.593891	0.570485	0.568916	0.552739	0.759286	0.565364	0.568123	0.584889	0.633436
907	Neuropeptide F OS=Aedes aegypti GN=npf PE=1 SV=1	NPF_AEDAE	npf			10 kDa	0.012	-0.31	-0.0126	0.1448	-0.1094	0.0895	-0.1032	-0.0329	-0.3604	-0.2798	-0.3347	-0.8786	0.675881	0.644361	0.589279	0.610387	0.614958	0.661045	0.713327	0.61666	0.68504	0.986413
2658.2	AAEL013991-PA OS=Aedes aegypti GN=AAEL013991 PE=4 SV=1	Q16HK1_AEDAE	AAEL013991			37 kDa	0.012	-0.43	-0.3019	0.0922	0.0107	-0.0996	0.2992	-0.8622	-0.32	-0.3441	-0.5826	-0.1054	0.643101	0.643101	0.643101	0.643101	0.643101	0.643101	0.643101	0.643101	0.643101	0.643101
924	AAEL011958-PA OS=Aedes aegypti GN=AAEL011958 PE=4 SV=1	Q16NI6_AEDAE	AAEL011958			52 kDa	0.013	0.45	-0.311	-0.0037	-0.4572	0.456	0.2788	0.7302	0.471	0.3481	0.2769	0.4548	0.731179	0.873659	0.641853	0.635588	0.700226	0.628796	0.630376	0.647608	0.628796	0.639636
920	AAEL003990-PB OS=Aedes aegypti GN=AAEL003990 PE=4 SV=1	Q17E03_AEDAE	AAEL003990			31 kDa	0.013	0.24	0.0449	-0.2682	-0.1149	0.0463	0.1646	0.5655	0.3635	0.0585	0.2622	0.1801	0.61549	0.825343	0.650466	0.610599	0.616413	2.07759	0.618062	0.610201	0.623813	0.617595
916	AAEL017226-PA OS=Aedes aegypti GN=AaeL_AAEL017226 PE=3 SV=1	J9HIW3_AEDAE	AaeL_AAEL017226			100 kDa	0.013	0.17	0.0448	-0.0942	0.0836	-0.1182	0.0663	0.5623	0.1682	0.0081	0.1825	0.2358	0.583282	0.595357	0.560405	0.567685	0.56341	1.35305	0.609693	0.594578	0.654499	0.643345
917	AAEL005175-PA OS=Aedes aegypti GN=AAEL005175 PE=4 SV=1	Q17AT3_AEDAE	AAEL005175			114 kDa	0.013	0.16	-0.0409	-0.0306	-0.107	0.129	0.0468	0.3166	0.0715	0.1696	0.1879	0.0535	0.579704	0.596883	0.567175	0.576314	0.574897	0.655606	0.572052	0.580668	0.56925	0.600449
922	AAEL004942-PB OS=Aedes aegypti GN=AAEL004942 PE=4 SV=1	Q17BI8_AEDAE (+1)	AAEL004942			166 kDa	0.013	0.15	0.0317	0.0518	0.0123	-0.0563	-0.0411	0.3017	0.1237	0.139	0.0289	0.1895	0.557434	0.51891	0.541528	0.523132	0.525019	0.601431	0.523127	0.535685	0.530647	0.532552
915	AAEL003923-PA (Fragment) OS=Aedes aegypti GN=AAEL003923 PE=4 SV=1	Q0IFX4_AEDAE	AAEL003923			182 kDa	0.013	0.11	-0.0083	-0.015	0.0154	-0.0323	0.0048	0.1911	0.0791	0.0399	0.1338	0.1737	0.604673	0.58186	0.5942	0.570207	0.560043	0.81289	0.567442	0.547187	0.5584	0.575851
914	AAEL012227-PA OS=Aedes aegypti GN=AAEL012227 PE=4 SV=1	Q16MP9_AEDAE	AAEL012227			25 kDa	0.013	0.1	-0.0324	0.0821	-0.0051	-0.0523	0.0077	0.1882	0.0724	0.0232	0.1071	0.1418	0.582846	0.56055	0.564125	0.539057	0.544686	0.75864	0.587647	0.571898	0.554805	0.58103
911	AAEL005080-PA OS=Aedes aegypti GN=AAEL005080 PE=4 SV=1	Q17B79_AEDAE	AAEL005080			58 kDa	0.013	0.09	0.0021	0.0367	0.0462	0.0109	-0.0776	0.1015	0.0662	0.049	0.1012	0.1565	0.582866	0.571274	0.566817	0.537301	0.560671	0.723752	0.550571	0.541218	0.561	0.585686
912	AAEL003130-PC OS=Aedes aegypti GN=AaeL_AAEL003130 PE=4 SV=1	J9HYA2_AEDAE (+1)	AaeL_AAEL003130			27 kDa	0.013	0.09	-0.0298	0.0223	-0.0338	-0.0101	0.0137	0.2691	0.017	0.1564	0.0315	0.0583	0.632186	0.595108	0.577142	0.543048	0.544799	0.621228	0.592136	0.548049	0.572529	0.575408
913	AAEL002862-PA OS=Aedes aegypti GN=AAEL002862 PE=4 SV=1	Q17GX3_AEDAE	AAEL002862			59 kDa	0.013	-0.1	-0.006	0.0678	-0.0259	-0.0294	-0.0119	0.023	-0.1241	-0.0899	-0.1201	-0.1294	0.56624	0.568059	0.573069	0.554238	0.549845	0.781875	0.599885	0.579213	0.585884	0.602679
919	AAEL005709-PA OS=Aedes aegypti GN=AAEL005709 PE=4 SV=1	Q178Z8_AEDAE	AAEL005709			24 kDa	0.013	-0.1	-0.0098	0.0322	-0.0491	0.0033	0.0205	-0.0605	-0.1182	-0.1499	-0.0864	-0.0952	0.523101	0.535615	0.524639	0.543512	0.519756	0.553096	0.536344	0.5315	0.533002	0.553135
918	AAEL002267-PA OS=Aedes aegypti GN=AAEL002267 PE=4 SV=1	Q17IS6_AEDAE	AAEL002267			40 kDa	0.013	-0.15	0.0441	0.0008	-0.054	-0.0731	0.0695	0.1996	-0.2738	-0.1511	-0.238	-0.2268	0.552943	0.541937	0.544807	0.548247	0.546803	0.628507	0.570233	0.543664	0.551411	0.55858
921	AAEL012656-PD OS=Aedes aegypti GN=AAEL012656 PE=4 SV=1	Q16LG3_AEDAE (+4)	AAEL012656			31 kDa	0.013	-0.18	0.0464	-0.0345	-0.0481	-0.0395	0.0533	-0.1118	-0.1385	-0.2615	-0.1067	-0.2609	0.530723	0.568501	0.527063	0.541054	0.5297	0.653305	0.531604	0.533469	0.555075	0.53784
925	AAEL000450-PA OS=Aedes aegypti GN=AAEL000450 PE=4 SV=1	Q17P86_AEDAE	AAEL000450			107 kDa	0.013	-0.21	0.0975	-0.0204	-0.0588	0.0665	-0.0912	-0.7836	-0.1226	-0.0765	-0.1409	-0.0865	0.535018	0.555819	0.536079	0.546632	0.535784	0.542939	0.535994	0.536306	0.54754	0.534069
923	AAEL013890-PA OS=Aedes aegypti GN=AAEL013890 PE=4 SV=1	Q16HV7_AEDAE	AAEL013890			25 kDa	0.013	-0.25	0.0148	0.1529	0.0125	-0.1836	-0.032	-0.5511	0.0377	-0.2422	-0.2429	-0.3658	0.549378	0.555454	0.54878	0.585775	0.547321	0.753395	0.552074	0.558718	0.546859	0.572118
1338.1	AAEL015064-PA OS=Aedes aegypti GN=AAEL015064 PE=4 SV=1	Q16EQ2_AEDAE	AAEL015064			6 kDa	0.014	1.04	-0.4297	0.4142	0.0384	-0.0149	-0.0157	1.8819	1.0112	0.3878	0.977	1.1028	0.5584	0.5584	0.5584	0.5584	0.5584	0.5584	0.5584	0.5584	0.5584	0.5584
2588.2	AAEL009216-PB (Fragment) OS=Aedes aegypti GN=AAEL009216 PE=4 SV=1	Q16WG1_AEDAE	AAEL009216			35 kDa	0.014	0.32	0.1431	-0.0687	-0.1665	0.055	0.0372	1.0421	0.1372	0.3424	0.1502	0.1544	0.574764	0.574764	0.574764	0.574764	0.574764	0.574764	0.574764	0.574764	0.574764	0.574764
939	AAEL008945-PA OS=Aedes aegypti GN=AAEL008945 PE=4 SV=1	Q16X99_AEDAE	AAEL008945			36 kDa	0.014	0.21	0.1369	-0.0616	-0.0509	0.0041	-0.0674	0.1562	0.3202	0.269	0.337	0.1011	0.530459	0.572169	0.651595	0.525078	0.539245	0.668383	0.786458	0.668873	0.715907	0.526034
937	AAEL010247-PB OS=Aedes aegypti GN=AAEL010247 PE=4 SV=1	Q16TF4_AEDAE	AAEL010247			42 kDa	0.014	0.19	-0.0672	0.0646	-0.0011	0.0803	-0.1127	0.4903	0.1567	0.1588	0.1014	0.2254	0.591004	0.540932	0.601471	0.536897	0.563637	1.50572	0.546412	0.541241	0.545779	0.547024
940	AAEL009832-PA OS=Aedes aegypti GN=AAEL009832 PE=4 SV=1	Q16UP9_AEDAE	AAEL009832			81 kDa	0.014	0.19	-0.0955	0.2557	-0.1795	-0.0441	0.037	0.7981	0.0744	0.1561	0.1308	0.0514	0.608182	0.561883	0.565359	0.586661	0.568465	0.847749	0.564027	0.573314	0.571993	0.56792
938	AAEL009271-PA (Fragment) OS=Aedes aegypti GN=AAEL009271 PE=4 SV=1	Q16WB5_AEDAE	AAEL009271			85 kDa	0.014	0.17	-0.0367	0.0444	0.0154	-0.0028	-0.0165	1.0116	0.0367	0.2071	-0.0831	0.1387	0.531511	0.53029	0.530061	0.533957	0.532585	1.87526	0.529498	0.546002	0.532077	0.554365
930	AAEL005323-PA (Fragment) OS=Aedes aegypti GN=AAEL005323 PE=4 SV=1	Q17AE6_AEDAE	AAEL005323			163 kDa	0.014	0.14	-0.1428	0.0506	-0.1355	0.1178	0.049	0.6048	-0.0221	0.1903	0.0679	0.0292	0.648684	0.635965	0.671052	0.589669	0.558297	1.07402	0.667908	0.612794	0.598511	0.625403
929	AAEL012325-PA OS=Aedes aegypti GN=AAEL012325 PE=4 SV=1	Q16ME7_AEDAE	AAEL012325			208 kDa	0.014	0.11	-0.0483	0.0323	0.0203	0.0003	-0.0219	0.2835	0.1134	0.0713	0.0835	0.1128	0.650029	0.595795	0.57167	0.558257	0.584651	0.932261	0.578494	0.550474	0.587473	0.580273
935	AAEL001200-PA OS=Aedes aegypti GN=AAEL001200 PE=4 SV=1	Q17LX8_AEDAE	AAEL001200			68 kDa	0.014	0.11	-0.0458	0.1395	0.0897	-0.1138	-0.067	0.3293	-0.0856	0.0207	0.1277	0.198	0.570447	0.548122	0.549647	0.557955	0.5524	0.730249	0.544332	0.557455	0.551098	0.587553
927	AAEL007565-PA OS=Aedes aegypti GN=AAEL007565 PE=4 SV=1	Q171R0_AEDAE	AAEL007565			155 kDa	0.014	0.05	0.0594	-0.0146	0.0421	-0.0574	-0.0229	0.1416	-0.0059	-0.0617	0.0667	0.0995	0.575724	0.555717	0.563562	0.547219	0.546174	0.705442	0.551464	0.547086	0.562036	0.549301
931	AAEL004873-PA OS=Aedes aegypti GN=AAEL004873 PE=2 SV=1	Q1HR29_AEDAE	AAEL004873			26 kDa	0.014	-0.08	0.1106	-0.065	0.0186	-0.0892	0.0055	0.0637	-0.0782	-0.0874	-0.135	-0.1464	0.53835	0.541186	0.537914	0.541245	0.529371	0.658774	0.525976	0.527082	0.542016	0.533922
928	Tryptophan 2,3-dioxygenase OS=Aedes aegypti GN=AAEL000428 PE=1 SV=1	T23O_AEDAE	AAEL000428			45 kDa	0.014	-0.09	0.0448	0.0079	-0.0327	-0.0151	-0.0063	-0.0031	-0.1508	-0.1002	-0.1278	-0.1459	0.637382	0.601407	0.594633	0.563422	0.566932	0.707867	0.612753	0.573307	0.615108	0.612796
932	Proteasome subunit beta type OS=Aedes aegypti GN=AAEL007049 PE=3 SV=1	Q173N6_AEDAE	AAEL007049			30 kDa	0.014	-0.09	0.0724	0.0324	0.0241	-0.0332	-0.072	-0.6317	0.0345	-0.1312	-0.035	-0.0367	0.566155	0.563779	0.553896	0.559901	0.558163	1.36845	0.555302	0.550155	0.549951	0.555069
926	AAEL011089-PB OS=Aedes aegypti GN=AAEL011089 PE=4 SV=1	Q16R25_AEDAE (+2)	AAEL011089			106 kDa	0.014	-0.1	-0.0126	0.021	-0.0706	0.0005	0.0312	0.0708	-0.125	-0.1006	-0.1561	-0.1624	0.58611	0.555802	0.560303	0.539296	0.546312	0.666203	0.560518	0.549814	0.57015	0.562191
933	Delta-aminolevulinic acid dehydratase OS=Aedes aegypti GN=AAEL002304 PE=2 SV=1	Q1HQH0_AEDAE	AAEL002304			36 kDa	0.014	-0.1	0.0721	-0.0344	0.0016	-0.0111	-0.0354	-0.3985	-0.0969	-0.1584	-0.0106	-0.0436	0.559495	0.533197	0.544517	0.540093	0.569577	1.09956	0.545437	0.552816	0.546398	0.5586
934	AAEL005504-PA OS=Aedes aegypti GN=AAEL005504 PE=3 SV=1	Q179V2_AEDAE	AAEL005504			39 kDa	0.014	-0.1	0.0312	0.03	0.0286	0.0089	-0.0868	-0.0115	-0.1949	-0.0822	-0.1272	-0.0524	0.551505	0.542796	0.539931	0.547317	0.54736	0.673324	0.553188	0.544218	0.548016	0.542155
2658.3	AAEL001041-PA OS=Aedes aegypti GN=AAEL001041 PE=4 SV=1	Q17MH7_AEDAE	AAEL001041			37 kDa	0.014	-0.12	0.1349	-0.0882	0.0193	-0.0013	-0.0651	0.1085	-0.1994	-0.005	-0.2549	-0.2426	0.526544	0.528473	0.528911	0.529382	0.526492	0.552781	0.539107	0.525596	0.541431	0.531406
936	AAEL000013-PA OS=Aedes aegypti GN=AAEL000013 PE=4 SV=1	Q0C7A7_AEDAE	AAEL000013			43 kDa	0.014	-0.15	-0.0215	0.1309	-0.0388	-0.1008	0.0136	-0.0898	-0.1788	-0.1561	-0.1781	-0.1894	0.596744	0.556585	0.595083	0.55033	0.563063	0.953605	0.557111	0.545442	0.546716	0.578659
1994.1	AAEL009875-PB OS=Aedes aegypti GN=AAEL009875 PE=4 SV=1	Q16UK7_AEDAE	AAEL009875			52 kDa	0.014	-0.22	0.0544	-0.1492	0.1304	-0.0434	-0.012	-0.417	-0.1421	-0.2367	-0.3392	-0.083	0.522668	0.525484	0.543839	0.574568	0.529551	0.665317	0.521998	0.525013	0.57467	0.524769
1166.1	Histone H3 OS=Aedes aegypti GN=AAEL000482 PE=3 SV=1	Q16N56_AEDAE (+1)	AAEL000482			15 kDa	0.014	-0.65	0.1426	-0.153	0.0376	-0.1309	0.1364	1.2419	-0.6549	-0.6611	-0.8439	-0.7791	0.613018	0.561693	0.585924	0.565928	0.598563	3.30202	0.641057	0.656371	0.851814	0.849859
958	AAEL011853-PA OS=Aedes aegypti GN=AAEL011853 PE=4 SV=1	Q16NV0_AEDAE	AAEL011853			20 kDa	0.015	0.26	-0.2737	0.0072	-0.0633	0.1757	0.1085	0.3542	0.2597	0.2722	0.1647	0.2894	0.574257	0.542643	0.54996	0.531103	0.531839	0.67057	0.554775	0.532879	0.588881	0.553536
951	AAEL017012-PB OS=Aedes aegypti GN=AaeL_AAEL017012 PE=4 SV=1	J9HJH3_AEDAE (+2)	AaeL_AAEL017012			38 kDa	0.015	0.24	-0.1597	0.257	-0.4097	0.0601	0.0511	0.4971	0.3919	0.279	0.1263	-0.0386	0.680072	0.644201	1.02614	0.658689	0.692436	0.654347	0.766327	0.691579	0.691176	0.640042
954	AAEL012502-PA OS=Aedes aegypti GN=AAEL012502 PE=4 SV=1	Q16LW8_AEDAE	AAEL012502			35 kDa	0.015	0.24	-0.1021	0.0529	-0.0461	-0.0156	0.0541	0.6257	0.0864	0.2646	0.1573	0.2361	0.597924	0.596016	0.594707	0.554499	0.698954	1.16228	0.622378	0.548644	0.595921	0.563487
956	AAEL009092-PB OS=Aedes aegypti GN=AAEL009092 PE=4 SV=1	Q16WU5_AEDAE	AAEL009092			45 kDa	0.015	0.22	-0.05	-0.0901	0.1018	-0.0041	-0.0157	0.1347	0.1912	0.1673	0.3035	0.2993	0.626051	0.592892	0.557909	0.543456	0.534969	0.57364	0.61149	0.545531	0.549468	0.537862
941	Leukotriene A(4) hydrolase OS=Aedes aegypti GN=AAEL003666 PE=3 SV=1	Q17EU2_AEDAE	AAEL003666			69 kDa	0.015	0.14	-0.0408	0.0279	-0.042	0.0282	0.0055	0.0348	0.1559	0.1295	0.1621	0.158	0.575045	0.548188	0.571259	0.53784	0.539243	0.788528	0.560899	0.545315	0.549513	0.556504
946	AAEL010136-PA OS=Aedes aegypti GN=AAEL010136 PE=4 SV=1	Q16TT0_AEDAE	AAEL010136			74 kDa	0.015	0.14	-0.0464	0.0069	0.0926	-0.0627	-0.0696	0.5286	0.0583	-0.0331	0.2842	0.0754	0.646596	0.61659	0.576483	0.570507	0.724425	1.1267	0.543826	0.620366	0.685893	0.660262
950	AAEL002163-PA OS=Aedes aegypti GN=AAEL002163 PE=4 SV=1	Q17J53_AEDAE	AAEL002163			40 kDa	0.015	0.14	-0.0602	0.0132	-0.135	-0.0209	0.1311	0.4846	0.0236	0.041	0.1386	0.0973	0.755832	0.548842	0.714578	0.547892	0.55989	0.621219	0.587028	0.544395	0.561883	0.561156
955	AAEL014183-PA OS=Aedes aegypti GN=AAEL014183 PE=4 SV=1	Q16H22_AEDAE (+1)	AAEL014183			49 kDa	0.015	0.14	-0.0174	-0.102	-0.0445	0.0667	0.0905	0.1838	0.0969	0.2319	0.0947	0.1085	0.535236	0.529861	0.529838	0.528666	0.529102	0.610624	0.529102	0.526534	0.528854	0.528666
947	AAEL000679-PA OS=Aedes aegypti GN=AAEL000679 PE=4 SV=1	Q17NI5_AEDAE	AAEL000679			9 kDa	0.015	0.13	-0.1321	0.1077	-0.0302	0.0019	0.0377	0.6312	0.0146	-0.0366	0.0694	0.1006	0.58612	0.568612	0.568444	0.548751	0.55104	0.588587	0.58206	0.546735	0.587743	0.584249
948	AAEL001698-PA OS=Aedes aegypti GN=AAEL001698 PE=3 SV=1	Q17KG9_AEDAE	AAEL001698			25 kDa	0.015	0.12	0.0097	0.0395	0.0181	-0.0583	-0.0083	0.3547	0.11	0.0652	0.0745	0.128	0.583421	0.535513	0.570006	0.533253	0.542648	0.968641	0.542723	0.5363	0.538204	0.550245
1579.1	AAEL005439-PA OS=Aedes aegypti GN=AAEL005439 PE=4 SV=1	Q17A11_AEDAE	AAEL005439			394 kDa	0.015	0.11	-0.1191	0.1271	-0.0623	-0.0028	-0.0034	0.5621	-0.0826	0.0391	0.0277	0.0994	0.652745	0.57151	0.591309	0.577714	0.578135	0.700825	0.604519	0.566853	0.651232	0.604926
943	AAEL003634-PA OS=Aedes aegypti GN=AAEL003634 PE=2 SV=1	Q1HQM2_AEDAE	AAEL003634			36 kDa	0.015	0.08	-0.0386	0.0873	-0.0578	0.0419	-0.0561	0.1527	0.05	0.0326	0.1095	0.1107	0.616045	0.584428	0.603511	0.561787	0.574279	0.975572	0.60721	0.569915	0.57415	0.610185
945.1	AAEL009913-PA OS=Aedes aegypti GN=AAEL009913 PE=4 SV=1	Q16UG1_AEDAE	AAEL009913			58 kDa	0.015	0.07	0.0344	0.0244	-0.0337	-0.0077	-0.0254	0.1539	0.0269	0.0846	0.0687	0.0555	0.542255	0.53259	0.547926	0.53401	0.529533	0.613931	0.545494	0.534086	0.526557	0.529396
942	AAEL002407-PB OS=Aedes aegypti GN=AAEL002407 PE=4 SV=1	Q17I87_AEDAE	AAEL002407			126 kDa	0.015	-0.07	-0.0308	0.0679	-0.0178	-0.0092	0.0098	-0.0195	-0.1068	-0.0584	-0.1006	-0.0663	0.590251	0.566874	0.571561	0.559128	0.564654	0.824885	0.584225	0.557752	0.583826	0.595147
949	AAEL001336-PA OS=Aedes aegypti GN=AAEL001336 PE=3 SV=1	Q17LI1_AEDAE	AAEL001336			26 kDa	0.015	-0.12	-0.012	-0.0236	0.0341	-0.0612	0.0391	0.082	-0.1803	-0.0575	-0.2049	-0.2269	0.545939	0.531648	0.527436	0.532761	0.530846	0.603696	0.542266	0.556229	0.538919	0.539596
953	AAEL004640-PA OS=Aedes aegypti GN=AAEL004640 PE=4 SV=1	Q17CC7_AEDAE	AAEL004640			22 kDa	0.015	-0.25	0.061	0.0158	0.0453	-0.148	0.0486	-0.7675	-0.3299	-0.0666	-0.2427	-0.0855	0.620772	0.605004	0.633696	0.629578	0.614371	0.895762	0.638973	0.59481	0.619295	0.676806
957	AAEL010642-PA OS=Aedes aegypti GN=AAEL010642 PE=4 SV=1	Q16SB6_AEDAE	AAEL010642			36 kDa	0.015	-0.26	0.0272	0.0615	0.0807	-0.1609	-0.0007	-0.1159	-0.2664	-0.3114	-0.2956	-0.2556	0.610191	0.532869	0.553316	0.549706	0.537727	0.683917	0.541307	0.531744	0.539601	0.537406
952	AAEL009310-PA (Fragment) OS=Aedes aegypti GN=AAEL009310 PE=3 SV=1	Q16W80_AEDAE	AAEL009310			70 kDa	0.015	-0.29	0.0929	-0.0054	0.0863	-0.1054	-0.0551	0.1163	-0.375	-0.3273	-0.3948	-0.4052	0.653385	0.560967	0.586192	0.579628	0.563156	0.877172	0.72164	0.648414	0.713642	0.618552
969.2	Fructose-bisphosphate aldolase OS=Aedes aegypti GN=AAEL005766 PE=3 SV=1	Q178U8_AEDAE	AAEL005766			39 kDa	0.015	-0.33	0.1267	-0.1104	0.0365	-0.0079	-0.0344	-1.4816	-0.1174	-0.726	-0.0143	-0.1607	0.565359	0.553839	0.619044	0.574666	0.554568	2.23157	0.554549	0.559729	0.604266	0.561845
944.1	Serine hydroxymethyltransferase OS=Aedes aegypti GN=AAEL002510 PE=3 SV=1	Q17I00_AEDAE	AAEL002510			62 kDa	0.015	-0.61	0.066	0.1341	-0.0349	-0.1078	-0.0462	-0.0869	-0.8455	-0.6038	-0.8048	-0.5884	0.509159	0.509159	0.509159	0.509159	0.509159	0.509159	0.509159	0.509159	0.509159	0.509159
608.2	Protein kintoun OS=Aedes aegypti GN=AAEL007767 PE=3 SV=1	KTU_AEDAE	AAEL007767			102 kDa	0.016	0.24	-0.0547	0.069	0.0121	0.1136	-0.1339	0.5386	0.2446	0.2141	0.0428	0.1851	0.503366	0.503366	0.503366	0.503366	0.503366	0.503366	0.503366	0.503366	0.503366	0.503366
968	AAEL012510-PA OS=Aedes aegypti GN=IKK2 PE=4 SV=1	Q16LW3_AEDAE	IKK2			55 kDa	0.016	0.19	0.0137	0.1235	-0.0828	-0.052	-0.0043	0.7555	-0.0437	0.079	0.1558	0.1399	0.553095	0.609735	0.589251	0.61512	0.571687	0.670026	0.589663	0.563544	0.556281	0.561396
967	AAEL005425-PA (Fragment) OS=Aedes aegypti GN=AAEL005425 PE=4 SV=1	Q17A59_AEDAE	AAEL005425			124 kDa	0.016	0.1	-0.0165	0.0557	-0.065	0.0424	-0.0106	0.3285	-0.0028	0.0869	0.0449	0.0949	0.552066	0.547925	0.531738	0.568494	0.538118	0.646393	0.533853	0.54962	0.534385	0.544665
960	AAEL001904-PA OS=Aedes aegypti GN=AAEL001904 PE=4 SV=1	Q17JV8_AEDAE	AAEL001904			35 kDa	0.016	0.09	-0.0428	0.0133	0.0169	-0.0241	0.0162	0.1864	0.0963	0.0035	0.0928	0.0711	0.601721	0.557121	0.558128	0.558145	0.536456	0.924529	0.549831	0.542996	0.556699	0.548553
965	AAEL009303-PA OS=Aedes aegypti GN=AAEL009303 PE=4 SV=1	Q16W91_AEDAE	AAEL009303			50 kDa	0.016	0.05	-0.0269	-0.0192	0.0237	0.0534	-0.0667	0.4903	-0.043	0.0511	0.0052	0.0221	0.620379	0.54612	0.543219	0.548186	0.606223	1.0036	0.54878	0.567103	0.546281	0.546318
959	Eukaryotic translation initiation factor 3 subunit C OS=Aedes aegypti GN=eIF3-S8 PE=3 SV=1	EIF3C_AEDAE	eIF3-S8			106 kDa	0.016	-0.03	0.0166	0.0307	0.013	-0.0431	-0.0339	-0.0327	-0.0392	-0.1227	0.0134	0.0091	0.604343	0.557879	0.559013	0.550153	0.549515	0.751135	0.585504	0.549564	0.56438	0.596275
962	AAEL011276-PA OS=Aedes aegypti GN=AAEL011276 PE=3 SV=1	Q16QJ1_AEDAE	AAEL011276			34 kDa	0.016	-0.04	0.0966	-0.0854	0.0355	-0.0331	-0.0127	-0.4176	-0.0263	0.0221	-0.0392	0.0253	0.540914	0.558426	0.544836	0.525241	0.533208	1.0487	0.540999	0.540419	0.540576	0.532543
964	Ribokinase OS=Aedes aegypti GN=AAEL002779 PE=3 SV=1	Q17H56_AEDAE	AAEL002779			34 kDa	0.016	-0.06	-0.0268	0.0601	0.0064	0.0356	-0.0678	-0.2552	-0.1467	-0.0074	-0.0232	-0.0117	0.530408	0.540311	0.533677	0.530941	0.541045	1.30209	0.529983	0.534203	0.537692	0.536454
963	AAEL013863-PA OS=Aedes aegypti GN=AAEL013863 PE=4 SV=1	Q16HY5_AEDAE	AAEL013863			71 kDa	0.016	-0.08	0.0516	-0.0123	-0.0425	-0.0046	0.0188	-0.0241	-0.1045	-0.1588	-0.0683	-0.0695	0.595193	0.585374	0.583437	0.564743	0.550323	0.747072	0.594964	0.574837	0.579935	0.576475
961	AAEL007799-PA OS=Aedes aegypti GN=AAEL007799 PE=4 SV=1	Q170U4_AEDAE	AAEL007799			55 kDa	0.016	-0.1	-0.0031	0.0846	-0.025	-0.0001	-0.04	-0.0645	-0.1087	-0.1123	-0.0997	-0.1139	0.551444	0.551654	0.553088	0.54715	0.565163	0.916778	0.566472	0.55513	0.572741	0.56721
966	AAEL013132-PB OS=Aedes aegypti GN=AAEL013132 PE=4 SV=1	Q16K24_AEDAE	AAEL013132			60 kDa	0.016	-0.14	-0.1094	0.08	-0.0429	0.0447	-0.0233	-0.2312	-0.2068	-0.1188	-0.0909	-0.1387	0.574374	0.539766	0.570955	0.537114	0.543453	0.724705	0.551899	0.555673	0.549251	0.543526
1734.2	AAEL009335-PA OS=Aedes aegypti GN=AAEL009335 PE=4 SV=1	Q16VU2_AEDAE	AAEL009335			18 kDa	0.017	0.43	-0.0247	0.1197	-0.01	-0.1427	0.0596	3.3304	0.1097	0.5209	0.1515	0.4004	0.574764	0.574764	0.574764	0.574764	0.574764	0.574763	0.574764	0.574764	0.574764	0.574764
2058.1	UDP-glucuronosyltransferase OS=Aedes aegypti GN=AAEL003102 PE=3 SV=1	Q17GE3_AEDAE	AAEL003102			59 kDa	0.017	0.27	-0.1326	0.0657	-0.1836	0.1431	0.1053	0.5767	0.2763	0.202	0.111	0.2338	0.508365	0.508365	0.508365	0.508365	0.508365	0.508365	0.508365	0.508365	0.508365	0.508365
989	AAEL014339-PC OS=Aedes aegypti GN=AAEL014339 PE=4 SV=1	Q16GL6_AEDAE	AAEL014339			30 kDa	0.017	0.23	-0.0501	0.0246	-0.0198	0.1153	-0.076	0.7679	0.1936	0.1582	0.2244	0.0523	0.517181	0.560217	0.519633	0.532788	0.539079	0.691528	0.518226	0.52641	0.541715	0.536396
986	AAEL010945-PA OS=Aedes aegypti GN=AAEL010945 PE=4 SV=1	Q16RH4_AEDAE	AAEL010945			25 kDa	0.017	0.22	-0.1289	0.1664	-0.1404	-0.1558	0.1776	0.5701	0.0911	0.1395	0.2808	0.0898	0.593888	0.525099	0.656642	0.591196	0.577958	0.567928	0.527824	0.527537	0.581857	0.548763
988	AAEL001546-PA OS=Aedes aegypti GN=AAEL001546 PE=4 SV=1	Q17KX7_AEDAE	AAEL001546			45 kDa	0.017	0.22	-0.0854	0.0933	0.0208	-0.1421	0.0801	0.5256	0.3323	-0.0178	0.1965	0.1579	0.594115	0.567745	0.572733	0.619451	0.573778	0.718293	0.611358	0.572175	0.574104	0.576122
974	AAEL009824-PA (Fragment) OS=Aedes aegypti GN=AAEL009824 PE=4 SV=1	Q16UQ9_AEDAE	AAEL009824			223 kDa	0.017	0.19	-0.168	0.0837	-0.1295	0.0227	0.164	0.3604	0.1381	0.1017	0.217	0.1999	0.599896	0.569686	0.561786	0.527354	0.586555	0.978579	0.544129	0.530165	0.540982	0.53127
984	AAEL013394-PA OS=Aedes aegypti GN=AAEL013394 PE=3 SV=1	Q16JB1_AEDAE	AAEL013394			27 kDa	0.017	0.17	0.0909	-0.0946	-0.0248	0.0998	-0.0594	0.4692	0.085	0.1222	0.1243	0.1784	0.58262	0.605971	0.582144	0.601267	0.568228	1.06672	0.59021	0.563818	0.563316	0.558317
975.1	AAEL010192-PA OS=Aedes aegypti GN=AAEL010192 PE=4 SV=1	Q16TM4_AEDAE	AAEL010192			57 kDa	0.017	0.15	0.0939	-0.0236	0.0195	-0.1096	0.0259	0.0788	0.1814	-0.0547	0.2484	0.2955	0.516773	0.517669	0.516215	0.512365	0.513727	0.511815	0.529043	0.522409	0.510167	0.515153
987	AAEL006023-PA OS=Aedes aegypti GN=AAEL006023 PE=4 SV=1	Q177U2_AEDAE (+1)	AAEL006023			59 kDa	0.017	0.14	0.0292	0.1136	-0.0612	-0.132	0.0336	0.2135	0.1121	0.1726	0.0461	0.1328	0.544321	0.527974	0.535713	0.525212	0.530668	0.553306	0.531056	0.53602	0.531949	0.526802
972	Nicalin OS=Aedes aegypti GN=AAEL006155 PE=3 SV=1	Q177H2_AEDAE	AAEL006155			63 kDa	0.017	0.13	-0.0334	0.0027	-0.0362	0.0274	0.0162	0.3301	0.1188	0.0962	0.0854	0.1012	0.598148	0.577087	0.582462	0.566947	0.558929	1.27236	0.584041	0.56818	0.564144	0.576241
982	ATPase ASNA1 homolog OS=Aedes aegypti GN=AAEL011136 PE=3 SV=1	ASNA_AEDAE	AAEL011136			38 kDa	0.017	0.12	-0.0813	0.0826	-0.0182	-0.1274	0.1347	0.0232	0.1661	0.0636	0.0751	0.2444	0.575212	0.564362	0.564686	0.546069	0.541095	0.708604	0.55339	0.535264	0.542181	0.530102
976	AAEL013116-PA OS=Aedes aegypti GN=AAEL013116 PE=4 SV=1	Q16K51_AEDAE	AAEL013116			43 kDa	0.017	0.08	0.0744	-0.0004	-0.0035	-0.0302	-0.0485	0.2444	0.1095	-0.1774	0.1829	0.1703	0.572857	0.551329	0.543113	0.533755	0.580052	0.980071	0.545643	0.55474	0.598037	0.577805
977	AAEL001478-PA (Fragment) OS=Aedes aegypti GN=AAEL001478 PE=4 SV=1	Q17L47_AEDAE	AAEL001478			103 kDa	0.017	0.08	0.0207	-0.0291	-0.0124	0.0023	-0.0163	0.1829	-0.0084	0.0606	0.0508	0.093	0.585296	0.577776	0.553816	0.584367	0.58925	0.741455	0.566489	0.540851	0.544055	0.551799
970	Glucose-6-phosphate isomerase OS=Aedes aegypti GN=AAEL012994 PE=3 SV=1	Q16KI0_AEDAE	AAEL012994			63 kDa	0.017	-0.05	0.0301	-0.0255	0.0302	-0.0046	-0.046	-0.122	-0.1039	-0.0916	-0.1025	-0.0273	0.584566	0.555021	0.571784	0.543575	0.537989	1.03273	0.579325	0.556096	0.563775	0.569886
981	AAEL000240-PA OS=Aedes aegypti GN=AAEL000240 PE=4 SV=1	Q17PR6_AEDAE	AAEL000240			35 kDa	0.017	-0.09	0.1418	-0.105	0.0526	-0.0042	-0.0736	-0.2365	-0.0866	-0.0169	-0.0755	-0.0878	0.574582	0.543813	0.541753	0.535665	0.548847	0.609749	0.538263	0.535642	0.530995	0.546468
973	AAEL006956-PA OS=Aedes aegypti GN=AAEL006956 PE=4 SV=1	Q174B1_AEDAE	AAEL006956			205 kDa	0.017	-0.1	-0.0267	0.069	-0.0216	-0.0226	-0.009	0.0001	-0.1499	-0.1689	-0.0859	-0.0725	0.565044	0.55882	0.560984	0.550545	0.570371	0.702017	0.553733	0.570971	0.561329	0.559471
979	Eukaryotic translation initiation factor 6 OS=Aedes aegypti GN=EIF6 PE=3 SV=1	Q17EW3_AEDAE	EIF6			26 kDa	0.017	-0.1	-0.0016	0.0506	0.088	-0.2048	0.0336	-0.0947	-0.1255	-0.082	-0.1429	-0.1042	0.561432	0.644338	0.568276	0.600154	0.559683	0.604041	0.557374	0.555842	0.588741	0.593633
983	AAEL000297-PA OS=Aedes aegypti GN=AAEL000297 PE=4 SV=1	Q17PN8_AEDAE	AAEL000297			19 kDa	0.017	-0.1	0.1185	-0.0998	0.0939	-0.0392	-0.0589	-0.2286	0.0094	-0.1622	-0.0765	-0.0614	0.555839	0.562342	0.547788	0.548092	0.558929	0.67369	0.552942	0.546494	0.550573	0.551528
971	AAEL003746-PA OS=Aedes aegypti GN=AAEL003746 PE=4 SV=1	Q0IG02_AEDAE	AAEL003746			52 kDa	0.017	-0.11	0.0601	-0.0641	-0.0048	-0.0317	0.0609	-0.3905	0.0046	-0.0758	-0.0691	-0.0663	0.633167	0.565331	0.590736	0.547172	0.580919	0.830119	0.596454	0.543115	0.568057	0.611437
978	AAEL012306-PA OS=Aedes aegypti GN=AAEL012306 PE=4 SV=1	Q16MG4_AEDAE	AAEL012306			50 kDa	0.017	-0.11	-0.02	0.0109	0.0431	-0.0917	0.0514	-0.1812	-0.0971	-0.1061	-0.1419	-0.0914	0.584348	0.559452	0.577527	0.552554	0.549146	0.641126	0.550844	0.550057	0.594485	0.586504
980	AAEL002825-PA OS=Aedes aegypti GN=AAEL002825 PE=4 SV=1	Q17H03_AEDAE	AAEL002825			13 kDa	0.017	-0.2	0.2011	-0.2842	0.1228	-0.0629	-0.0526	-0.1793	-0.1769	-0.1448	-0.2396	-0.2306	0.541929	0.621747	0.539214	0.543169	0.55065	0.743791	0.586774	0.544219	0.581304	0.569684
985	AAEL017196-PA OS=Aedes aegypti GN=AaeL_AAEL017196 PE=4 SV=1	J9EAF0_AEDAE	AaeL_AAEL017196			46 kDa	0.017	-0.23	0.1012	-0.1329	-0.0461	0.1064	0.0119	-0.292	-0.1032	-0.2514	-0.1381	-0.3476	0.624842	0.580217	0.57417	0.642133	0.575148	0.693912	0.583177	0.570316	0.713755	0.625496
2694.1	AAEL010588-PA (Fragment) OS=Aedes aegypti GN=AAEL010588 PE=4 SV=1	Q16SH0_AEDAE	AAEL010588			53 kDa	0.017	-0.27	0.08	-0.1207	0.1004	0.0302	-0.0923	-0.2728	-0.2174	-0.4343	-0.0997	-0.3256	0.510615	0.510615	0.510615	0.510615	0.510615	0.510615	0.510615	0.510615	0.510615	0.510615
998	AAEL012215-PA OS=Aedes aegypti GN=AAEL012215 PE=4 SV=1	Q16MR0_AEDAE	AAEL012215			23 kDa	0.018	0.64	0.1661	0.056	-0.4509	0.1707	0.0345	1.9394	0.4354	0.6244	0.7414	0.6263	0.759001	0.815539	0.701879	0.659963	0.688702	2.2878	0.653805	0.670817	0.656054	0.66558
1001	AAEL008097-PA OS=Aedes aegypti GN=AAEL008097 PE=3 SV=1	Q16ZR4_AEDAE	AAEL008097			32 kDa	0.018	0.38	-0.0891	0.0566	0.0604	0.0141	-0.0568	1.3031	0.5579	0.0134	0.7977	0.1763	0.645952	0.659046	0.633868	0.633501	0.64112	1.13181	1.14343	0.647716	1.14227	0.643342
996	AAEL008931-PA OS=Aedes aegypti GN=AAEL008931 PE=3 SV=1	Q16XB9_AEDAE	AAEL008931			55 kDa	0.018	0.24	-0.0276	0.2203	-0.0107	-0.1181	-0.0559	-0.0204	0.2279	0.1527	0.313	0.3559	0.551311	0.551589	0.554876	0.542766	0.547241	1.01722	0.562964	0.538326	0.545012	0.551398
999	AAEL011988-PA OS=Aedes aegypti GN=AAEL011988 PE=4 SV=1	Q16NF8_AEDAE	AAEL011988			36 kDa	0.018	0.24	-0.0388	0.009	0.0189	0.0036	-0.0428	1.0677	0.1238	-0.01	0.1788	0.2283	0.656699	0.556206	0.560538	0.515598	0.533562	0.803709	0.566538	0.53968	0.531584	0.547359
1000	AAEL003244-PA OS=Aedes aegypti GN=AAEL003244 PE=4 SV=1	Q17FZ8_AEDAE	AAEL003244			39 kDa	0.018	0.24	-0.0957	0.1956	-0.0534	-0.0641	0.0161	0.6463	0.1155	0.3056	0.2306	0.1188	0.647972	0.607798	0.572483	0.584033	0.551615	0.859215	0.567602	0.569364	0.563582	0.564256
2636.1	AAEL013226-PA OS=Aedes aegypti GN=AAEL013226 PE=4 SV=1	Q16JT7_AEDAE	AAEL013226			44 kDa	0.018	0.23	0.025	-0.1239	-0.0615	0.0214	0.141	0.3782	0.0547	0.2979	0.1765	0.2429	0.505078	0.505078	0.505078	0.505078	0.505078	0.505078	0.505078	0.505078	0.505078	0.505078
995	AAEL014177-PA OS=Aedes aegypti GN=AAEL014177 PE=3 SV=1	Q16H28_AEDAE	AAEL014177			20 kDa	0.018	0.19	-0.1746	0.0827	-0.0093	0.0193	0.0772	0.2281	0.2262	0.1115	0.1643	0.275	0.595089	0.553946	0.564095	0.560478	0.54769	0.983665	0.602685	0.553905	0.599016	0.598386
993	AAEL007891-PB (Fragment) OS=Aedes aegypti GN=AAEL007891 PE=4 SV=1	Q170H4_AEDAE (+1)	AAEL007891			58 kDa	0.018	0.18	-0.0457	-0.0071	0.0346	-0.0401	0.0523	0.2869	0.1813	0.0988	0.1407	0.1407	0.656987	0.60138	0.648532	0.55529	0.577723	0.646132	0.651601	0.557748	0.63302	0.631799
994	AAEL003453-PA OS=Aedes aegypti GN=AAEL003453 PE=4 SV=1	Q17FB4_AEDAE	AAEL003453			34 kDa	0.018	0.16	-0.1109	-0.0243	-0.0397	0.1117	0.0326	0.4542	-0.0455	0.2704	0.0459	0.1795	0.58455	0.567797	0.559522	0.548277	0.577478	0.895075	0.601691	0.593138	0.605019	0.579215
992	AAEL010787-PA OS=Aedes aegypti GN=AAEL010787 PE=3 SV=1	Q16RY3_AEDAE	AAEL010787			66 kDa	0.018	0.07	-0.0644	0.057	0.0302	-0.0173	-0.0217	0.2932	0.0555	0.0984	-0.0319	0.0064	0.555938	0.54792	0.534503	0.535562	0.545135	0.683916	0.564883	0.53367	0.594343	0.576331
990	AAEL005037-PA OS=Aedes aegypti GN=AAEL005037 PE=4 SV=1	Q17BB4_AEDAE	AAEL005037			56 kDa	0.018	-0.07	0.0651	0.0372	0.0169	-0.0391	-0.0636	-0.0723	-0.0954	-0.147	-0.0303	0.0002	0.556385	0.541584	0.538381	0.532262	0.537786	0.667818	0.563936	0.542564	0.57527	0.546171
991	AAEL004778-PA OS=Aedes aegypti GN=AAEL004778 PE=3 SV=1	Q17BX3_AEDAE	AAEL004778			68 kDa	0.018	-0.11	0.0926	0.0225	-0.032	-0.0261	-0.0514	-0.0579	-0.1831	-0.1728	0.0026	-0.1159	0.594826	0.584714	0.553922	0.554655	0.577335	1.04676	0.593215	0.574686	0.587445	0.624896
997	AAEL011751-PA OS=Aedes aegypti GN=AAEL011751 PE=4 SV=1	Q16P60_AEDAE	AAEL011751			75 kDa	0.018	-0.11	0.0388	0.0193	-0.0405	-0.0384	0.0705	-0.0892	-0.1818	-0.0973	-0.1446	-0.0619	0.680887	0.630585	0.634353	0.555609	0.579357	0.608837	0.615277	0.569499	0.620458	0.554426
2351.2	AAEL012781-PA OS=Aedes aegypti GN=AAEL012781 PE=4 SV=1	Q16L37_AEDAE	AAEL012781			63 kDa	0.018	-0.3	-0.3192	0.1551	0.1913	0.1032	-0.1586	-0.3559	-0.2157	-0.3328	-0.3481	-0.2659	0.512974	0.512974	0.512974	0.512974	0.512974	0.512974	0.512974	0.512974	0.512974	0.512974
1011	AAEL000150-PA OS=Aedes aegypti GN=AAEL000150 PE=4 SV=1	Q17Q50_AEDAE	AAEL000150			31 kDa	0.019	0.25	-0.1064	0.1529	-0.0343	-0.0417	-0.1504	0.2091	0.2565	0.2229	0.3197	0.3218	0.856087	0.607899	0.658355	0.63973	0.678844	2.63276	0.566081	0.593085	0.775879	0.753344
1014	AAEL009415-PA OS=Aedes aegypti GN=AAEL009415 PE=4 SV=1	Q16VZ5_AEDAE	AAEL009415			61 kDa	0.019	0.23	0.0398	-0.0759	0.028	-0.056	0.0563	0.9029	0.1864	0.0052	-0.0069	0.2809	0.594864	0.55238	0.564007	0.606102	0.587284	1.43539	0.546859	0.590518	0.691897	0.570424
1015	AAEL013309-PA OS=Aedes aegypti GN=AAEL013309 PE=4 SV=1	Q16JJ6_AEDAE (+1)	AAEL013309			26 kDa	0.019	0.2	-0.1827	0.0374	-0.077	0.073	0.0914	0.3391	0.2703	0.108	0.0779	0.3122	0.608656	0.652761	0.56155	0.552103	0.554156	1.15712	0.528291	0.535275	0.537365	0.551985
1006	AAEL006727-PA OS=Aedes aegypti GN=AAEL006727 PE=4 SV=1	Q174X6_AEDAE	AAEL006727			34 kDa	0.019	0.19	-0.0636	-0.0032	0.0317	-0.0296	0.0603	-0.0541	0.2434	0.1811	0.2746	0.1796	0.607329	0.645289	0.560489	0.585482	0.605427	0.841106	0.605128	0.587339	0.624486	0.619499
1012	AAEL006699-PA OS=Aedes aegypti GN=AAEL006699 PE=4 SV=1	Q175E0_AEDAE	AAEL006699			27 kDa	0.019	0.17	-0.1471	-0.2816	0.0984	0.1123	-0.0189	0.0001	0.1638	0.1056	0.2201	0.284	0.897104	0.866918	0.620083	0.55274	0.651862	1.18851	0.540304	0.612933	0.75029	0.586958
1007	AAEL004351-PC OS=Aedes aegypti GN=AAEL004351 PE=3 SV=1	Q17D24_AEDAE (+1)	AAEL004351			51 kDa	0.019	0.13	-0.0118	-0.06	0.0111	0.0235	0.0116	0.116	0.1624	0.1203	0.1363	0.1544	0.573962	0.548253	0.577057	0.545169	0.550338	0.931172	0.61204	0.560743	0.56117	0.570203
1010	AAEL013985-PA OS=Aedes aegypti GN=AAEL013985 PE=4 SV=1	Q16HL1_AEDAE	AAEL013985			117 kDa	0.019	0.12	-0.0225	0.0145	0.0353	-0.1696	0.101	0.6429	0.0213	0.0666	-0.005	0.088	0.585175	0.588298	0.612285	0.664412	0.604913	0.883608	0.603069	0.592607	0.592367	0.588411
1009	Elongator complex protein 1 OS=Aedes aegypti GN=AAEL001036 PE=3 SV=1	Q17MG4_AEDAE	AAEL001036			145 kDa	0.019	0.1	-0.0104	-0.0209	-0.0236	0.0179	0.0302	0.0449	0.0947	0.0523	0.0822	0.181	0.552686	0.527029	0.53113	0.534415	0.535563	0.71833	0.530974	0.531747	0.555096	0.548851
1002	Cation-transporting ATPase OS=Aedes aegypti GN=AAEL002061 PE=3 SV=1	Q17JE6_AEDAE	AAEL002061			134 kDa	0.019	0.08	0.0572	-0.0547	0.0092	-0.02	0.0172	0.2192	0.0236	0.0951	0.06	0.0601	0.603599	0.565377	0.565613	0.551781	0.551155	0.820422	0.560985	0.551136	0.57432	0.576137
1003	AAEL003071-PA OS=Aedes aegypti GN=AAEL003071 PE=4 SV=1	Q0IG93_AEDAE	AAEL003071			81 kDa	0.019	0.05	0.0151	0.0445	-0.0347	-0.0082	-0.0307	0.2301	0.0049	0.0229	0.0212	0.0545	0.555072	0.554383	0.543832	0.545205	0.565927	0.747299	0.546547	0.549854	0.559913	0.563773
1008	Proteasome subunit alpha type OS=Aedes aegypti GN=AAEL006061 PE=3 SV=1	Q177R1_AEDAE	AAEL006061			26 kDa	0.019	-0.07	0.0833	-0.0182	0.0431	-0.0494	-0.0615	-0.6539	0.0858	-0.1445	-0.0049	-0.0106	0.554095	0.547386	0.543011	0.537544	0.54957	1.00408	0.573481	0.54661	0.61732	0.567138
1005	AAEL010230-PA OS=Aedes aegypti GN=AAEL010230 PE=3 SV=1	Q16TI5_AEDAE	AAEL010230			18 kDa	0.019	-0.12	0.1268	-0.0558	0.0412	-0.0565	-0.0421	-0.3565	-0.0598	-0.1173	-0.1186	-0.116	0.542264	0.529435	0.542476	0.531514	0.528892	1.08993	0.542044	0.525944	0.53026	0.556456
2512.1	AAEL005084-PA OS=Aedes aegypti GN=AAEL005084 PE=3 SV=1	Q17B47_AEDAE	AAEL005084			50 kDa	0.019	-0.23	-0.0658	0.0816	-0.0877	0.0425	0.0064	-0.6468	-0.2011	0.0021	-0.3155	-0.2732	0.577423	0.544279	0.57407	0.538348	0.566599	1.32474	0.567528	0.548924	0.579542	0.572712
1013	AAEL009081-PA OS=Aedes aegypti GN=AAEL009081 PE=2 SV=1	Q8T9V3_AEDAE	AAEL009081			58 kDa	0.019	-0.23	-0.0578	-0.167	-0.0233	-0.0092	0.3057	-1.3348	0.3346	-0.3807	-0.2561	-0.292	0.61533	0.546169	0.58866	0.557053	0.611854	1.24613	0.55824	0.61976	0.620124	0.649644
1027	Rhomboid-like protein OS=Aedes aegypti GN=AAEL013749 PE=3 SV=1	Q16I97_AEDAE	AAEL013749			41 kDa	0.02	0.31	-0.0272	-0.0847	0.1281	0.0524	-0.0473	0.4473	0.3987	0.0681	0.4302	0.3887	0.608788	0.603433	0.624383	0.576106	0.604156	2.04031	0.729275	0.62483	0.610648	0.577007
1023	Polypeptide N-acetylgalactosaminyltransferase OS=Aedes aegypti GN=AAEL013274 PE=3 SV=1	Q0IE85_AEDAE (+1)	AAEL013274			68 kDa	0.02	0.19	-0.0545	0.0507	-0.073	-0.0105	0.0889	0.5169	0.0104	0.2554	0.1871	0.2188	0.595706	0.613337	0.58984	0.5809	0.578889	1.27217	0.619287	0.636305	0.578549	0.581909
1025	AAEL007462-PA OS=Aedes aegypti GN=AAEL007462 PE=4 SV=1	Q171Z9_AEDAE	AAEL007462			83 kDa	0.02	0.18	-0.0796	-0.06	-0.0973	0.0994	0.0587	0.6459	0.1887	0.2448	0.0469	-0.1174	0.797018	0.679272	0.594858	0.600924	0.57717	0.602061	0.704212	0.744063	0.581501	0.603292
1024	AAEL000978-PA (Fragment) OS=Aedes aegypti GN=AAEL000978 PE=4 SV=1	Q17MJ7_AEDAE	AAEL000978			85 kDa	0.02	0.17	-0.1624	0.0024	-0.0813	0.1168	0.0926	1.6884	0.0209	0.25	0.119	0.0753	0.581025	0.538955	0.575599	0.543511	0.560063	1.90158	0.539702	0.825693	0.582955	0.553509
1019	AAEL010359-PA OS=Aedes aegypti GN=AAEL010359 PE=4 SV=1	Q16T85_AEDAE	AAEL010359			80 kDa	0.02	0.13	-0.0808	0.0653	0.0304	-0.0959	0.0764	0.0944	0.0718	0.0476	0.1939	0.2329	0.538166	0.547892	0.570165	0.538756	0.538764	0.56068	0.535668	0.541205	0.552509	0.539873
1022	AAEL010798-PA OS=Aedes aegypti GN=AAEL010798 PE=3 SV=1	Q16RW0_AEDAE	AAEL010798			19 kDa	0.02	0.12	-0.0865	0.073	-0.0165	0.062	-0.0696	0.0877	0.1883	0.0172	0.1582	0.1785	0.628729	0.540263	0.577855	0.540211	0.544881	0.873957	0.594671	0.543522	0.554349	0.57731
1016	Galectin OS=Aedes aegypti GN=GALE8B_b PE=4 SV=1	Q16ND5_AEDAE	GALE8B_b			16 kDa	0.02	0.1	-0.0378	-0.038	0.0771	-0.034	0.0352	0.122	0.1233	0.0915	0.1079	0.083	0.570425	0.569457	0.542802	0.53416	0.530704	0.612073	0.580669	0.547654	0.586117	0.594355
1644.1	cGMP-dependent protein kinase OS=Aedes aegypti GN=AAEL007826 PE=3 SV=1	Q170R4_AEDAE	AAEL007826			94 kDa	0.02	0.1	-0.0272	0.046	-0.0154	0.0163	-0.0503	0.2588	0.0781	0.0468	0.0311	0.1082	0.558974	0.54357	0.552543	0.541895	0.546778	0.894608	0.54455	0.535718	0.548668	0.565824
1017	AAEL013676-PA OS=Aedes aegypti GN=AAEL013676 PE=3 SV=1	Q16FL0_AEDAE	AAEL013676			46 kDa	0.02	0.06	-0.0359	0.0527	-0.0661	0.0061	0.0473	0.0471	0.0319	0.0095	0.1067	0.1139	0.544659	0.532247	0.554753	0.531472	0.546815	0.671998	0.555431	0.533352	0.544284	0.549264
1021	AAEL004566-PA OS=Aedes aegypti GN=AAEL004566 PE=4 SV=1	Q17CJ1_AEDAE	AAEL004566			38 kDa	0.02	-0.1	0.08	-0.1087	0.1463	-0.1056	0.0019	-0.8456	-0.0287	-0.0246	-0.0385	0.0291	0.539717	0.528268	0.541245	0.534954	0.530697	1.19806	0.534024	0.526157	0.525977	0.534217
1020	AAEL014217-PA OS=Aedes aegypti GN=AAEL014217 PE=4 SV=1	Q16GY8_AEDAE	AAEL014217			38 kDa	0.02	-0.12	0.049	-0.0817	0.0424	-0.0553	0.0521	-0.2909	-0.0066	-0.2185	-0.0837	-0.0346	0.567877	0.56725	0.567803	0.563361	0.563327	0.714466	0.560148	0.559667	0.578021	0.569835
1018	Anion exchange protein OS=Aedes aegypti GN=AAEL010738 PE=3 SV=1	Q16S12_AEDAE (+1)	AAEL010738			132 kDa	0.02	-0.13	-0.0186	0.071	0.0812	-0.1696	0.033	-0.0071	-0.1755	-0.1536	-0.1289	-0.0972	0.581348	0.548715	0.57263	0.546407	0.5429	0.849501	0.548269	0.535997	0.546763	0.552998
1695.2	Elongation factor Tu OS=Aedes aegypti GN=AaeL_AAEL017378 PE=4 SV=1	J9HFE1_AEDAE	AaeL_AAEL017378			84 kDa	0.02	-0.17	0.0784	-0.0147	0.0364	-0.0488	-0.0395	-0.2195	-0.1677	-0.2176	-0.1175	-0.1502	0.631418	0.591478	0.614418	0.559663	0.578414	0.794375	0.576586	0.555475	0.565476	0.598461
1026	AAEL010349-PA OS=Aedes aegypti GN=AAEL010349 PE=4 SV=1	Q16T94_AEDAE	AAEL010349			64 kDa	0.02	-0.17	0.1365	-0.0057	0.0854	-0.2015	-0.026	-0.6905	-0.1389	-0.1068	-0.1679	-0.1255	0.559754	0.527434	0.55087	0.5373	0.549261	1.2517	0.527345	0.534855	0.527409	0.544606
2211.1	AAEL008163-PA OS=Aedes aegypti GN=AAEL008163 PE=4 SV=1	Q16ZL8_AEDAE	AAEL008163			106 kDa	0.021	0.4	-0.0606	-0.0318	-0.0183	0.0916	0.0044	0.0872	0.4429	0.0776	0.5269	0.5553	0.574991	0.594393	0.570187	0.54014	0.545986	1.70878	0.644108	0.594021	0.569783	0.622305
1036	Transporter OS=Aedes aegypti GN=AAEL006412 PE=2 SV=1	Q7YZC7_AEDAE	AAEL006412			78 kDa	0.021	0.29	-0.1034	0.1414	0.1672	-0.0638	-0.2314	0.9393	-0.0345	0.1642	0.227	0.321	0.609802	0.591223	0.567245	0.578742	0.725093	0.567638	0.57647	0.63296	0.570196	0.571294
1031	Myosin-VIIa OS=Aedes aegypti GN=ck PE=3 SV=1	MYO7A_AEDAE	ck			250 kDa	0.021	0.25	-0.1204	-0.0373	-0.0501	0.1477	0.002	0.8253	0.2665	0.3204	0.069	0.2729	0.751546	0.564478	0.58001	0.559678	0.556521	2.78588	0.63444	0.636205	0.628934	0.721274
1035	Golgi SNAP receptor complex member 1 OS=Aedes aegypti GN=AAEL006945 PE=3 SV=1	Q174C5_AEDAE	AAEL006945			26 kDa	0.021	0.22	-0.2056	-0.0649	0.0229	-0.0165	0.2525	0.6115	0.1665	0.1508	0.2364	0.071	0.609805	0.605726	0.622716	0.572392	0.567117	0.654979	0.584929	0.607894	0.575869	0.573003
1034	AAEL012581-PA OS=Aedes aegypti GN=AAEL012581 PE=4 SV=1	Q16LP6_AEDAE	AAEL012581			28 kDa	0.021	0.2	-0.1949	0.1063	-0.1389	0.1106	0.0759	0.9926	-0.0051	0.3626	0.1766	-0.1025	0.621572	0.545611	0.570368	0.545724	0.583311	1.054	0.563126	0.561501	0.58646	0.57313
1028	Coatomer subunit beta OS=Aedes aegypti GN=AAEL004546 PE=4 SV=1	Q17CI5_AEDAE	AAEL004546			107 kDa	0.021	0.16	-0.0257	-0.0465	-0.0046	-0.0171	0.0933	-0.0742	0.1907	0.0789	0.2624	0.2458	0.597408	0.567349	0.57694	0.549427	0.554826	0.875182	0.583356	0.560712	0.559512	0.574983
1030	E3 UFM1-protein ligase 1 homolog OS=Aedes aegypti GN=AAEL003536 PE=3 SV=1	UFL1_AEDAE	AAEL003536			86 kDa	0.021	0.12	0.0296	-0.0071	-0.0168	-0.031	0.0066	0.0443	0.1078	0.1198	0.1481	0.097	0.576687	0.555288	0.552178	0.546557	0.547859	0.746457	0.560599	0.543694	0.568526	0.572147
2847.1	AAEL006511-PA OS=Aedes aegypti GN=Ub52 PE=2 SV=1	Q7KF35_AEDAE	Ub52			15 kDa	0.021	0.09	-0.0098	-0.0076	0.0085	0.0703	-0.0528	0.1814	0.0375	0.0753	0.0664	0.0928	0.501778	0.503547	0.50407	0.497857	0.502654	0.502337	0.502244	0.498779	0.502134	0.499126
2488.1	AAEL001769-PA OS=Aedes aegypti GN=AAEL001769 PE=3 SV=1	Q17KA8_AEDAE	AAEL001769			79 kDa	0.021	-0.07	-0.0519	0.1019	-0.0238	-0.0545	0.0342	-0.0172	-0.0696	-0.1389	-0.0591	-0.0795	0.586881	0.587728	0.575973	0.5748	0.567178	0.815822	0.566124	0.554002	0.58301	0.581079
1032	AAEL009040-PA OS=Aedes aegypti GN=AAEL009040 PE=4 SV=1	Q16X02_AEDAE	AAEL009040			90 kDa	0.021	-0.11	-0.0861	0.0933	-0.0038	-0.0285	0.0145	-0.0111	-0.039	-0.2359	-0.1109	-0.1697	0.558544	0.561959	0.565075	0.547204	0.569068	0.571856	0.549526	0.566568	0.565893	0.574936
1033	AAEL006514-PA OS=Aedes aegypti GN=AAEL006514 PE=4 SV=1	Q0IF62_AEDAE	AAEL006514			58 kDa	0.021	-0.16	0.0575	-0.0992	0.0478	-0.0748	0.1369	-0.1569	-0.1069	-0.1122	-0.2878	-0.1982	0.651309	0.546136	0.624915	0.542267	0.576773	0.672811	0.632326	0.539539	0.566221	0.635442
1042	AAEL000651-PA OS=Aedes aegypti GN=AAEL000651 PE=4 SV=1	Q17NL5_AEDAE	AAEL000651			69 kDa	0.022	0.14	-0.1067	-0.2517	0.0866	0.0918	0.1275	0.2094	0.3242	-0.1714	0.0293	0.2749	0.607519	0.590976	0.575738	0.544087	0.542257	0.778622	0.598376	0.570063	0.577666	0.580588
1044	AAEL017518-PA OS=Aedes aegypti GN=AaeL_AAEL017518 PE=3 SV=1	J9HZ17_AEDAE (+1)	AaeL_AAEL017518			49 kDa	0.022	0.12	-0.0091	0.0967	0.0188	0.0177	-0.1097	-0.0292	0.088	0.0529	0.2953	0.2239	0.552614	0.544382	0.539549	0.525737	0.530481	0.529164	0.536808	0.529393	0.529402	0.539104
1039	Glutamine synthetase OS=Aedes aegypti GN=AAEL001887 PE=3 SV=1	Q17JX2_AEDAE	AAEL001887			45 kDa	0.022	0.06	0.002	-0.0005	0.0541	0.0387	-0.1208	-0.0178	0.0206	-0.0368	0.1155	0.1868	0.793234	0.729129	0.688142	0.602665	0.628616	0.987656	0.692015	0.640857	0.610741	0.705245
1043	AAEL001232-PA OS=Aedes aegypti GN=AAEL001232 PE=3 SV=1	Q17LU1_AEDAE	AAEL001232			52 kDa	0.022	-0.08	-0.0115	-0.02	0.0313	0.0175	-0.0114	0.1319	-0.137	-0.0287	-0.2029	-0.1296	0.574355	0.56815	0.562089	0.557369	0.558423	0.700116	0.562253	0.548469	0.580783	0.578081
1037	AAEL017116-PA OS=Aedes aegypti GN=AaeL_AAEL017116 PE=4 SV=1	J9HFH4_AEDAE	AaeL_AAEL017116			68 kDa	0.022	-0.09	-0.0624	0.0966	-0.042	0.0167	0.0052	0.0932	-0.0976	-0.1493	-0.1143	-0.129	0.557543	0.569652	0.546176	0.543368	0.53789	0.752391	0.551262	0.542423	0.539844	0.546194
1038	AAEL012944-PB OS=Aedes aegypti GN=AAEL012944 PE=3 SV=1	Q16KL2_AEDAE	AAEL012944			21 kDa	0.022	-0.09	0.0338	-0.0186	0.0426	0.0142	-0.01	-0.1915	-0.1219	-0.0887	-0.0361	-0.0763	0.674817	0.559128	0.611684	0.558873	0.554154	0.804605	0.750396	0.571477	0.654578	0.753717
1040	AAEL003954-PA OS=Aedes aegypti GN=AAEL003954 PE=4 SV=1	Q17E38_AEDAE	AAEL003954			47 kDa	0.022	-0.1	-0.0871	0.0936	0.0086	-0.0594	0.0407	-0.0971	-0.1674	-0.2278	0.0454	-0.1327	0.646394	0.576433	0.615349	0.562091	0.565779	0.773118	0.620578	0.56755	0.617383	0.620549
1045	Pyrroline-5-carboxylate reductase OS=Aedes aegypti GN=AAEL009831 PE=3 SV=1	Q16UQ2_AEDAE	AAEL009831			28 kDa	0.022	-0.26	0.0273	0.1677	0.1674	-0.1588	-0.1845	0.0272	-0.3626	-0.3286	-0.3089	-0.2522	0.611696	0.597156	0.564284	0.555189	0.563325	0.636026	0.56816	0.567854	0.562757	0.568569
1051	AAEL008800-PA OS=Aedes aegypti GN=AAEL008800 PE=4 SV=1	Q16XP5_AEDAE	AAEL008800			26 kDa	0.023	0.14	-0.1185	0.1888	-0.1823	0.0133	0.052	0.2777	0.1298	-0.0829	0.2636	0.093	0.67653	0.595907	0.592615	0.539225	0.571393	0.629839	0.545023	0.641765	0.540578	0.572088
1050	AAEL004161-PA OS=Aedes aegypti GN=AAEL004161 PE=4 SV=1	Q0IFU5_AEDAE	AAEL004161			16 kDa	0.023	0.11	0.0532	-0.023	0.0313	-0.0302	-0.047	0.4372	0.0424	0.0035	0.0118	0.1147	0.608141	0.558344	0.577268	0.53679	0.56983	0.78693	0.546372	0.535645	0.533803	0.554135
1047	AAEL004452-PA OS=Aedes aegypti GN=AAEL004452 PE=4 SV=1	Q17CR2_AEDAE	AAEL004452			55 kDa	0.023	0.07	-0.0036	0.0443	0.0646	-0.0585	-0.0448	0.0889	0.057	0.023	0.0946	0.0556	0.554229	0.556906	0.546221	0.548422	0.541278	0.745467	0.543336	0.540534	0.550624	0.554333
1048	AAEL011813-PA OS=Aedes aegypti GN=AAEL011813 PE=4 SV=1	Q16NY9_AEDAE	AAEL011813			35 kDa	0.023	0.07	0.0169	-0.0237	0.0024	-0.02	0.0133	0.1625	0.0326	0.1002	0.0391	0.0248	0.595531	0.536633	0.561469	0.530223	0.536017	0.724648	0.576422	0.531893	0.545958	0.577733
1049	Ribosomal protein L37 OS=Aedes aegypti GN=AaeL_AAEL017198 PE=2 SV=1	Q6Q9G1_AEDAE	AaeL_AAEL017198			11 kDa	0.023	-0.08	0.0747	0.018	0.0231	-0.0238	-0.0257	0.0133	-0.1166	-0.1008	-0.0532	-0.1402	0.634684	0.559329	0.616004	0.560771	0.581977	0.631008	0.618631	0.55567	0.569511	0.624225
1046	AAEL017437-PA OS=Aedes aegypti GN=AaeL_AAEL017437 PE=4 SV=1	J9HSJ4_AEDAE	AaeL_AAEL017437			59 kDa	0.023	-0.12	-0.0001	0.0438	-0.0632	0.0566	-0.048	0.1217	-0.2009	-0.028	-0.2111	-0.2606	0.5852	0.557905	0.564152	0.539457	0.537424	0.730862	0.593466	0.537596	0.566001	0.615582
1052	AAEL002523-PA OS=Aedes aegypti GN=AAEL002523 PE=3 SV=1	Q17HY2_AEDAE	AAEL002523			11 kDa	0.023	-0.2	0.0895	-0.0186	0.0073	-0.11	0.0137	-0.3819	-0.2622	-0.1844	-0.1708	-0.1404	0.56561	0.551621	0.554336	0.563111	0.560391	1.11666	0.554513	0.5641	0.543064	0.558622
1053	AAEL011399-PA OS=Aedes aegypti GN=AAEL011399 PE=4 SV=1	Q16Q56_AEDAE	AAEL011399			41 kDa	0.023	-0.21	-0.0371	0.1537	-0.0121	-0.0956	0.0227	0.0578	-0.37	-0.1798	-0.3081	-0.2249	0.587853	0.607161	0.579777	0.553851	0.55743	0.629013	0.586464	0.553829	0.567436	0.612974
1054	AAEL008124-PA OS=Aedes aegypti GN=AAEL008124 PE=4 SV=1	Q16ZN4_AEDAE	AAEL008124			35 kDa	0.023	-0.25	-0.0035	0.1235	-0.0457	-0.007	-0.0732	-1.0476	-0.0876	-0.1626	-0.2694	-0.0768	0.575961	0.589765	0.574666	0.58045	0.572413	0.784069	0.5712	0.568702	0.570558	0.633238
1064	AAEL004521-PA OS=Aedes aegypti GN=AAEL004521 PE=2 SV=1	Q1HQZ0_AEDAE	AAEL004521			18 kDa	0.024	0.29	-0.0767	-0.0898	0.2162	-0.1226	-0.1282	1.1673	0.2157	0.2156	0.2445	-0.0457	0.842722	0.695294	0.65188	0.86314	0.95056	1.57772	0.702113	0.598105	0.69825	0.610663
1063	AAEL008461-PA OS=Aedes aegypti GN=AAEL008461 PE=2 SV=1	Q1HQL8_AEDAE	AAEL008461			30 kDa	0.024	0.2	-0.0416	0.0035	-0.049	0.0633	-0.001	0.0029	0.2235	0.3289	0.1126	0.2241	0.561874	0.543229	0.549872	0.523606	0.558071	0.925096	0.555938	0.563239	0.535639	0.571151
1058	AAEL004228-PA OS=Aedes aegypti GN=AAEL004228 PE=4 SV=1	Q17DE3_AEDAE	AAEL004228			80 kDa	0.024	0.16	-0.0725	0.0004	0.0088	0.0063	0.0418	0.1958	0.1546	0.1537	0.1061	0.1794	0.625644	0.582531	0.580059	0.545113	0.554445	1.01824	0.593811	0.606364	0.574714	0.57881
1060	AAEL001950-PA (Fragment) OS=Aedes aegypti GN=AAEL001950 PE=4 SV=1	Q17JR8_AEDAE	AAEL001950			69 kDa	0.024	0.11	-0.0625	0.0913	0.0292	0.0071	-0.0453	0.0287	0.0986	0.1372	0.1267	0.1403	0.588725	0.623194	0.571917	0.560737	0.583368	0.713988	0.571789	0.574473	0.573327	0.566745
1061	AAEL007375-PA OS=Aedes aegypti GN=AAEL007375 PE=4 SV=1	Q172H9_AEDAE (+1)	AAEL007375			39 kDa	0.024	-0.07	0.0803	0.0586	-0.0251	-0.0297	-0.0532	-0.065	-0.0563	-0.0872	-0.0614	-0.0405	0.570511	0.564205	0.552894	0.571867	0.593432	0.717299	0.549861	0.558202	0.58229	0.56514
1056	AAEL013675-PA OS=Aedes aegypti GN=AAEL013675 PE=4 SV=1	Q16IG9_AEDAE	AAEL013675			41 kDa	0.024	-0.08	0.0207	-0.003	0.0106	-0.0116	-0.0244	-0.1163	-0.046	-0.1139	-0.0515	-0.0329	0.577256	0.542759	0.567293	0.533021	0.541249	0.707996	0.537867	0.530768	0.537193	0.537193
1057	AAEL005744-PA OS=Aedes aegypti GN=AAEL005744 PE=3 SV=1	Q178X5_AEDAE	AAEL005744			68 kDa	0.024	-0.1	-0.0075	0.0551	-0.0215	0.0293	-0.0593	0.0853	-0.1411	-0.1512	-0.1559	-0.078	0.533972	0.535388	0.539553	0.537045	0.540769	0.687971	0.551066	0.535736	0.538559	0.545126
1059	tRNA (guanine(37)-N1)-methyltransferase OS=Aedes aegypti GN=AAEL009603 PE=3 SV=1	TRM5_AEDAE	AAEL009603			64 kDa	0.024	-0.1	0.0086	0.0297	-0.0716	0.0342	0.0039	0.0212	-0.1545	-0.0465	-0.1853	-0.1209	0.530823	0.551588	0.524063	0.533913	0.522529	0.798014	0.533211	0.527254	0.528806	0.540237
1725.2	AAEL007650-PA OS=Aedes aegypti GN=AAEL007650 PE=3 SV=1	Q171G0_AEDAE	AAEL007650			53 kDa	0.024	-0.12	0.0285	0.0442	0.0055	-0.019	-0.0394	-0.4501	-0.0301	-0.2014	-0.0541	-0.0559	0.657801	0.582589	0.617377	0.573005	0.557027	1.03175	0.594353	0.555586	0.563343	0.639649
1062	AAEL012347-PA OS=Aedes aegypti GN=AAEL012347 PE=4 SV=1	Q16MC5_AEDAE	AAEL012347			147 kDa	0.024	-0.23	-0.01	0.0073	-0.0479	-0.0189	0.1157	0.4159	-0.3872	-0.2824	-0.3232	-0.2509	0.571751	0.746984	0.578294	0.560691	0.570702	0.763946	0.567678	0.586471	0.556291	0.564629
1075	AAEL007763-PA OS=Aedes aegypti GN=AAEL007763 PE=4 SV=1	Q0IEV8_AEDAE	AAEL007763			54 kDa	0.025	0.3	-0.3311	0.2076	-0.2686	-0.3319	0.1985	0.8366	0.1385	0.1258	0.5273	-0.0528	1.27119	0.603827	1.16675	0.625672	0.561918	0.730169	0.538235	0.536738	0.716719	0.648045
2512.2	Tubulin beta chain (Fragment) OS=Aedes aegypti GN=AAEL002848 PE=3 SV=1	Q17GX8_AEDAE	AAEL002848			49 kDa	0.025	0.28	0.0502	-0.0198	-0.0323	0.0854	-0.1392	1.267	0.0854	0.4012	0.1598	0.2628	0.549836	0.5099	0.734277	0.515306	0.600571	2.77768	0.516939	0.57358	0.574412	0.510282
1067	AAEL002230-PA (Fragment) OS=Aedes aegypti GN=AAEL002230 PE=4 SV=1	Q17IV5_AEDAE	AAEL002230			490 kDa	0.025	0.23	0.0325	0.038	-0.0135	-0.0483	-0.0561	0.5807	0.1289	0.1655	0.1192	0.2446	0.630379	0.866815	0.64343	0.613508	0.695661	0.799237	0.662537	0.656587	0.753158	0.801471
1073	AAEL005970-PA OS=Aedes aegypti GN=AAEL005970 PE=4 SV=1	Q178A4_AEDAE	AAEL005970			212 kDa	0.025	0.15	-0.1008	-0.0167	0.006	-0.0336	0.1072	0.1643	0.2124	0.0214	0.2084	0.1621	0.611608	0.528198	0.56086	0.529125	0.535057	1.14211	0.546611	0.533941	0.55922	0.529681
1072	AAEL010047-PA OS=Aedes aegypti GN=AAEL010047 PE=4 SV=1	Q16U17_AEDAE	AAEL010047			85 kDa	0.025	0.14	-0.2187	0.2606	-0.0909	0.0331	-0.0133	0.6673	0.1361	0.0599	0.0291	0.0187	0.642611	0.598449	0.55315	0.538573	0.533728	0.648752	0.535552	0.542463	0.531243	0.553773
1071	AAEL012588-PA OS=Aedes aegypti GN=AAEL012588 PE=4 SV=1	Q0IEA0_AEDAE	AAEL012588			34 kDa	0.025	0.13	-0.0073	0.0279	0.0371	-0.0854	0.0174	0.1675	0.1732	0.2315	0.1249	0.0386	0.632104	0.581583	0.60714	0.551007	0.576271	1.13321	0.61545	0.648393	0.613096	0.651965
1069	AAEL003347-PB OS=Aedes aegypti GN=AAEL003347 PE=4 SV=1	Q17FQ8_AEDAE (+1)	AAEL003347			37 kDa	0.025	0.1	-0.2468	0.1826	-0.0416	0.1333	-0.0498	0.2258	0.1113	0.0549	0.1182	0.0246	0.59265	0.558866	0.583655	0.543931	0.54673	0.802585	0.543781	0.558465	0.542063	0.544568
1065	Clustered mitochondria protein homolog OS=Aedes aegypti GN=AAEL000794 PE=3 SV=1	CLU_AEDAE	AAEL000794			162 kDa	0.025	0.07	0.0435	0.0085	0.0279	-0.0651	-0.0232	0.0441	0.0503	0.0247	0.0761	0.118	0.575552	0.550364	0.56806	0.559788	0.552429	0.764188	0.578176	0.576838	0.560163	0.570005
1066	AAEL012093-PA OS=Aedes aegypti GN=AAEL012093 PE=4 SV=1	Q16N44_AEDAE	AAEL012093			105 kDa	0.025	-0.1	0.0265	0.0143	-0.0173	-0.07	0.0419	-0.1136	-0.128	-0.0775	-0.1146	-0.1014	0.57537	0.594998	0.565048	0.548643	0.544578	0.755723	0.557371	0.56803	0.553571	0.555407
1068	Receptor expression-enhancing protein OS=Aedes aegypti GN=AAEL009604 PE=3 SV=1	Q16VD7_AEDAE	AAEL009604			21 kDa	0.025	-0.1	0.0844	-0.0019	0.0368	-0.0372	-0.0437	-0.0299	-0.1653	-0.0311	-0.1836	-0.1059	0.67739	0.534434	0.630026	0.548847	0.527496	0.63069	0.638159	0.542663	0.577014	0.600722
1070	AAEL007893-PA OS=Aedes aegypti GN=AAEL007893 PE=4 SV=1	Q170J0_AEDAE	AAEL007893			27 kDa	0.025	-0.1	0.112	-0.0153	-0.0058	-0.0103	-0.0732	-0.36	-0.1159	-0.1316	-0.0635	-0.018	0.570884	0.543627	0.615991	0.53362	0.569628	0.998476	0.569753	0.543375	0.555032	0.554858
1074	Alpha-tubulin N-acetyltransferase OS=Aedes aegypti GN=AAEL008679 PE=3 SV=1	ATAT_AEDAE	AAEL008679			31 kDa	0.025	-0.2	-0.0423	-0.0328	-0.0245	-0.0141	0.1179	-0.4561	-0.1926	-0.0607	-0.2304	-0.1307	0.578915	0.579291	0.564252	0.580182	0.585078	0.949245	0.564652	0.568331	0.573912	0.574067
1086	AAEL011308-PA OS=Aedes aegypti GN=AAEL011308 PE=4 SV=1	Q16QF5_AEDAE	AAEL011308			137 kDa	0.026	0.53	-0.0874	0.3002	-0.0486	-0.2908	0.1381	1.9416	0.2802	0.5798	0.279	0.4181	0.588506	0.588506	0.588506	0.588506	0.588506	0.588506	0.588506	0.588506	0.588506	0.588506
1079	AAEL009995-PA OS=Aedes aegypti GN=AAEL009995 PE=4 SV=1	Q16U72_AEDAE	AAEL009995			36 kDa	0.026	0.24	-0.0031	-0.01	0.0091	-0.0242	0.0093	0.2675	0.1928	0.2244	0.2756	0.1842	0.572973	0.567084	0.59121	0.547512	0.555507	1.4563	0.59312	0.559121	0.587072	0.594445
2330.1	AAEL007765-PA OS=Aedes aegypti GN=SRPN10 PE=3 SV=1	Q0IEW1_AEDAE	SRPN10			43 kDa	0.026	0.21	-0.0205	0.1758	-0.1788	-0.1085	0.1282	0.5795	0.051	0.0384	0.3447	0.1089	0.56578	0.583211	0.566247	0.582639	0.573276	0.5814	0.567175	0.568762	0.578758	0.565207
488.2	AAEL006090-PB OS=Aedes aegypti GN=AAEL006090 PE=4 SV=1	Q177K8_AEDAE	AAEL006090			84 kDa	0.026	0.2	-0.0644	0.0638	-0.0594	0.0205	0.0133	0.5121	0.1563	0.1017	0.18	0.283	0.571539	0.592933	0.597779	0.571076	0.665303	1.90712	0.578468	0.695552	0.727807	0.644258
1085	AAEL013147-PA OS=Aedes aegypti GN=AAEL013147 PE=4 SV=1	Q16K20_AEDAE	AAEL013147			70 kDa	0.026	0.19	-0.0388	0.0485	-0.0295	0.0512	-0.0585	0.6861	-0.0544	0.1505	0.1034	0.1585	0.549796	0.569875	0.533541	0.537351	0.541475	0.618149	0.54109	0.565744	0.563502	0.546043
1082	AAEL006734-PA OS=Aedes aegypti GN=AAEL006734 PE=3 SV=1	Q174X3_AEDAE	AAEL006734			47 kDa	0.026	0.18	0.0375	0.0456	0.0112	-0.1264	-0.0186	-0.0689	0.2582	0.0277	0.3194	0.3163	0.584897	0.540273	0.589438	0.582598	0.536477	0.838074	0.569877	0.541864	0.592477	0.598588
1087	AAEL009047-PA OS=Aedes aegypti GN=AAEL009047 PE=4 SV=1	Q16WZ6_AEDAE (+1)	AAEL009047			54 kDa	0.026	0.17	-0.0382	0.0637	-0.115	0.0499	0.0214	0.7108	0.0722	0.0463	0.0558	0.1311	0.547301	0.546413	0.541051	0.53518	0.534442	0.620101	0.530309	0.555342	0.549687	0.527317
1083	AAEL008954-PA OS=Aedes aegypti GN=AAEL008954 PE=4 SV=1	Q16X96_AEDAE	AAEL008954			95 kDa	0.026	0.11	0.0141	-0.0239	-0.0049	0.0411	-0.0261	0.5665	-0.0005	0.0394	0.0566	0.0666	0.547171	0.551917	0.53507	0.545508	0.538651	0.800099	0.553836	0.542074	0.545056	0.544817
1084	Casein kinase II subunit beta OS=Aedes aegypti GN=AaeL_AAEL017447 PE=3 SV=1	J9EBK6_AEDAE (+3)	AaeL_AAEL017447			26 kDa	0.026	0.11	-0.0169	0.012	0.0161	-0.0035	-0.0296	0.1011	0.2062	0.05	0.0568	0.1349	0.547603	0.539523	0.533125	0.530787	0.533175	0.609555	0.595691	0.536386	0.560141	0.563962
1077	AAEL006196-PA OS=Aedes aegypti GN=AAEL006196 PE=4 SV=1	Q177B1_AEDAE	AAEL006196			67 kDa	0.026	0.09	0.0056	-0.0141	0.0111	-0.0312	0.026	0.2222	0.0516	0.1687	0.0629	0.0551	0.640076	0.569488	0.571165	0.546195	0.564456	1.15818	0.567362	0.585112	0.570144	0.593268
1078	AAEL008072-PA OS=Aedes aegypti GN=AAEL008072 PE=3 SV=1	Q16ZS6_AEDAE	AAEL008072			24 kDa	0.026	-0.08	0.1063	-0.1107	0.0256	-0.0027	0.0054	-0.5486	-0.021	-0.0293	-0.0133	-0.0159	0.608375	0.552183	0.579261	0.53511	0.548948	0.949998	0.587748	0.53482	0.55086	0.606872
1080	Alpha-(1,6)-fucosyltransferase OS=Aedes aegypti GN=AAEL008181 PE=3 SV=1	Q16ZK5_AEDAE	AAEL008181			65 kDa	0.026	-0.09	-0.0301	0.1273	0.0183	-0.1525	0.0587	-0.0838	-0.1406	-0.1532	0.0061	-0.1387	0.559977	0.607307	0.599666	0.55955	0.564331	0.821648	0.558426	0.562812	0.558767	0.579465
1081	Peptidyl-prolyl cis-trans isomerase OS=Aedes aegypti GN=AAEL000852 PE=4 SV=1	Q17N54_AEDAE	AAEL000852			14 kDa	0.026	-0.09	0.0083	0.0574	0.0091	-0.0201	-0.0176	-0.0806	-0.1114	-0.0484	-0.1524	-0.1648	0.647516	0.531274	0.594632	0.536852	0.542557	0.923294	0.638069	0.539279	0.57907	0.59251
1098	AAEL010509-PA OS=Aedes aegypti GN=AAEL010509 PE=4 SV=1	Q16SS6_AEDAE	AAEL010509			39 kDa	0.027	0.17	-0.0747	0.1869	0.0097	0.0091	-0.1286	0.6671	0.0672	0.0465	0.199	0.1526	0.536059	0.536386	0.554255	0.535836	0.537776	0.993454	0.543156	0.538296	0.575123	0.566763
1099	AAEL013608-PA OS=Aedes aegypti GN=AAEL013608 PE=4 SV=1	Q16IM7_AEDAE	AAEL013608			38 kDa	0.027	0.17	0.0579	0.0582	0.0071	-0.1726	0.0295	0.7015	0.0784	-0.0251	0.1724	0.2287	0.524699	0.541416	0.523206	0.527655	0.521446	0.918622	0.529461	0.525991	0.526177	0.526825
1096	AAEL010586-PA OS=Aedes aegypti GN=AAEL010586 PE=4 SV=1	Q16RD5_AEDAE	AAEL010586			25 kDa	0.027	0.12	0.0657	-0.0884	0.0819	-0.0661	0.0076	0.1649	0.1381	0.091	0.1971	-0.008	0.569512	0.559002	0.557274	0.548978	0.566297	0.662249	0.578927	0.556949	0.56174	0.568296
1094	AAEL004393-PA OS=Aedes aegypti GN=AAEL004393 PE=4 SV=1	Q17CZ0_AEDAE	AAEL004393			155 kDa	0.027	0.11	-0.0565	0.0804	-0.0312	0.0364	-0.0342	0.7023	-0.0213	0.1738	0.0041	0.0594	0.535382	0.522424	0.527928	0.526503	0.523591	2.11436	0.521647	0.571011	0.520533	0.550819
1089	AAEL000199-PA OS=Aedes aegypti GN=AAEL000199 PE=3 SV=1	Q17PZ4_AEDAE	AAEL000199			76 kDa	0.027	0.07	-0.0086	0.0037	-0.0263	0.0143	-0.0053	0.1172	0.0732	0.0481	0.0671	0.0533	0.591334	0.564985	0.57194	0.540448	0.548346	0.707111	0.554942	0.54593	0.546871	0.572027
1088	Moesin/ezrin/radixin homolog 1 OS=Aedes aegypti GN=Moe PE=3 SV=1	MOEH_AEDAE	Moe			69 kDa	0.027	0.04	-0.0225	0.0251	-0.0631	0.0535	-0.0249	0.3598	0.0337	0.0138	0.0036	-0.0367	0.603869	0.587867	0.565698	0.547355	0.554921	0.84539	0.563271	0.547564	0.564846	0.581537
1093	AAEL004071-PA OS=Aedes aegypti GN=AAEL004071 PE=3 SV=1	Q17DU6_AEDAE	AAEL004071			16 kDa	0.027	-0.1	0.0699	0.0768	0.0563	-0.0995	-0.0997	-0.2639	-0.079	-0.0646	-0.0549	-0.1029	0.5794	0.568399	0.561374	0.535438	0.526918	0.744476	0.53749	0.524118	0.535717	0.54496
1092	AAEL012455-PA OS=Aedes aegypti GN=AAEL012455 PE=4 SV=1	Q16M06_AEDAE	AAEL012455			38 kDa	0.027	-0.11	0.0263	0.139	0.0264	0.0996	-0.2376	-0.4146	-0.1248	-0.0645	-0.0979	-0.0261	0.640566	0.599156	0.575337	0.562228	0.565133	0.793316	0.550108	0.538561	0.592003	0.547126
1095	AAEL005653-PA OS=Aedes aegypti GN=AAEL005653 PE=3 SV=1	Q179F3_AEDAE	AAEL005653			62 kDa	0.027	-0.12	0.0813	-0.0564	0.1096	-0.0414	-0.0347	-0.064	-0.166	-0.2378	-0.0867	-0.0784	0.606665	0.536322	0.57816	0.526633	0.531585	0.720511	0.572211	0.524684	0.531576	0.587275
1091	AAEL002995-PA OS=Aedes aegypti GN=AAEL002995 PE=4 SV=1	Q17GI8_AEDAE	AAEL002995			40 kDa	0.027	-0.18	0.0178	0.0574	-0.0533	0.016	-0.0238	0.2492	-0.3227	-0.2839	-0.2537	-0.1607	0.569565	0.586256	0.54438	0.563515	0.549686	0.686939	0.569465	0.559015	0.56879	0.562614
1090.1	Adenylosuccinate lyase OS=Aedes aegypti GN=AaeL_AAEL017333 PE=3 SV=1	J9HT71_AEDAE	AaeL_AAEL017333			54 kDa	0.027	-0.21	0.059	-0.0189	-0.0026	0.0026	-0.0341	-0.9674	0.0218	-0.0945	-0.1679	-0.1518	0.508278	0.508278	0.508278	0.508278	0.508278	0.508278	0.508278	0.508278	0.508278	0.508278
482.13	AAEL014614-PA OS=Aedes aegypti GN=AAEL014614 PE=3 SV=1	Q16FW0_AEDAE	AAEL014614			62 kDa	0.027	-0.28	-0.2007	0.1916	-0.0587	0.0053	0.0618	0.3574	-0.3344	-0.4645	-0.4062	-0.3265	0.563893	0.545801	0.561753	0.564129	0.546057	0.720785	0.54858	0.57504	0.601228	0.565542
1097	AAEL011320-PA OS=Aedes aegypti GN=AAEL011320 PE=4 SV=1	Q16QE3_AEDAE	AAEL011320			8 kDa	0.027	-0.28	0.062	-0.01	0.0052	-0.0441	0.0081	-0.4584	-0.2218	-0.2058	-0.2915	-0.3732	0.582149	0.524482	0.554391	0.526453	0.525484	1.25254	0.54388	0.520625	0.558556	0.622424
1110	AAEL011017-PA OS=Aedes aegypti GN=AAEL011017 PE=4 SV=1	Q16RA8_AEDAE	AAEL011017			83 kDa	0.028	0.34	-0.2933	0.1719	-0.2392	0.0076	0.4183	0.704	0.115	0.3976	0.3414	0.1353	0.58791	0.587795	0.589149	0.541673	0.654074	0.538741	0.557505	0.546541	0.544737	0.572682
1109	AAEL014057-PA OS=Aedes aegypti GN=AAEL014057 PE=4 SV=1	Q16HE1_AEDAE	AAEL014057			125 kDa	0.028	0.22	-0.0256	-0.0233	0.0709	0.0052	-0.0345	0.7078	0.1122	0.0017	0.2725	0.2706	0.588579	0.586271	0.581796	0.573533	0.558346	1.23488	0.556824	0.574634	0.585459	0.5977
1107	Phospholipid-transporting ATPase OS=Aedes aegypti GN=AAEL000767 PE=3 SV=1	Q17N94_AEDAE	AAEL000767			131 kDa	0.028	0.13	-0.0534	0.0262	0.0109	-0.0283	0.0097	0.9584	-0.0392	0.2915	0.0288	-0.0091	0.609891	0.568477	0.584594	0.570252	0.593406	1.37351	0.586531	0.668439	0.581911	0.572995
1103	AAEL003569-PA OS=Aedes aegypti GN=AAEL003569 PE=4 SV=1	Q17F54_AEDAE	AAEL003569			53 kDa	0.028	0.12	-0.0221	-0.0404	-0.0339	0.0708	0.0248	0.2596	0.0846	0.1781	0.0098	0.0699	0.584751	0.552275	0.559357	0.544448	0.548981	0.755308	0.557428	0.557928	0.564766	0.573487
1100	AAEL007898-PA OS=Aedes aegypti GN=AAEL007898 PE=4 SV=1	Q170I4_AEDAE	AAEL007898			1316 kDa	0.028	0.09	-0.0845	0.1145	-0.0405	-0.0105	0.0089	0.605	-0.051	0.026	0.0327	0.0578	0.608952	0.580678	0.607178	0.584153	0.578247	1.01244	0.596073	0.596853	0.61036	0.611128
1105	AAEL011353-PA OS=Aedes aegypti GN=AAEL011353 PE=4 SV=1	Q16Q98_AEDAE	AAEL011353			67 kDa	0.028	0.07	-0.068	0.0483	-0.0196	-0.0117	0.0256	0.1992	0.0275	0.1208	0.0863	-0.0482	0.703843	0.570522	0.5777	0.558938	0.570361	0.661532	0.604371	0.559225	0.580013	0.594147
1104	AAEL001158-PA OS=Aedes aegypti GN=AAEL001158 PE=3 SV=1	Q17M22_AEDAE (+1)	AAEL001158			37 kDa	0.028	-0.06	0.0353	0.0645	0.1041	-0.088	-0.0211	-0.552	-0.0691	-0.1627	0.0856	0.0756	0.646521	0.615061	0.619441	0.590069	0.568263	1.40689	0.62371	0.564172	0.659565	0.624491
1102	AAEL014204-PA OS=Aedes aegypti GN=AAEL014204 PE=4 SV=1	Q16H01_AEDAE	AAEL014204			28 kDa	0.028	-0.08	0.0015	0.0108	-0.0417	0.0758	-0.0391	0.0128	-0.1385	-0.0024	-0.1747	-0.1137	0.628514	0.551784	0.570614	0.542927	0.561282	0.749299	0.575798	0.557811	0.568705	0.594342
1108	AAEL010181-PA OS=Aedes aegypti GN=AAEL010181 PE=4 SV=1	Q16TN5_AEDAE	AAEL010181			19 kDa	0.028	-0.16	0.0613	0.0406	0.0692	-0.0697	-0.0415	-0.0907	-0.1896	-0.2021	-0.1193	-0.1497	0.609676	0.624438	0.580607	0.543847	0.54558	0.647028	0.574516	0.553835	0.54422	0.557194
1106	AAEL006322-PB OS=Aedes aegypti GN=AAEL006322 PE=4 SV=1	Q176N6_AEDAE (+1)	AAEL006322			70 kDa	0.028	-0.22	0.0793	0.1271	-0.1515	-0.0932	0.046	0.0621	-0.3235	-0.2026	-0.3078	-0.2462	0.669512	0.594563	0.563279	0.5705	0.587025	0.86835	0.592346	0.562495	0.585807	0.624372
1114	AAEL013821-PA OS=Aedes aegypti GN=AAEL013821 PE=4 SV=1	Q16I25_AEDAE	AAEL013821			61 kDa	0.029	0.1	-0.0944	0.0354	-0.0187	0.0452	-0.002	0.244	0.1217	-0.0206	0.0697	0.1259	0.615163	0.60344	0.560177	0.549643	0.549037	0.858406	0.553806	0.593498	0.564133	0.57073
1113	AAEL001509-PC OS=Aedes aegypti GN=AAEL001509 PE=4 SV=1	Q17KZ3_AEDAE	AAEL001509			107 kDa	0.029	0.08	-0.0352	0.0099	0.0018	0.0444	-0.0282	-0.0425	0.1313	0.0729	0.0871	0.1057	0.570739	0.564653	0.558321	0.548846	0.551109	0.93162	0.550292	0.544787	0.546961	0.54748
1116	AAEL004493-PA OS=Aedes aegypti GN=AAEL004493 PE=4 SV=1	Q0IFN5_AEDAE	AAEL004493			92 kDa	0.029	0.06	-0.0068	0.1049	-0.121	0.0454	-0.0612	0.2395	-0.0175	0	0.0702	0.0266	0.575665	0.553191	0.587042	0.544013	0.540153	0.604018	0.540832	0.539337	0.546333	0.552229
1111	AAEL008188-PA OS=Aedes aegypti GN=AAEL008188 PE=4 SV=1	Q16ZH3_AEDAE	AAEL008188			30 kDa	0.029	-0.02	0.0676	0.0214	0.0304	-0.0113	-0.084	-0.0728	-0.065	-0.0372	0.0101	-0.0263	0.583774	0.565554	0.565256	0.529258	0.529017	0.912106	0.581943	0.524638	0.537518	0.553349
1115	AAEL008257-PA OS=Aedes aegypti GN=AAEL008257 PE=2 SV=1	Q1HR40_AEDAE	AAEL008257			42 kDa	0.029	-0.08	-0.0174	0.0389	-0.0033	-0.0058	-0.0221	-0.1707	-0.0333	-0.1283	-0.0701	-0.0687	0.56266	0.550025	0.539855	0.531363	0.540989	0.891897	0.543052	0.540249	0.546697	0.543361
1112	AAEL005947-PB OS=Aedes aegypti GN=AAEL005947 PE=4 SV=1	Q178C4_AEDAE	AAEL005947			52 kDa	0.029	-0.1	-0.0242	0.0601	-0.0769	0.0083	0.0025	-0.1618	-0.0767	-0.124	-0.076	-0.1205	0.57774	0.546176	0.568875	0.548203	0.54645	0.922925	0.553487	0.556131	0.558622	0.556766
1117	AAEL011442-PA OS=Aedes aegypti GN=AAEL011442 PE=4 SV=1	Q16Q28_AEDAE	AAEL011442			50 kDa	0.029	-0.15	0.0523	-0.1057	0.023	-0.0384	0.0364	-1.1866	-0.0772	-0.1795	0.0324	0.0658	0.577294	0.633412	0.570251	0.571883	0.573946	0.942874	0.575234	0.591703	0.593434	0.587908
1118	AAEL009447-PA OS=Aedes aegypti GN=AAEL009447 PE=4 SV=1	Q16VS7_AEDAE	AAEL009447			77 kDa	0.029	-0.15	-0.0084	0.1262	-0.0151	-0.133	0.0217	-0.234	-0.1634	-0.1769	-0.1117	-0.1101	0.547084	0.551932	0.547936	0.545269	0.546237	0.66899	0.540803	0.546237	0.551993	0.53908
1130	AAEL004874-PA OS=Aedes aegypti GN=AAEL004874 PE=4 SV=1	Q17BR9_AEDAE	AAEL004874			83 kDa	0.03	0.26	-0.07	0.055	0.0853	-0.1032	0.0167	0.6122	0.1948	0.3505	0.087	0.0782	0.552285	0.6413	0.579445	0.616274	0.538719	0.580164	0.549048	0.551793	0.544622	0.558749
1128	AAEL000706-PA OS=Aedes aegypti GN=AAEL000706 PE=3 SV=1	Q17NH0_AEDAE	AAEL000706			61 kDa	0.03	0.17	0.0168	-0.0233	0.1488	-0.0561	-0.1198	0.2609	0.1914	0.1395	0.0627	0.2161	0.592038	0.69668	0.600366	0.58614	0.718357	0.891585	0.671888	0.600492	0.603335	0.630594
1120	MICOS complex subunit OS=Aedes aegypti GN=AAEL005897 PE=4 SV=1	Q0IFC3_AEDAE	AAEL005897			25 kDa	0.03	0.15	-0.0001	-0.0865	0.093	-0.0769	0.029	0.0344	0.1242	0.1435	0.1693	0.1665	0.612978	0.568376	0.578039	0.555998	0.592463	1.10174	0.555774	0.548924	0.596644	0.598263
1121	AAEL004419-PA OS=Aedes aegypti GN=AAEL004419 PE=4 SV=1	Q17CT5_AEDAE	AAEL004419			83 kDa	0.03	0.11	-0.04	0.0222	-0.0391	0.0228	0.0202	0.2545	0.059	0.0562	0.1241	0.1564	0.56392	0.549755	0.561497	0.550452	0.572472	1.12142	0.549555	0.550078	0.577624	0.567425
1124	AAEL007696-PA OS=Aedes aegypti GN=REL1 PE=2 SV=1	Q534Q6_AEDAE	REL1			65 kDa	0.03	0.1	-0.1	0.0483	0.0058	0.0154	0.0358	0.2044	0.031	0.1466	0.0546	0.1166	0.575445	0.570367	0.553889	0.555705	0.558825	0.832272	0.58063	0.572165	0.552529	0.564258
1122	AAEL006887-PA OS=Aedes aegypti GN=AAEL006887 PE=4 SV=1	Q174I7_AEDAE	AAEL006887			34 kDa	0.03	0.06	-0.0922	0.0427	-0.0312	0.0651	0.0058	0.2535	0.0647	-0.0004	0.0654	-0.0261	0.569436	0.54535	0.547746	0.531783	0.530989	0.698079	0.56002	0.543536	0.554795	0.545954
1119	60S ribosomal protein L31 OS=Aedes aegypti GN=RpL31 PE=2 SV=1	RL31_AEDAE	RpL31			15 kDa	0.03	-0.06	0.071	0.0086	0.0242	-0.0101	-0.0411	-0.1247	-0.1223	-0.0135	-0.0458	-0.0808	0.650848	0.537723	0.612762	0.539198	0.547863	0.774447	0.595532	0.537272	0.585284	0.621635
1123	AAEL009088-PA (Fragment) OS=Aedes aegypti GN=AAEL009088 PE=4 SV=1	Q16WV9_AEDAE	AAEL009088			65 kDa	0.03	-0.11	-0.066	0.0237	0.0198	-0.003	0.022	-0.4165	-0.0647	-0.0864	-0.0914	-0.012	0.605875	0.552	0.558054	0.540833	0.569595	1.04593	0.573897	0.564568	0.583919	0.56154
1127	AAEL006836-PA OS=Aedes aegypti GN=AAEL006836 PE=2 SV=1	Q1HQQ6_AEDAE	AAEL006836			25 kDa	0.03	-0.12	0.0783	0.0338	-0.0897	-0.0788	0.0681	-0.4901	-0.0105	-0.1611	-0.0636	0.016	0.618548	0.560496	0.566441	0.540121	0.570336	0.695943	0.54102	0.559048	0.572984	0.550391
1125	AAEL002980-PA OS=Aedes aegypti GN=AAEL002980 PE=4 SV=1	Q16H40_AEDAE	AAEL002980			25 kDa	0.03	-0.15	-0.0525	0.047	-0.0772	-0.0157	0.0488	-0.1153	-0.1766	-0.1497	-0.1463	-0.1984	0.660659	0.564696	0.615265	0.539521	0.563357	0.595758	0.555723	0.541846	0.55618	0.597071
1126	AAEL009134-PA (Fragment) OS=Aedes aegypti GN=AAEL009134 PE=4 SV=1	Q16WQ1_AEDAE	AAEL009134			28 kDa	0.03	-0.15	-0.0064	0.1653	-0.0839	-0.1442	0.0464	-0.3634	-0.3146	0.2325	-0.1886	-0.1679	0.604625	0.537746	0.572431	0.536267	0.53439	0.777962	0.549309	0.539726	0.568465	0.590247
1129	AAEL001779-PA (Fragment) OS=Aedes aegypti GN=AAEL001779 PE=2 SV=1	Q1HR31_AEDAE	AAEL001779			26 kDa	0.03	-0.2	0.042	0.0928	-0.0913	-0.0511	0.0077	0.0857	-0.2917	-0.0856	-0.5005	-0.2684	0.535588	0.557744	0.541542	0.525914	0.52012	0.608662	0.596155	0.52549	0.57579	0.591053
1132	AAEL001864-PA OS=Aedes aegypti GN=4EBP PE=2 SV=1	Q17JZ5_AEDAE	4EBP			13 kDa	0.031	0.18	-0.0835	0.039	-0.0081	0.0022	0.0587	0.263	0.1256	0.0884	0.2504	0.1671	0.551574	0.569126	0.604566	0.552	0.586932	0.651479	0.571771	0.585553	0.632254	0.597171
1135	AAEL011134-PA OS=Aedes aegypti GN=AAEL011134 PE=4 SV=1	Q16QZ5_AEDAE	AAEL011134			111 kDa	0.031	0.16	0.0238	0.0123	0.018	0.0083	-0.0598	0.6065	0.0156	0.0259	0.0938	0.1173	0.6501	0.59853	0.585845	0.576116	0.54859	0.566368	0.550361	0.556249	0.577661	0.578941
1133	AAEL010254-PA OS=Aedes aegypti GN=AAEL010254 PE=4 SV=1	Q16TF5_AEDAE	AAEL010254			57 kDa	0.031	0.09	0.0006	0.0923	-0.0677	-0.0118	-0.002	0.3297	0.0467	-0.0366	0.0748	0.0362	0.545178	0.538091	0.524182	0.523949	0.531392	0.573602	0.536367	0.5351	0.527123	0.547285
1134	Importin subunit alpha OS=Aedes aegypti GN=AAEL010900 PE=3 SV=1	Q16RM6_AEDAE	AAEL010900			58 kDa	0.031	-0.08	-0.0198	0.0013	-0.0221	-0.0247	0.0543	-0.4666	-0.0678	-0.0459	-0.0645	-0.0048	0.539286	0.53049	0.527165	0.533289	0.534431	1.20017	0.531296	0.532277	0.533595	0.539753
1131	AAEL012851-PA OS=Aedes aegypti GN=AAEL012851 PE=4 SV=1	Q16KW1_AEDAE	AAEL012851			55 kDa	0.031	-0.12	-0.049	0.0491	-0.0351	-0.0215	0.0366	0.1223	-0.15	-0.2275	-0.1406	-0.1278	0.603631	0.574299	0.578915	0.572491	0.55958	0.721401	0.566743	0.563635	0.573069	0.596473
1139	AAEL009759-PA OS=Aedes aegypti GN=AAEL009759 PE=4 SV=1	Q16UY0_AEDAE	AAEL009759			9 kDa	0.032	0.23	0.0028	0.0054	-0.0009	-0.1156	0.0634	0.5043	0.1847	0.1625	0.1721	0.2657	0.58191	0.617468	0.57341	0.642377	0.573217	1.17774	0.578593	0.579342	0.571443	0.576639
1142	AAEL013786-PA OS=Aedes aegypti GN=AAEL013786 PE=4 SV=1	Q16GF8_AEDAE	AAEL013786			21 kDa	0.032	0.21	-0.0331	-0.0776	0.1737	-0.1851	0.0881	0.034	0.2903	0.1422	0.2819	0.3141	0.540376	0.593097	0.523369	0.568521	0.528255	0.559886	0.557938	0.528641	0.523605	0.580955
1141	AAEL007747-PA OS=Aedes aegypti GN=AAEL007747 PE=4 SV=1	Q170X1_AEDAE	AAEL007747			51 kDa	0.032	0.12	-0.0767	-0.0022	0.0243	-0.0076	0.0176	0.2611	0.0198	0.0045	0.1248	0.1809	0.640849	0.548195	0.61803	0.538097	0.552564	0.539434	0.559868	0.5413	0.544289	0.557879
1136	AAEL006794-PA OS=Aedes aegypti GN=AAEL006794 PE=4 SV=1	Q174T8_AEDAE	AAEL006794			191 kDa	0.032	0.1	-0.0333	0.0129	0.0202	0.0062	-0.0056	0.0478	0.0787	0.0647	0.1126	0.1217	0.586315	0.555345	0.562532	0.544532	0.5572	0.984046	0.560651	0.566861	0.60313	0.570692
1137	AAEL012776-PA OS=Aedes aegypti GN=AAEL012776 PE=4 SV=1	Q16L35_AEDAE	AAEL012776			103 kDa	0.032	0.07	-0.0624	-0.1397	0.1684	0.0568	-0.0703	-0.1512	0.1097	0.049	0.0894	0.1516	0.64031	0.639781	0.622145	0.585249	0.604895	0.889052	0.602781	0.591624	0.654755	0.629448
1193.1	AAEL004855-PA OS=Aedes aegypti GN=AAEL004855 PE=2 SV=1	Q1HRU0_AEDAE	AAEL004855			33 kDa	0.032	-0.09	0.065	-0.0599	0.0511	0.0103	-0.0211	-0.1884	-0.0821	-0.0897	-0.0784	-0.0608	0.729107	0.627763	0.680969	0.578708	0.579454	0.801065	0.652187	0.597234	0.629656	0.646929
1138	AAEL010198-PA (Fragment) OS=Aedes aegypti GN=AAEL010198 PE=4 SV=1	Q16TM2_AEDAE (+1)	AAEL010198			104 kDa	0.032	-0.17	0.0052	0.2013	0.066	-0.1234	0.0461	0.1185	-0.2718	-0.1154	-0.2978	-0.2462	0.652256	1.13197	0.713321	0.582196	0.593354	0.656266	0.626029	0.626611	0.659117	0.652965
1140	AAEL000271-PB (Fragment) OS=Aedes aegypti GN=AAEL000271 PE=4 SV=1	Q17PL8_AEDAE (+2)	AAEL000271			42 kDa	0.032	-0.17	-0.0213	-0.0074	-0.065	0.0432	0.0296	-0.4946	-0.1599	-0.1634	-0.0199	-0.1123	0.583563	0.57531	0.566961	0.55603	0.546482	0.767607	0.614802	0.583497	0.633823	0.585348
1146	AAEL011113-PA OS=Aedes aegypti GN=AAEL011113 PE=4 SV=1	Q16QZ1_AEDAE	AAEL011113			44 kDa	0.033	0.22	0.0442	0.0071	-0.0342	0.0026	-0.0146	1.0999	0.1316	0.2531	0.0932	0.1456	0.665529	0.562338	0.612012	0.560596	0.596941	1.45344	0.557654	0.58659	0.587666	0.586523
1144	AAEL005822-PA OS=Aedes aegypti GN=AAEL005822 PE=3 SV=1	Q178R3_AEDAE	AAEL005822			44 kDa	0.033	0.15	-0.0137	-0.0639	-0.0035	-0.0345	0.0916	0.0901	0.1941	0.2274	0.1195	0.1272	0.572357	0.541788	0.548184	0.530519	0.53362	0.70853	0.56897	0.534485	0.551475	0.546939
1143	AAEL011778-PA OS=Aedes aegypti GN=AAEL011778 PE=4 SV=1	Q16P29_AEDAE	AAEL011778			66 kDa	0.033	0.09	-0.0664	-0.0228	-0.0166	0.0316	0.0369	0.03	0.0818	0.1009	0.0453	0.1188	0.587289	0.557448	0.5754	0.539865	0.551973	0.799173	0.550961	0.542926	0.569674	0.578903
1145	AAEL003459-PA OS=Aedes aegypti GN=AAEL003459 PE=4 SV=1	Q17FB5_AEDAE	AAEL003459			14 kDa	0.033	-0.13	-0.0393	0.0139	-0.0864	0.0891	-0.0006	-0.2242	-0.1916	0.0167	-0.2615	-0.0806	0.653341	0.56498	0.582832	0.540159	0.571616	0.978135	0.637236	0.601678	0.642227	0.667695
1148	AAEL007822-PB OS=Aedes aegypti GN=AAEL007822 PE=3 SV=1	Q170S2_AEDAE (+1)	AAEL007822			19 kDa	0.033	-0.16	0.1122	-0.0622	0.036	-0.0761	0.0234	-0.3293	-0.1794	-0.2501	-0.0354	-0.0352	0.569447	0.581031	0.573713	0.53821	0.54823	0.609109	0.567805	0.547772	0.54117	0.596717
1147	AAEL008641-PA OS=Aedes aegypti GN=AAEL008641 PE=4 SV=1	Q16Y75_AEDAE	AAEL008641			40 kDa	0.033	-0.21	-0.0594	0.0465	0.0116	-0.0063	-0.0288	0.1454	-0.2235	-0.1374	-0.3123	-0.3084	0.590234	0.542546	0.561351	0.537778	0.531886	1.0971	0.558542	0.54069	0.569879	0.543245
1154	AAEL002436-PA (Fragment) OS=Aedes aegypti GN=AAEL002436 PE=2 SV=1	Q1HRE2_AEDAE	AAEL002436			30 kDa	0.034	0.25	-0.1354	-0.0098	0.0296	0.0672	0.0415	0.1052	0.2872	0.3525	0.163	0.2425	0.528772	0.533285	0.522349	0.522681	0.522108	0.98812	0.523126	0.524484	0.525534	0.521727
1155	AAEL000734-PA OS=Aedes aegypti GN=AAEL000734 PE=4 SV=1	Q17ND7_AEDAE	AAEL000734			32 kDa	0.034	0.24	-0.0893	0.0904	-0.0168	0.0978	-0.0876	2.1999	-0.0007	0.387	0.1208	0.0231	0.542282	0.528864	0.53345	0.532568	0.537562	2.1857	0.554257	0.630432	0.531811	0.531869
673.2	AAEL002683-PA OS=Aedes aegypti GN=AAEL002683 PE=4 SV=1	Q17HF7_AEDAE	AAEL002683			149 kDa	0.034	0.2	0.0178	-0.046	0.0877	0.0167	-0.084	-0.1908	0.2089	0.1701	0.2714	0.3225	0.543009	0.567355	0.541992	0.56766	0.565292	1.10307	0.58445	0.551909	0.578216	0.552297
1153	AAEL006012-PA (Fragment) OS=Aedes aegypti GN=AAEL006012 PE=4 SV=1	Q177W1_AEDAE	AAEL006012			99 kDa	0.034	0.17	-0.2105	0.1118	0.0105	-0.0923	0.1501	0.4568	0.0248	0.1928	0.0733	0.1866	0.648361	0.597328	0.657927	0.592107	0.617085	0.696919	0.576242	0.637026	0.580311	0.599297
1149	40S ribosomal protein S14 OS=Aedes aegypti GN=RpS14 PE=2 SV=1	RS14_AEDAE	RpS14			16 kDa	0.034	0.13	-0.029	-0.0103	0.008	0.0126	-0.0114	0.4525	-0.0075	0.0655	0.1315	0.0991	0.718451	0.581107	0.612615	0.550113	0.605745	1.07107	0.590186	0.602094	0.608551	0.636208
1152	AAEL012460-PA OS=Aedes aegypti GN=AAEL012460 PE=4 SV=1	Q16M15_AEDAE	AAEL012460			57 kDa	0.034	0.12	0.011	-0.0322	0.011	-0.146	0.1274	0.1399	0.0551	0.1181	0.1206	0.1366	0.631204	0.580353	0.588239	0.626497	0.568592	0.596843	0.591077	0.624449	0.643425	0.606687
1151	AAEL004098-PA OS=Aedes aegypti GN=AAEL004098 PE=4 SV=1	Q17DP1_AEDAE	AAEL004098			162 kDa	0.034	0.11	-0.2905	0.1368	0.0296	0.0809	-0.0258	0.5919	-0.0235	0.0601	0.0443	-0.0022	0.647787	0.587714	0.585389	0.566751	0.55533	0.763478	0.568356	0.577288	0.55533	0.568573
1150	AAEL005400-PA OS=Aedes aegypti GN=AAEL005400 PE=3 SV=1	Q17A42_AEDAE (+1)	AAEL005400			48 kDa	0.034	-0.09	0.0154	-0.0291	0.0345	0.0023	-0.0148	-0.0945	-0.1064	-0.1007	-0.072	-0.0807	0.577849	0.550735	0.558247	0.54965	0.549722	0.796178	0.553756	0.537516	0.555595	0.550521
1164	AAEL014540-PA OS=Aedes aegypti GN=AAEL014540 PE=4 SV=1	Q16G32_AEDAE (+1)	AAEL014540			98 kDa	0.035	0.54	-0.5061	0.334	-0.4855	0.201	0.2457	4.5302	0.4184	1.1007	-0.196	0.2528	0.581256	0.568665	0.700418	0.648847	0.575917	3.72209	0.571237	0.90016	1.0232	0.575212
1160	AAEL008746-PA OS=Aedes aegypti GN=AAEL008746 PE=4 SV=1	Q16XX0_AEDAE	AAEL008746			42 kDa	0.035	0.22	0.0541	0.0202	-0.0458	0.0089	-0.0049	0.5188	0.2044	0.215	0.0587	0.2049	0.848936	0.567721	0.611746	0.55116	0.554563	0.691565	0.551888	0.577873	0.575927	0.558072
1156.1	60S acidic ribosomal protein P1 OS=Aedes aegypti GN=AAEL003530 PE=2 SV=1	Q1HRP7_AEDAE	AAEL003530			11 kDa	0.035	0.19	-0.1785	-0.1	0.0033	0.0896	-0.0483	0.5833	-0.1115	0.323	0.274	0.2768	0.912465	0.710978	0.786774	0.594089	0.698338	2.92759	0.729566	0.785898	0.850936	0.730783
1162	AAEL001746-PA OS=Aedes aegypti GN=AAEL001746 PE=4 SV=1	Q17KB5_AEDAE	AAEL001746			96 kDa	0.035	0.15	-0.0444	0.0494	0.024	-0.0114	-0.0531	0.3965	0.0721	0.1564	-0.0182	0.1883	0.680171	0.572073	0.652701	0.562254	0.580592	0.663033	0.599164	0.58691	0.558977	0.590698
1159	AAEL014816-PA OS=Aedes aegypti GN=AAEL014816 PE=4 SV=1	Q16FD1_AEDAE	AAEL014816			55 kDa	0.035	0.14	-0.0039	0.1154	0.0011	-0.0127	-0.1315	0.579	0.1003	-0.0026	0.0981	0.0988	0.65186	0.619404	0.575743	0.574634	0.680368	0.966548	0.609996	0.646828	0.61202	0.630214
1163	AAEL008061-PA OS=Aedes aegypti GN=AAEL008061 PE=4 SV=1	Q16ZU8_AEDAE	AAEL008061			103 kDa	0.035	0.12	-0.0271	0.0342	0.0096	-0.0958	0.0776	0.2782	0.037	0.1295	0.1007	0.0667	0.525412	0.550378	0.524435	0.529296	0.546438	0.530146	0.529463	0.528563	0.525585	0.530326
1158	AAEL003206-PA OS=Aedes aegypti GN=AAEL003206 PE=4 SV=1	Q17G46_AEDAE	AAEL003206			23 kDa	0.035	-0.08	-0.0049	0.0369	0.0468	-0.0173	-0.0558	-0.6839	-0.0006	-0.1322	0.0327	0.0415	0.63646	0.576426	0.606714	0.550437	0.584906	1.62881	0.627562	0.559952	0.602419	0.614236
1157	Actin-related protein 2/3 complex subunit 5 OS=Aedes aegypti GN=AAEL009059 PE=3 SV=1	Q16WY4_AEDAE	AAEL009059			17 kDa	0.035	-0.11	0.0134	0.0486	0.0163	-0.0202	-0.0475	-0.1	-0.1113	-0.1071	-0.1116	-0.0808	0.565735	0.561035	0.553818	0.568081	0.551812	0.728676	0.571207	0.535684	0.539304	0.593518
1161	AAEL005911-PA OS=Aedes aegypti GN=AAEL005911 PE=3 SV=1	Q0IFB1_AEDAE	AAEL005911			31 kDa	0.035	-0.25	0.2126	0.0213	0.0175	-0.0865	-0.1815	-0.5316	-0.3472	-0.3727	-0.0346	-0.1578	0.580029	0.701311	0.542395	0.544828	0.539636	1.32958	0.586044	0.558917	0.554216	0.547184
2507.1	AAEL014494-PA OS=Aedes aegypti GN=AAEL014494 PE=3 SV=1	Q16G77_AEDAE	AAEL014494			108 kDa	0.035	-0.36	0.1449	-0.1114	-0.0912	-0.1694	0.2271	-0.7302	-0.3412	-0.1149	-0.5049	-0.1523	0.508138	0.508138	0.508138	0.508138	0.508138	0.508138	0.508138	0.508138	0.508138	0.508138
1182	AAEL002817-PA OS=Aedes aegypti GN=AAEL002817 PE=4 SV=1	Q17H39_AEDAE	AAEL002817			20 kDa	0.036	0.29	0.311	-0.1969	-0.0746	-0.1906	0.0538	0.6093	-0.0623	0.3513	0.3431	0.2369	0.587191	0.732976	0.583363	0.615326	0.577138	0.706455	0.677552	0.579151	0.579551	0.593186
1792.4	AAEL001673-PA OS=Aedes aegypti GN=AAEL001673 PE=3 SV=1	Q17KG3_AEDAE	AAEL001673			42 kDa	0.036	0.19	-0.0718	-0.0791	-0.0139	0.0987	0.0399	0.4183	0.0449	0.2247	0.1596	0.0954	0.682875	0.589217	0.625387	0.571518	0.597791	0.69674	0.639107	0.57598	0.582561	0.762385
1170	AAEL004209-PA OS=Aedes aegypti GN=AAEL004209 PE=4 SV=1	Q17DI1_AEDAE	AAEL004209			46 kDa	0.036	0.15	0.1235	-0.0964	0.0139	-0.0514	0.012	0.0725	0.0886	0.3389	0.0252	0.1558	0.553178	0.55763	0.544827	0.527766	0.533407	0.79733	0.529923	0.54094	0.541267	0.552167
1169	AAEL010372-PA OS=Aedes aegypti GN=AAEL010372 PE=4 SV=1	Q16T45_AEDAE	AAEL010372			140 kDa	0.036	0.13	-0.0669	0.0795	0.083	-0.096	-0.0144	0.2329	0.2328	-0.0793	0.1314	0.09	0.596042	0.562449	0.582727	0.554801	0.552868	0.722554	0.565026	0.56999	0.565563	0.564368
1179	AAEL002774-PA OS=Aedes aegypti GN=AAEL002774 PE=4 SV=1	Q17H16_AEDAE (+1)	AAEL002774			119 kDa	0.036	0.13	-0.0235	-0.0264	0.0631	-0.0392	0.0113	0.6001	0.0761	0.0123	0.018	0.1274	0.621635	0.559827	0.565046	0.562831	0.570326	0.85716	0.564649	0.583738	0.566952	0.582953
1180	AAEL006068-PA OS=Aedes aegypti GN=AAEL006068 PE=4 SV=1	Q177M6_AEDAE	AAEL006068			27 kDa	0.036	0.12	-0.0126	0.0333	-0.0312	-0.029	0.0227	0.5353	0.0011	0.0771	0.062	0.0667	0.532056	0.546285	0.530695	0.52773	0.530987	0.735246	0.527436	0.537891	0.539065	0.573845
1181	AAEL002808-PA OS=Aedes aegypti GN=AAEL002808 PE=3 SV=1	Q17H41_AEDAE	AAEL002808			35 kDa	0.036	0.11	-0.1145	0.0763	-0.0809	0.0551	0.0346	0.4626	0.076	0.0386	0.0859	0.0584	0.587168	0.529549	0.538929	0.547333	0.52513	0.933423	0.53284	0.527571	0.549881	0.534483
1172	AAEL003246-PA OS=Aedes aegypti GN=AAEL003246 PE=4 SV=1	Q17G09_AEDAE	AAEL003246			35 kDa	0.036	0.1	0.0533	0.0447	-0.0043	-0.0788	-0.0006	0.0636	0.1217	0.056	0.1136	0.1469	0.562959	0.552027	0.564155	0.556937	0.540371	0.736109	0.578519	0.558326	0.559963	0.600521
1178	AAEL009674-PA OS=Aedes aegypti GN=AAEL009674 PE=4 SV=1	Q16V67_AEDAE	AAEL009674			63 kDa	0.036	0.1	-0.0404	0.1136	-0.045	-0.0875	0.0869	0.5069	0.0329	-0.0161	0.0285	0.0995	0.573495	0.649393	0.589884	0.566176	0.579312	0.968719	0.5767	0.589089	0.586764	0.580092
1168	26S proteasome regulatory chain 4 OS=Aedes aegypti GN=AAEL012095 PE=2 SV=1	Q1HQY1_AEDAE	AAEL012095			49 kDa	0.036	0.09	-0.0824	0.0695	-0.047	-0.0186	0.0637	0.1028	0.1346	0.0176	0.113	0.1309	0.608779	0.577847	0.556114	0.555452	0.54848	0.821332	0.602013	0.580872	0.592396	0.627343
1177	AAEL009084-PA OS=Aedes aegypti GN=AAEL009084 PE=4 SV=1	Q16WV2_AEDAE	AAEL009084			97 kDa	0.036	0.08	-0.1008	0.1559	-0.0527	-0.027	0.0313	0.5276	-0.0164	0.0304	0.0561	-0.0475	0.58772	0.57729	0.56815	0.572556	0.561052	0.6735	0.582333	0.574678	0.59781	0.565072
1165	AAEL012778-PA OS=Aedes aegypti GN=AAEL012778 PE=4 SV=1	Q16L33_AEDAE	AAEL012778			112 kDa	0.036	0.07	0.0061	0.022	-0.0562	0.0883	-0.0927	-0.2158	0.1618	0.0129	0.1475	0.157	0.668533	0.568829	0.63842	0.563424	0.619486	1.03674	0.604564	0.604731	0.649876	0.635693
1167	Serine/threonine-protein phosphatase (Fragment) OS=Aedes aegypti GN=AAEL008930 PE=3 SV=1	Q16XB2_AEDAE	AAEL008930			55 kDa	0.036	0.06	-0.0266	0.0672	-0.0204	0.0045	-0.0418	0.1449	-0.0149	0.1588	0.0003	0.0892	0.563051	0.538679	0.544206	0.529964	0.535547	0.976318	0.548815	0.541709	0.55271	0.548982
1175	AAEL003383-PA OS=Aedes aegypti GN=AAEL003383 PE=3 SV=1	Q17FM1_AEDAE	AAEL003383			43 kDa	0.036	0.05	0.0007	-0.005	0.017	-0.0107	-0.0166	0.2221	-0.0023	0.0799	0.0509	0.0109	0.548982	0.551449	0.533676	0.538821	0.540659	0.753093	0.5425	0.530531	0.544724	0.543261
1174	AAEL008185-PA OS=Aedes aegypti GN=AAEL008185 PE=4 SV=1	Q16ZJ0_AEDAE	AAEL008185			45 kDa	0.036	-0.12	-0.0719	-0.0423	0.0889	-0.0603	0.0643	0.0627	-0.136	-0.0376	-0.1795	-0.3008	0.582834	0.563607	0.559821	0.54546	0.551736	0.708064	0.581453	0.55461	0.57214	0.551364
1171	Glycogen [starch] synthase OS=Aedes aegypti GN=AAEL004221 PE=3 SV=1	Q17DG0_AEDAE	AAEL004221			80 kDa	0.036	-0.13	0.0537	-0.0324	0.0197	-0.0061	-0.0337	-0.1389	-0.2464	-0.0006	-0.2042	-0.0876	0.597929	0.600971	0.614392	0.577814	0.58026	0.847606	0.626936	0.59345	0.587784	0.605739
1176	AAEL008569-PA OS=Aedes aegypti GN=AAEL008569 PE=4 SV=1	Q16YE8_AEDAE	AAEL008569			25 kDa	0.036	-0.13	-0.0555	0.1345	-0.0605	0.0481	-0.0715	0.0832	-0.0489	-0.3078	-0.161	-0.1213	0.554034	0.542656	0.550435	0.53041	0.538048	0.727828	0.528039	0.54363	0.59479	0.537121
3201.1	AAEL010521-PA OS=Aedes aegypti GN=AAEL010521 PE=4 SV=1	Q16SR0_AEDAE	AAEL010521			73 kDa	0.036	-0.14	0.0905	0.0357	0.0485	-0.0329	-0.0934	0.0755	-0.2019	-0.0906	-0.2304	-0.2318	0.674325	0.565038	0.611055	0.563168	0.541774	0.814977	0.586497	0.614215	0.578896	0.587298
1189	AAEL005493-PA OS=Aedes aegypti GN=AAEL005493 PE=3 SV=1	Q179W2_AEDAE	AAEL005493			46 kDa	0.037	0.39	-0.0998	0.1579	-0.1212	0.0269	-0.0441	0.527	0.3762	0.4988	0.4781	0.2906	0.66834	0.533347	0.663969	0.576869	0.608778	3.25451	0.529254	0.619656	0.642736	0.531273
1188	AAEL007391-PA OS=Aedes aegypti GN=AAEL007391 PE=4 SV=1	Q172G2_AEDAE	AAEL007391			11 kDa	0.037	0.21	-0.1	-0.0359	0.0231	0.0949	-0.0305	0.6171	0.1308	0.1379	0.162	0.2087	0.599751	0.630766	0.577323	0.548188	0.572232	0.8479	0.644006	0.567664	0.54189	0.530833
1190	AAEL004844-PA OS=Aedes aegypti GN=AAEL004844 PE=4 SV=1	Q0IEP6_AEDAE	AAEL004844			90 kDa	0.037	0.13	0.0157	-0.0146	0.0945	0.0056	-0.1183	0.2588	0.0757	-0.0231	0.1603	0.1476	0.529765	0.55164	0.52833	0.529485	0.554299	0.529485	0.538956	0.530523	0.534404	0.558079
1187	AAEL007271-PA OS=Aedes aegypti GN=AAEL007271 PE=4 SV=1	Q172T9_AEDAE	AAEL007271			99 kDa	0.037	0.11	-0.0298	0.1282	-0.0532	0.0087	-0.0503	0.2678	0.0116	0.1044	0.036	0.1731	0.549307	0.552276	0.556033	0.545543	0.550754	0.550383	0.542703	0.54425	0.54366	0.54622
1185	AAEL014281-PA OS=Aedes aegypti GN=AAEL014281 PE=4 SV=1	Q16GS0_AEDAE	AAEL014281			36 kDa	0.037	0.09	-0.0046	-0.1256	0.0095	0.1121	-0.0462	0.2083	-0.0261	0.0991	0.1237	0.0917	0.594337	0.657627	0.588218	0.578886	0.604392	0.878519	0.632536	0.640235	0.578886	0.590058
1184	AAEL010018-PA (Fragment) OS=Aedes aegypti GN=AAEL010018 PE=4 SV=1	Q16U47_AEDAE	AAEL010018			107 kDa	0.037	0.05	-0.0311	0.0882	0.0041	-0.0502	-0.0116	0.3946	-0.059	0.0085	-0.002	0.0548	0.578926	0.553158	0.566506	0.549827	0.54813	0.842734	0.547048	0.558787	0.570261	0.571521
1183	AAEL009838-PA OS=Aedes aegypti GN=AAEL009838 PE=4 SV=1	Q16UP5_AEDAE	AAEL009838			176 kDa	0.037	0.04	-0.0695	-0.0611	-0.0033	0.0302	0.0638	0.5309	-0.0132	-0.0281	-0.0495	0.0469	0.627949	0.643574	0.622349	0.569701	0.575733	0.967527	0.656954	0.590553	0.596514	0.628024
1186	AAEL009927-PA OS=Aedes aegypti GN=AAEL009927 PE=4 SV=1	Q16UF3_AEDAE	AAEL009927			59 kDa	0.037	-0.14	0.1756	-0.1039	0.1022	-0.0896	0.0137	-0.1588	-0.1758	-0.0895	-0.1477	-0.166	0.656039	0.530726	0.614609	0.531745	0.523757	0.583785	0.532889	0.521791	0.553808	0.543388
[truncated: 2,178 more rows]

## Sheet: Sample varience
			Sample Varience (S.D.)
		WT1	WT2	WT3	WT4	WT5	WB1	WB2	WB3	WB4	WB5
[truncated: 6 more rows]

## Sheet: trypsin alignment
		Trypsin alignment
